# Supplementary material for: Slo2 potassium channel function depends on RNA editing-regulated expression of a SCYL1 protein
Source: eLife. 2020 Apr 21;9:e53986. doi: 10.7554/eLife.53986 (PMC7195191; doi:10.7554/eLife.53986)
Supplement: Figure 1—source data 1. [file elife-53986-fig1-data1.xlsx]

## Sheet: Panel_B
	locomotion speed (µm/sec)
	wild type	slo-2(gf)	slo-2(gf);adr-1(zw80)	slo-2(gf);adr-1(zw81)	slo-2(gf);adr-1(zw96)	slo-2(gf);adr-1(zw96);Prab-3::adr-1::GFP	adr-1(zw96)
	190.194	46.9732	94.4073	105.861	89.1214	40.1411	163.233
	124.188	55.5416	70.3192	162.423	125.762	48.9023	90.2735
	142.736	99.2472	108.036	92.6284	80.3835	43.3361	170.908
	186.983	39.6845	158.032	85.9926	139.784	21.0007	70.5448
	146.184	60.1204	83.4718	124.648	85.4038	27.2736	103.199
	124.449	37.038	90.2779	105.564	110.281	59.759	106.812
	194.788	44.7849	99.6124	98.841	101.748	30.8138	145.174
	156.366	35.1344	89.9865	112.961	119.566	34.1942	128.736
	130.563	37.0964	67.5758	107.81	68.065	58.9325	97.2805
	102.25	40.1429	147.483	97.9141	75.7298	32.5943	137.396
			111.586	85.3984	70.0523		152.119
			86.5125
average	149.87	49.5764	100.608	107.277	96.8997	39.6948	124.152
n	10	10	12	11	11	10	11
SE	10.041	6.10288	7.9916	6.5265	7.29522	4.12876	9.82445

## Sheet: Panel_C_trace
wild type trace																slo-2(gf) trace																slo-2(gf);adr-1 trace																slo-2(gf);adr-1 rescue trace
	-60	-50	-40	-30	-20	-10	0	10	20	30	40	50	60	70			-60	-50	-40	-30	-20	-10	0	10	20	30	40	50	60	70			-60	-50	-40	-30	-20	-10	0	10	20	30	40	50	60	70			-60
time(ms)																time(ms)																time(ms)																time(ms)
0.05	-0.00564	-1.43997	-0.21927	-1.53152	-0.70755	-1.34842	-4.06448	-4.36966	-5.1326	-2.44705	-3.08792	-3.08792	-1.95877	-0.82962		0.05	2.06747	-3.48673	-1.47257	0.78573	-1.96085	-1.96085	0.41952	1.21297	-0.31291	5.91268	7.8658	12.9317	8.04891	9.20858		0.05	-0.30518	-1.2207	0.45776	0.85449	-1.25122	-2.38037	-2.68555	-1.98364	0.15259	0.73242	2.71606	2.22778	1.40381	2.34985		0.05	-0.42359
0.1	-0.00564	-0.86014	-0.43289	-1.8367	-0.40237	-1.8367	-4.12552	-4.27811	-4.91897	-2.32498	-2.56912	-3.30154	-1.77566	-1.59256		0.1	1.51815	-2.69328	-1.89982	0.11434	-1.28947	-3.66984	1.45711	0.66366	0.17538	5.54647	8.9034	13.1759	8.41512	9.57479		0.1	-0.45776	-0.88501	0.12207	0.97656	-0.36621	-2.83813	-2.83813	-1.5564	0.03052	0.76294	2.59399	1.98364	1.95312	1.86157		0.1	0.24779
0.15	0.33005	-1.3179	-0.00564	-2.14187	-0.40237	-2.0198	-4.33914	-4.49173	-4.55276	-1.89773	-2.56912	-3.45413	-2.17239	-1.62308		0.15	1.45711	-2.08292	-2.57121	-1.3505	-0.98429	-3.66984	1.02987	0.41952	0.35848	6.09578	8.9034	12.3824	7.6827	10.0631		0.15	-0.09155	-1.0376	-0.03052	0.76294	-0.15259	-2.59399	-2.44141	-1.40381	-0.36621	0.64087	3.23486	1.61743	2.53296	2.13623		0.15	0.614
0.2	0.90988	-1.47049	-0.15823	-1.25687	-0.34134	-2.05032	-4.55276	-4.55276	-4.64432	-2.38602	-2.84378	-3.72879	-2.3555	-1.59256		0.2	1.82333	-1.77775	-2.26603	-1.89982	-0.80119	-4.34123	1.76229	-0.43498	1.02987	5.6075	10.0631	12.8096	8.29305	9.87996		0.2	-0.06104	-1.5564	-0.06104	0.94604	-0.36621	-2.01416	-2.34985	-1.67847	-0.94604	0.85449	2.74658	1.34277	2.71606	1.34277		0.2	0.67504
0.25	0.78781	-1.68411	-0.37186	-1.34842	-0.46341	-2.14187	-4.12552	-4.58328	-4.67483	-2.81326	-3.02688	-4.43069	-3.0574	-0.95169		0.25	2.55575	-1.89982	-2.26603	-1.47257	-0.61808	-3.66984	0.9078	-1.28947	0.54159	6.03475	9.51375	13.42	8.35408	10.7955		0.25	-0.03052	-1.70898	0.15259	0.45776	-0.73242	-1.58691	-2.2583	-2.34985	-1.37329	0.5188	2.56348	1.5564	2.62451	1.61743		0.25	0.614
0.3	0.81833	-1.98929	-0.24979	-1.19583	-1.3179	-1.80618	-4.15603	-4.24759	-4.98001	-3.17947	-3.27103	-4.03396	-2.59964	-1.22635		0.3	2.37264	-2.87638	-2.02189	-1.28947	-1.04533	-3.54777	2.06747	-0.49601	0.48055	5.54647	10.0631	13.359	8.78133	10.6124		0.3	-0.36621	-1.52588	0.21362	-0.24414	-1.15967	-1.46484	-2.31934	-2.47192	-1.77002	0.5188	2.16675	1.83105	1.58691	1.12915		0.3	0.4309
0.35	0.72678	-1.22635	-0.55496	-1.53152	-0.95169	-2.05032	-3.5762	-3.63724	-5.19363	-3.33206	-3.30154	-3.78982	-2.56912	-1.28738		0.35	3.04402	-2.44914	-2.205	-0.80119	-1.10636	-3.36466	1.15194	-0.37394	-0.00773	6.33992	9.63582	13.42	9.02547	11.2838		0.35	-0.67139	-1.70898	0.33569	-0.5188	-1.52588	-1.67847	-2.83813	-2.41089	-1.92261	1.12915	2.34985	2.31934	1.7395	1.34277		0.35	0.18676
0.4	0.33005	-1.16531	0.20798	-1.71463	-1.04324	-1.68411	-4.06448	-3.82034	-4.98001	-3.45413	-3.42361	-3.20999	-2.41653	-2.3555		0.4	3.41024	-1.65568	-1.77775	-0.92326	-1.22843	-3.05949	1.76229	0.17538	-0.19083	6.15682	9.941	12.5655	8.35408	10.8565		0.4	-0.91553	-1.67847	0.18311	-0.30518	-1.37329	-2.10571	-3.41797	-2.44141	-1.49536	1.40381	2.53296	2.2583	1.12915	1.34277		0.4	0.36986
0.45	0.45212	-0.73807	0.14694	-1.40945	-0.98221	-1.80618	-4.095	-3.82034	-5.25467	-3.69827	-3.36258	-2.81326	-2.38602	-2.29446		0.45	3.71541	-1.10636	-1.3505	-1.1674	-1.71671	-3.18156	0.11434	-0.80119	-0.31291	6.09578	9.75789	13.359	8.17098	10.6124		0.45	-0.97656	-1.67847	0.12207	-0.06104	-1.5564	-3.02124	-3.20435	-1.70898	-0.85449	1.83105	2.83813	2.19727	1.89209	1.70898		0.45	-0.54567
0.5	-0.58548	-0.67703	0.2385	-2.14187	-1.16531	-1.80618	-4.12552	-4.00345	-5.34622	-3.14895	-3.72879	-2.81326	-2.29446	-2.44705		0.5	3.47127	-1.41154	-0.86222	-1.59464	-1.1674	-2.63224	0.17538	-0.61808	0.48055	5.66854	10.1241	12.4434	7.49959	10.5513		0.5	-1.09863	-1.2207	0.57983	0.09155	-1.77002	-2.86865	-2.74658	-1.70898	-0.7019	1.49536	2.68555	2.13623	1.64795	1.64795		0.5	-0.11842
0.55	-0.82962	-0.73807	0.45212	-2.78274	-1.50101	-1.37894	-4.03396	-4.24759	-5.71243	-3.17947	-3.60672	-2.72171	-2.3555	-1.65359		0.55	3.22713	-1.3505	-0.49601	-1.28947	-1.47257	-2.3881	-1.10636	-1.65568	0.72469	5.91268	10.0631	12.8096	8.29305	9.87996		0.55	-0.5188	-0.64087	0.76294	0.12207	-1.31226	-3.08228	-2.7771	-1.92261	-0.42725	1.12915	2.13623	1.98364	2.2583	1.2207		0.55	-0.36256
0.6	-0.92117	-0.67703	0.17746	-3.36258	-0.43289	-1.47049	-3.3931	-4.33914	-5.55984	-2.78274	-3.33206	-3.0574	-2.8743	-1.95877		0.6	2.98299	-1.1674	-0.43498	-1.59464	-1.1674	-2.02189	-0.25187	-1.65568	1.39608	7.25545	9.57479	11.8941	8.72029	9.39168		0.6	-0.18311	-0.5188	0.91553	0.09155	-1.31226	-3.08228	-2.44141	-1.95312	-0.15259	0.79346	1.89209	2.04468	2.10571	1.34277		0.6	-1.46119
0.65	-0.64651	-0.616	0.54367	-2.84378	-0.0972	-1.77566	-3.5762	-4.40018	-5.46829	-3.14895	-3.82034	-2.63016	-2.20291	-1.19583		0.65	2.06747	-1.96085	-0.86222	-1.22843	-2.14396	-1.71671	-0.06876	-2.81535	0.9078	7.25545	10.002	12.0162	9.33065	8.41512		0.65	-0.48828	-0.67139	1.19019	0.5188	-1.43433	-3.32642	-1.95312	-1.64795	-0.64087	0.06104	1.49536	1.83105	2.10571	1.06812		0.65	-1.15602
0.7	0.08591	-0.49393	-0.03616	-1.59256	-0.06668	-2.0198	-3.45413	-4.06448	-5.49881	-3.42361	-3.78982	-3.0574	-2.0198	-1.37894		0.7	1.51815	-3.05949	-1.47257	-1.1674	-1.89982	-1.59464	0.41952	-2.32707	1.39608	8.29305	9.87996	12.5045	10.002	8.72029		0.7	-0.76294	-0.45776	1.40381	1.19019	-1.58691	-3.44849	-1.61743	-1.92261	-0.57983	-0.27466	1.15967	2.44141	1.89209	1.5564		0.7	-1.88844
0.75	0.87936	-0.2803	-0.46341	-0.76858	-0.21927	-2.08084	-4.12552	-3.78982	-5.07156	-3.36258	-3.75931	-2.93533	-2.14187	-0.73807		0.75	1.57918	-3.36466	-0.86222	-1.53361	-2.51017	-1.1674	0.54159	-2.57121	1.57918	7.13338	10.3072	12.3214	10.4903	9.33065		0.75	-1.06812	-0.54932	1.00708	1.09863	-1.40381	-3.2959	-1.34277	-1.52588	-1.09863	-0.39673	1.43433	1.95312	1.61743	1.34277		0.75	-1.8274
0.8	0.84885	-0.31082	-0.2803	-0.58548	-0.55496	-1.65359	-4.43069	-3.78982	-5.28519	-3.69827	-2.90481	-2.8743	-2.50809	-0.95169		0.8	1.76229	-3.18156	-1.22843	-0.49601	-1.83878	-2.08292	0.11434	-1.1674	2.43368	7.25545	8.96443	13.0538	10.9786	9.45272		0.8	-1.09863	-1.00708	1.12915	0.61035	-1.2207	-3.02124	-1.43433	-1.95312	-1.2207	0.42725	1.61743	2.44141	1.92261	1.77002		0.8	-1.27809
0.85	0.87936	-0.43289	0.17746	-0.40237	-0.82962	-1.98929	-4.27811	-3.5762	-4.91897	-3.48465	-2.20291	-2.93533	-2.75223	-1.16531		0.85	2.00643	-3.73087	-1.28947	-1.59464	-2.93742	-1.47257	0.35848	-1.10636	2.25057	5.48543	8.72029	11.9552	9.87996	9.87996		0.85	-0.88501	-1.12915	1.00708	0.33569	-1.40381	-2.74658	-1.95312	-2.41089	-1.86157	0.42725	2.13623	2.2583	1.83105	1.61743		0.85	-1.33912
0.9	0.20798	-0.24979	0.51315	-0.67703	-1.16531	-2.14187	-4.03396	-4.33914	-4.91897	-3.66775	-1.89773	-2.59964	-2.63016	-1.8367		0.9	3.10506	-3.66984	-1.59464	-1.28947	-1.96085	-2.63224	0.17538	0.11434	3.04402	6.03475	7.8658	12.0162	10.2462	9.20858		0.9	-0.42725	-1.31226	0.64087	0.36621	-1.34277	-3.05176	-2.04468	-2.22778	-1.61743	0.91553	1.46484	2.56348	2.92969	2.10571		0.9	-1.09498
0.95	0.02487	-0.40237	0.90988	-0.64651	-1.28738	-1.86722	-3.24051	-4.12552	-4.58328	-3.3931	-1.56204	-2.8743	-2.78274	-1.89773		0.95	4.44783	-3.48673	-2.93742	-2.75431	-2.51017	-1.71671	0.41952	-0.25187	2.49471	6.03475	7.92684	10.7345	9.75789	9.33065		0.95	-0.33569	-1.58691	0.73242	-0.06104	-1.5564	-3.38745	-1.46484	-2.22778	-1.70898	0.42725	2.10571	2.10571	2.92969	1.86157		0.95	-0.11842
1	0.63522	-0.18875	0.9404	-0.86014	-0.67703	-1.89773	-3.3931	-3.85086	-4.24759	-2.96585	-1.8367	-2.59964	-2.66067	-1.8367		1	4.81404	-3.79191	-3.05949	-2.32707	-1.53361	-2.205	-0.61808	1.27401	3.83748	7.31649	7.92684	10.4903	10.2462	8.65926		1	-0.09155	-1.2207	1.34277	-0.15259	-1.52588	-3.08228	-1.61743	-1.7395	-1.2207	0.30518	1.70898	1.95312	3.20435	2.53296		1	0.24779
1.05	0.39108	0.02487	1.03195	-1.34842	-0.52444	-1.50101	-3.88138	-3.63724	-4.64432	-2.47757	-1.3179	-3.14895	-2.96585	-1.56204		1.05	4.3868	-4.09708	-3.79191	-3.12052	-2.81535	-0.80119	-0.80119	0.96883	3.89852	8.65926	8.35408	10.2462	10.9176	8.53719		1.05	0.33569	-1.52588	1.61743	0.09155	-1.40381	-2.83813	-2.34985	-2.16675	-1.25122	-0.15259	2.28882	1.77002	2.22778	2.2583		1.05	0.55297
1.1	0.05539	-0.46341	0.9404	-1.01272	-0.58548	-1.68411	-4.12552	-3.42361	-3.97293	-1.89773	-1.40945	-2.93533	-2.96585	-1.62308		1.1	3.71541	-3.6088	-3.6088	-2.205	-2.57121	-1.53361	-1.1674	1.45711	3.95955	8.04891	9.33065	10.1851	10.5513	9.20858		1.1	0.03052	-1.77002	0.94604	0.12207	-1.06812	-3.26538	-2.74658	-2.80762	-1.31226	0.03052	1.86157	1.64795	2.62451	1.92261		1.1	0.55297
1.15	0.02487	-0.46341	0.48264	-1.28738	-0.49393	-1.22635	-4.21707	-3.69827	-3.82034	-2.26395	-1.34842	-2.99637	-2.50809	-1.92825		1.15	3.83748	-3.48673	-3.18156	-2.69328	-3.6088	-1.22843	-0.86222	0.48055	2.92195	8.04891	8.84236	10.7955	10.9176	8.78133		1.15	-0.09155	-1.5564	0.73242	0.03052	-1.58691	-3.479	-3.35693	-2.89917	-1.64795	-0.09155	2.38037	1.92261	2.53296	1.19019		1.15	-0.11842
1.2	-0.00564	-0.7991	0.33005	-0.82962	-0.64651	-1.53152	-4.095	-3.20999	-3.30154	-2.05032	-1.98929	-2.81326	-2.3555	-1.8367		1.2	3.04402	-3.97501	-3.12052	-1.89982	-3.97501	-2.26603	-0.98429	0.9078	2.86092	6.58406	9.26961	10.5513	9.57479	9.33065		1.2	0.33569	-0.64087	0.64087	0.5188	-1.67847	-3.14331	-2.9602	-2.34985	-2.2583	-0.33569	2.53296	1.49536	3.26538	1.83105		1.2	0.67504
1.25	0.4216	-0.86014	-0.49393	-0.49393	0.14694	-2.38602	-3.91189	-3.69827	-3.45413	-2.78274	-3.0574	-2.32498	-1.98929	-1.68411		1.25	2.67782	-3.30363	-2.3881	-2.44914	-4.95158	-2.14396	-0.92326	1.39608	2.98299	7.49959	8.47615	11.1617	9.81893	9.26961		1.25	0.30518	-0.54932	0.82397	1.15967	-1.64795	-3.02124	-3.08228	-2.01416	-2.2583	-0.15259	2.34985	1.77002	2.80762	1.95312		1.25	0.79711
1.3	0.2385	-1.10428	-0.2803	-0.18875	0.60471	-2.5386	-3.91189	-4.12552	-4.06448	-2.90481	-2.75223	-2.8743	-2.26395	-1.43997		1.3	2.73885	-3.6088	-2.69328	-1.83878	-4.82951	-2.81535	-0.80119	1.9454	3.10506	6.70613	8.78133	10.9176	9.26961	9.81893		1.3	0.03052	-1.06812	1.52588	0.97656	-1.67847	-2.62451	-2.59399	-2.13623	-2.44141	-0.33569	2.16675	1.52588	2.59399	2.28882		1.3	0.4309
1.35	-0.49393	-1.28738	0.26901	0.11643	0.36057	-2.5386	-3.63724	-3.97293	-3.5762	-2.72171	-2.84378	-2.93533	-2.66067	-1.68411		1.35	2.55575	-2.81535	-2.02189	-2.32707	-4.58537	-1.96085	-0.49601	3.16609	3.41024	7.31649	9.02547	10.9176	9.0865	10.4293		1.35	0.42725	-1.34277	1.43433	0.97656	-1.5564	-3.11279	-2.50244	-2.38037	-1.83105	0.45776	1.28174	1.83105	1.86157	2.34985		1.35	0.55297
1.4	-0.67703	-1.22635	0.26901	-0.70755	0.05539	-2.38602	-3.88138	-4.27811	-3.33206	-3.02688	-1.89773	-2.99637	-2.90481	-1.37894		1.4	3.10506	-2.87638	-2.44914	-1.1674	-3.97501	-1.47257	0.05331	2.73885	2.86092	6.95027	9.20858	11.3448	9.57479	9.45272		1.4	0.7019	-1.52588	1.09863	0.94604	-1.46484	-2.83813	-2.16675	-2.01416	-1.83105	-0.36621	1.7395	1.46484	2.41089	2.83813		1.4	0.06469
1.45	-0.49393	-0.92117	-0.21927	-1.59256	-0.40237	-2.17239	-4.00345	-4.12552	-3.51517	-2.90481	-1.68411	-2.8743	-3.0574	-1.71463		1.45	3.22713	-2.44914	-1.83878	-0.86222	-3.4257	-0.92326	-0.31291	3.53231	3.83748	6.70613	9.87996	11.2838	8.29305	9.941		1.45	0.7019	-1.49536	0.88501	0.64087	-1.61743	-2.38037	-2.01416	-2.04468	-2.01416	-0.48828	1.46484	2.04468	2.68555	2.92969		1.45	-0.6067
1.5	-0.46341	-1.43997	-0.616	-1.34842	-0.46341	-2.44705	-3.60672	-3.72879	-4.06448	-3.42361	-1.8367	-2.63016	-2.84378	-1.68411		1.5	2.79989	-1.96085	-2.69328	0.11434	-2.99845	-1.47257	-0.67912	2.49471	3.65438	6.95027	9.81893	12.3214	8.72029	9.39168		1.5	0.5188	-1.52588	1.12915	0.27466	-1.80054	-2.68555	-1.67847	-1.95312	-1.67847	-0.97656	2.19727	1.7395	3.23486	2.47192		1.5	-0.97291
1.55	-0.00564	-1.50101	-1.07376	-1.10428	-0.52444	-2.59964	-3.63724	-3.20999	-4.40018	-3.27103	-1.92825	-3.0574	-3.14895	-1.92825		1.55	2.67782	-2.08292	-1.96085	0.29745	-2.32707	-1.47257	-1.1674	3.53231	4.87508	6.27889	10.6124	11.9552	7.98787	9.941		1.55	0.06104	-1.7395	0.97656	0.73242	-1.49536	-3.23486	-1.58691	-2.62451	-2.2583	-0.27466	2.04468	2.2583	2.99072	2.47192		1.55	-1.03395
1.6	0.08591	-1.56204	-0.49393	-1.74515	-0.76858	-2.41653	-3.02688	-3.02688	-4.6138	-2.69119	-2.38602	-3.27103	-3.08792	-1.77566		1.6	2.98299	-1.47257	-2.51017	0.35848	-2.44914	-2.81535	-0.1298	3.04402	4.50887	6.52303	10.5513	11.5279	8.53719	10.0631		1.6	-0.5188	-2.19727	0.48828	1.15967	-1.77002	-4.30298	-1.61743	-2.62451	-2.2583	0.48828	2.41089	2.19727	3.11279	2.2583		1.6	-1.70533
1.65	0.11643	-1.92825	0.20798	-1.62308	-0.73807	-1.98929	-2.8743	-3.20999	-4.82742	-2.72171	-2.3555	-3.0574	-3.08792	-2.17239		1.65	2.61678	-1.89982	-2.205	-0.37394	-2.51017	-2.205	0.23641	3.53231	4.44783	5.30233	10.7345	11.3448	8.9034	9.26961		1.65	-0.76294	-1.77002	0.54932	1.34277	-1.2207	-3.72314	-2.04468	-2.92969	-2.34985	0.91553	1.80054	2.80762	2.80762	2.59399		1.65	-1.09498
1.7	0.60471	-1.62308	0.29953	-1.80618	-0.40237	-1.22635	-2.90481	-3.63724	-4.70535	-2.78274	-2.93533	-2.8743	-3.0574	-2.63016		1.7	3.83748	-1.3505	-2.63224	-0.92326	-2.87638	-3.18156	1.64022	3.59334	4.63094	6.27889	11.4058	10.9786	8.84236	9.75789		1.7	-0.36621	-1.61743	0.7019	1.83105	-1.09863	-3.72314	-2.2583	-2.47192	-2.19727	0.94604	2.10571	2.50244	2.80762	2.16675		1.7	-0.6067
1.75	0.2385	-1.43997	0.60471	-2.08084	-0.18875	-1.01272	-3.08792	-3.94241	-4.15603	-2.32498	-3.51517	-2.44705	-2.72171	-2.99637		1.75	3.65438	-1.96085	-2.93742	-0.49601	-3.12052	-1.89982	1.0909	4.32576	4.75301	7.19442	11.4058	11.4669	9.0865	9.63582		1.75	-0.30518	-1.28174	0.67139	1.19019	-0.88501	-3.26538	-2.86865	-2.80762	-1.49536	0.09155	1.70898	1.95312	2.62451	2.13623		1.75	-0.30152
1.8	0.05539	-1.74515	0.36057	-2.23343	0.60471	-1.47049	-3.78982	-4.52225	-4.095	-2.17239	-3.5762	-2.50809	-3.11844	-2.75223		1.8	4.5699	-2.02189	-2.99845	-0.61808	-3.97501	-2.32707	0.54159	5.48543	5.24129	7.92684	12.3824	11.7721	8.10994	10.0631		1.8	-0.45776	-1.09863	0.79346	1.37329	-1.52588	-3.75366	-2.59399	-2.74658	-1.86157	0.27466	1.83105	1.58691	2.71606	1.70898		1.8	0.67504
1.85	0.26901	-1.68411	0.11643	-2.63016	0.63522	-1.62308	-3.75931	-4.095	-3.91189	-1.95877	-3.82034	-2.50809	-2.90481	-2.23343		1.85	4.26473	-2.14396	-2.93742	0.11434	-3.91398	-1.41154	-0.98429	4.99715	4.81404	8.59822	11.711	12.5045	7.92684	10.4293		1.85	-0.03052	-0.7019	0.76294	1.2207	-1.28174	-3.08228	-2.53296	-2.22778	-1.46484	-0.03052	1.31226	1.64795	3.11279	1.95312		1.85	0.85814
1.9	0.36057	-1.56204	0.33005	-2.08084	0.29953	-2.29446	-3.36258	-3.72879	-4.49173	-2.0198	-3.48465	-2.3555	-3.08792	-1.98929		1.9	4.14266	-2.3881	-2.08292	-0.67912	-4.28019	-2.75431	-1.41154	5.48543	5.48543	7.6827	12.1993	13.359	8.10994	10.2462		1.9	0.15259	-0.5188	0.54932	1.09863	-1.49536	-3.23486	-1.80054	-2.41089	-1.70898	0.7019	1.52588	2.04468	3.05176	1.67847		1.9	0.06469
1.95	-0.03616	-1.50101	0.29953	-1.8367	0.54367	-2.29446	-3.30154	-4.12552	-4.85794	-2.05032	-3.08792	-2.72171	-2.78274	-1.80618		1.95	3.28817	-2.51017	-2.51017	-0.06876	-3.97501	-2.81535	-1.47257	4.44783	5.30233	7.92684	12.7486	13.359	8.29305	10.9786		1.95	0.33569	-1.00708	1.19019	0.94604	-0.73242	-2.7771	-1.92261	-2.22778	-2.16675	0.76294	1.58691	2.16675	3.32642	1.5564		1.95	-0.78981
2	-0.00564	-0.98221	0.02487	-1.68411	0.11643	-2.44705	-3.17947	-3.82034	-4.095	-2.11136	-3.14895	-2.05032	-2.59964	-2.20291		2	3.3492	-3.4257	-1.41154	-1.47257	-3.66984	-3.54777	-1.28947	4.87508	5.4244	7.49959	13.2979	13.9693	9.45272	10.8565		2	0.24414	-0.97656	1.64795	0.27466	-0.82397	-2.56348	-1.64795	-2.9602	-2.56348	1.49536	1.83105	2.01416	2.99072	1.58691		2	-1.15602
2.05	-0.15823	-0.7991	-0.21927	-1.07376	-0.00564	-2.72171	-3.33206	-3.82034	-3.82034	-2.5386	-2.78274	-1.95877	-2.84378	-2.17239		2.05	3.04402	-3.4257	-2.26603	-1.53361	-3.30363	-4.21916	-0.49601	4.69197	5.72957	7.92684	14.6407	13.2979	9.0865	10.7345		2.05	0.09155	-1.2207	1.7395	-0.06104	-1.09863	-2.01416	-1.92261	-2.16675	-3.479	0.88501	1.5564	1.43433	3.17383	1.34277		2.05	-1.58326
2.1	-0.24979	-1.07376	-0.2803	-0.2803	0.02487	-2.78274	-3.66775	-3.5762	-3.45413	-2.17239	-2.66067	-1.71463	-2.59964	-1.86722		2.1	3.3492	-4.40226	-1.3505	-2.87638	-3.30363	-4.15812	-1.04533	4.5699	5.24129	8.17098	14.2745	13.1759	8.78133	10.9176		2.1	-0.48828	-0.79346	0.7019	-0.91553	-1.86157	-1.7395	-2.16675	-2.19727	-2.9602	1.00708	1.61743	1.49536	2.65503	1.46484		2.1	-0.85084
2.15	-0.18875	-0.70755	-0.18875	-0.46341	0.14694	-2.59964	-3.14895	-3.42361	-3.63724	-2.78274	-3.02688	-1.37894	-2.47757	-1.65359		2.15	2.55575	-3.91398	-2.75431	-2.02189	-3.54777	-3.79191	-0.61808	4.75301	5.11922	8.59822	14.7628	13.6031	9.26961	10.1241		2.15	-0.36621	-0.91553	-0.09155	-0.48828	-1.28174	-2.41089	-1.64795	-1.80054	-2.9602	0.21362	1.37329	1.43433	3.26538	1.12915		2.15	-0.11842
2.2	-0.64651	-0.82962	0.26901	-0.58548	0.11643	-2.8743	-3.14895	-3.78982	-3.94241	-2.99637	-2.90481	-1.59256	-2.8743	-1.59256		2.2	3.22713	-4.6464	-2.51017	-1.59464	-3.05949	-2.3881	-0.98429	3.83748	4.50887	9.63582	14.5797	12.5655	9.20858	9.87996		2.2	-0.30518	-0.97656	-0.15259	-1.00708	-1.25122	-2.50244	-1.64795	-1.92261	-1.92261	0.27466	1.5564	1.61743	3.35693	1.86157		2.2	-0.30152
2.25	-0.70755	-1.01272	0.36057	-0.46341	0.36057	-2.90481	-3.78982	-3.82034	-4.03396	-2.72171	-3.36258	-1.56204	-2.96585	-1.59256		2.25	2.43368	-4.15812	-4.03605	-0.55705	-3.4257	-2.69328	0.41952	4.5699	4.69197	9.33065	14.2745	12.9317	9.941	10.1851		2.25	-0.82397	-0.5188	0.03052	-0.36621	-1.0376	-2.92969	-1.34277	-1.58691	-2.10571	0.09155	1.2207	1.00708	3.54004	1.58691		2.25	-0.05738
2.3	-0.64651	-0.89065	0.26901	-0.98221	0.17746	-2.56912	-3.85086	-3.51517	-4.30862	-2.96585	-3.08792	-1.62308	-2.75223	-1.47049		2.3	3.47127	-5.07365	-3.73087	-0.43498	-2.44914	-1.53361	0.41952	3.83748	4.81404	9.63582	14.8238	12.1993	9.87996	9.941		2.3	-0.54932	-0.64087	0.67139	-0.39673	-1.25122	-2.62451	-2.10571	-1.5564	-1.98364	0.64087	0.79346	1.31226	3.23486	1.70898		2.3	-0.6067
2.35	-0.2803	-0.76858	0.81833	-0.92117	0.2385	-2.72171	-3.72879	-3.60672	-4.40018	-2.81326	-3.14895	-1.77566	-2.47757	-1.95877		2.35	3.04402	-4.82951	-3.97501	-0.31291	-3.30363	-1.77775	0.48055	4.26473	4.87508	9.69686	14.0304	12.0162	9.0865	10.7955		2.35	-0.7019	-0.36621	0.91553	0.36621	-1.09863	-2.9602	-2.13623	-1.70898	-1.58691	1.19019	0.67139	1.37329	2.65503	1.31226		2.35	-0.85084
2.4	-0.00564	-0.67703	0.87936	-1.07376	-0.00564	-2.75223	-3.11844	-3.82034	-4.03396	-2.93533	-3.85086	-1.92825	-2.44705	-2.20291		2.4	4.63094	-5.13468	-3.12052	-0.06876	-2.69328	-1.28947	0.35848	3.59334	5.6075	8.84236	14.5797	12.3824	9.26961	10.3682		2.4	-0.12207	-1.19019	1.09863	0.15259	-0.45776	-2.74658	-2.31934	-1.80054	-1.37329	1.70898	0.88501	1.61743	2.89917	1.61743		2.4	-0.6067
2.45	-0.00564	-0.70755	0.4216	-1.04324	-0.73807	-3.17947	-3.20999	-4.06448	-3.85086	-3.02688	-3.94241	-2.26395	-2.90481	-2.38602		2.45	3.3492	-4.28019	-3.54777	-0.19083	-3.4257	-1.47257	-0.19083	3.83748	5.36336	8.84236	13.9083	11.9552	8.72029	10.002		2.45	0.12207	-0.85449	0.85449	-0.03052	-0.64087	-2.44141	-2.34985	-2.04468	-1.12915	1.31226	1.46484	1.31226	2.7771	1.89209		2.45	0.73607
2.5	-0.0972	-1.16531	-0.31082	-1.01272	-0.64651	-3.14895	-3.82034	-4.30862	-3.63724	-2.90481	-3.69827	-2.90481	-2.72171	-2.20291		2.5	3.59334	-4.28019	-2.93742	-0.06876	-2.51017	-1.22843	0.35848	4.32576	5.79061	8.59822	13.5421	12.5045	9.0865	10.5513		2.5	0.5188	-1.25122	0.18311	-0.09155	-0.82397	-2.50244	-2.41089	-2.04468	-1.43433	0.48828	1.58691	1.37329	3.32642	1.86157		2.5	0.91918
2.55	-0.24979	-1.50101	-0.82962	-0.70755	-0.95169	-2.78274	-4.46121	-4.12552	-3.42361	-2.78274	-3.63724	-2.59964	-2.90481	-1.89773		2.55	2.37264	-3.4257	-3.24259	-0.98429	-2.26603	-0.37394	-0.31291	4.20369	5.72957	9.20858	12.9927	12.5655	9.75789	10.0631		2.55	0.5188	-1.2207	0.06104	-0.54932	-1.70898	-1.7395	-2.13623	-2.38037	-0.64087	0.24414	2.13623	1.43433	2.68555	2.41089		2.55	0.30883
2.6	0.08591	-1.10428	-1.16531	-1.1348	-1.25687	-2.93533	-4.43069	-4.12552	-3.48465	-2.93533	-3.30154	-2.69119	-3.08792	-1.92825		2.6	2.73885	-3.73087	-1.77775	-0.61808	-1.47257	-0.31291	0.11434	5.54647	5.4244	9.45272	11.589	12.5655	9.51375	10.4903		2.6	0.5188	-2.47192	-0.39673	-0.15259	-1.37329	-2.10571	-1.98364	-1.92261	-0.85449	0.06104	1.86157	1.67847	3.02124	2.22778		2.6	0.06469
2.65	-0.06668	-1.19583	-0.76858	-0.86014	-0.92117	-3.27103	-4.88846	-4.15603	-3.08792	-2.32498	-3.33206	-2.59964	-2.63016	-1.68411		2.65	2.55575	-3.30363	-1.83878	-1.1674	-0.67912	1.15194	-0.1298	4.93611	5.91268	8.9034	11.2227	13.481	10.0631	10.6124		2.65	0.5188	-2.13623	0.12207	-0.76294	-1.58691	-1.98364	-2.31934	-2.19727	-0.91553	0.39673	2.34985	2.62451	2.80762	2.59399		2.65	-0.30152
2.7	-0.21927	-1.71463	-0.40237	-0.37186	-0.34134	-3.30154	-4.88846	-3.94241	-3.24051	-2.44705	-3.60672	-2.23343	-3.02688	-1.59256		2.7	2.73885	-3.73087	-0.49601	-0.37394	-0.67912	0.35848	0.35848	5.4244	4.99715	9.02547	10.8565	13.481	9.0865	10.3682		2.7	0.5188	-1.83105	-0.09155	-0.30518	-1.31226	-2.74658	-2.38037	-1.83105	-1.7395	0.15259	1.83105	2.71606	2.92969	2.2583		2.7	-0.54567
2.75	-0.34134	-2.05032	-0.0972	-0.52444	-0.2803	-3.51517	-4.58328	-4.06448	-3.45413	-3.17947	-3.69827	-2.50809	-2.69119	-1.25687		2.75	2.18954	-2.75431	-0.98429	-0.49601	-0.00773	0.72469	0.9078	5.4244	5.4244	8.23201	10.9176	13.9083	8.78133	11.1007		2.75	0.88501	-1.0376	0.67139	-0.82397	-1.12915	-2.41089	-2.2583	-1.92261	-1.12915	0.18311	1.92261	2.83813	2.89917	2.44141		2.75	0.06469
2.8	-0.24979	-1.80618	0.11643	-0.34134	0.39108	-4.12552	-4.46121	-3.88138	-3.51517	-3.48465	-3.69827	-2.17239	-2.78274	-1.16531		2.8	1.76229	-3.24259	-0.98429	-0.1298	-0.92326	-0.00773	0.9078	4.87508	5.18025	8.35408	11.711	14.5797	8.84236	11.2838		2.8	0.94604	-0.85449	0.03052	-0.18311	-1.43433	-2.9602	-2.2583	-1.46484	-1.37329	-0.12207	1.34277	2.13623	2.56348	2.2583		2.8	0.85814
2.85	-0.55496	-1.89773	-0.0972	-0.18875	1.21506	-4.06448	-3.88138	-3.66775	-3.82034	-3.60672	-2.66067	-2.3555	-2.69119	-1.65359		2.85	1.57918	-2.14396	-2.08292	-0.92326	-0.49601	-0.00773	1.15194	4.44783	5.30233	8.96443	11.9552	14.1524	8.53719	10.8565		2.85	0.5188	-1.06812	0.24414	-0.45776	-1.31226	-2.65503	-2.50244	-1.58691	-1.19019	0.33569	1.00708	1.80054	2.41089	2.19727		2.85	0.55297
2.9	-0.31082	-1.65359	-0.06668	-0.52444	0.9404	-4.70535	-3.63724	-3.42361	-3.63724	-2.90481	-2.05032	-2.41653	-2.20291	-1.59256		2.9	1.27401	-2.3881	-2.205	-1.53361	-1.77775	0.48055	0.54159	2.79989	5.66854	8.41512	12.2603	14.7017	8.65926	11.2227		2.9	-0.03052	-0.85449	-0.24414	-0.15259	-0.94604	-2.7771	-2.28882	-1.67847	-1.43433	0.06104	0.94604	1.70898	1.86157	2.38037		2.9	0.06469
2.95	-0.76858	-1.28738	0.36057	-1.40945	0.54367	-4.88846	-3.42361	-3.69827	-3.11844	-2.56912	-2.23343	-2.14187	-2.47757	-1.92825		2.95	0.9078	-1.53361	-2.02189	-1.89982	-1.89982	0.05331	0.72469	3.16609	4.20369	8.9034	12.7486	15.3121	9.63582	11.2838		2.95	-0.33569	-1.06812	-0.18311	0.39673	0.03052	-2.7771	-2.65503	-1.40381	-1.2207	0.48828	1.12915	2.53296	2.13623	1.67847		2.95	-0.11842
3	-0.40237	-1.34842	0.81833	-1.8367	0.33005	-4.21707	-3.02688	-3.69827	-3.08792	-2.5386	-2.56912	-2.05032	-3.30154	-1.59256		3	1.15194	-2.14396	-2.26603	-2.26603	-2.99845	1.02987	1.15194	2.92195	4.5699	8.78133	11.9552	15.129	9.51375	10.4293		3	0.24414	-0.27466	-0.18311	0.24414	-0.24414	-3.32642	-2.38037	-1.49536	-1.86157	0.21362	1.98364	2.7771	1.5564	1.86157		3	0.06469
3.05	-0.616	-0.55496	0.48264	-1.74515	-0.18875	-3.24051	-2.90481	-4.06448	-3.72879	-2.56912	-3.14895	-2.08084	-3.66775	-2.0198		3.05	1.02987	-1.22843	-1.89982	-1.47257	-3.66984	-0.00773	1.39608	2.67782	4.5699	9.39168	12.3214	15.5562	9.81893	10.6734		3.05	-0.03052	-0.82397	-0.30518	0.42725	0.18311	-2.99072	-2.47192	-1.5564	-1.58691	0.39673	2.19727	2.7771	1.64795	1.70898		3.05	0.24779
3.1	-0.55496	-0.37186	0.51315	-1.40945	-0.49393	-2.93533	-3.30154	-3.69827	-3.5762	-2.72171	-3.5762	-1.86722	-3.33206	-2.81326		3.1	1.21297	-1.53361	-2.81535	-1.71671	-3.12052	0.96883	2.06747	3.10506	5.85164	10.1851	11.8331	14.5797	9.63582	10.6734		3.1	0.54932	-0.61035	0.06104	-0.24414	-0.21362	-2.86865	-2.28882	-1.80054	-1.00708	0.27466	2.80762	2.65503	1.80054	2.56348		3.1	0.91918
3.15	-0.2803	-0.06668	-0.12772	-0.95169	-0.24979	-2.75223	-3.30154	-3.27103	-3.45413	-3.14895	-3.33206	-2.08084	-3.36258	-2.93533		3.15	0.54159	-0.92326	-2.08292	-1.28947	-3.30363	0.54159	1.70125	2.67782	6.33992	9.57479	10.8565	14.1524	9.45272	10.3072		3.15	0.12207	-1.46484	-0.24414	-0.18311	-0.39673	-2.13623	-2.62451	-1.15967	-0.33569	0.24414	2.83813	2.13623	2.38037	2.7771		3.15	1.22435
3.2	0.2385	-0.40237	-0.43289	-1.04324	-0.58548	-2.59964	-3.02688	-3.5762	-3.3931	-2.96585	-3.24051	-2.5386	-2.63016	-3.11844		3.2	1.64022	-1.83878	-3.05949	-1.83878	-2.57121	0.60262	2.00643	2.92195	5.79061	10.002	10.7345	13.9083	10.6124	10.4293		3.2	0	-1.61743	0.54932	-0.64087	-1.43433	-2.22778	-2.74658	-1.43433	-1.0376	0.12207	3.2959	1.86157	2.99072	2.44141		3.2	1.34642
3.25	0.29953	-0.67703	-0.34134	-0.70755	-1.01272	-2.63016	-3.14895	-3.63724	-3.02688	-2.69119	-3.27103	-2.14187	-2.63016	-2.3555		3.25	0.78573	-2.205	-2.3881	-1.71671	-2.81535	0.96883	2.18954	2.73885	6.6451	9.26961	9.87996	13.2979	10.9176	10.1851		3.25	-0.18311	-1.19019	0.5188	-0.03052	-0.88501	-2.22778	-2.65503	-0.97656	-1.34277	0	3.05176	1.5564	2.86865	2.59399		3.25	1.4685
3.3	0.02487	-0.92117	-0.76858	-0.67703	-0.18875	-2.05032	-2.81326	-3.42361	-3.17947	-2.69119	-2.81326	-1.89773	-2.26395	-2.63016		3.3	1.64022	-2.63224	-2.87638	-1.41154	-2.08292	0.23641	1.45711	2.67782	7.07234	8.53719	10.2462	13.0538	10.4293	10.6734		3.3	0.24414	-0.97656	1.25122	-0.09155	-0.97656	-3.41797	-2.86865	-1.43433	-2.10571	0.27466	3.14331	1.43433	3.23486	2.44141		3.3	1.52953
3.35	-0.46341	-1.04324	-0.34134	-1.07376	-0.0972	-1.92825	-2.78274	-3.48465	-3.63724	-2.38602	-2.96585	-1.47049	-2.47757	-2.90481		3.35	0.96883	-2.87638	-2.205	-1.3505	-2.08292	0.96883	1.0909	3.53231	7.31649	8.72029	10.5513	12.9927	10.3072	10.4903		3.35	0.5188	-0.54932	1.00708	0.24414	-0.61035	-3.35693	-2.47192	-0.97656	-1.80054	0.21362	3.35693	1.86157	3.20435	2.7771		3.35	1.28539
3.4	0.02487	-0.86014	-0.616	-1.01272	0.11643	-2.3555	-2.96585	-3.85086	-3.82034	-2.56912	-3.27103	-1.47049	-3.02688	-3.0574		3.4	1.88436	-2.08292	-2.3881	-0.49601	-2.57121	-0.06876	-0.06876	3.83748	7.80477	8.9034	9.87996	12.6265	9.45272	10.002		3.4	0.45776	-0.76294	1.28174	-0.12207	-1.46484	-3.72314	-2.34985	-1.00708	-2.28882	0.82397	3.20435	1.7395	3.11279	2.50244		3.4	0.67504
3.45	-0.15823	-0.55496	-0.00564	-0.70755	-0.15823	-2.66067	-3.33206	-3.75931	-3.3931	-2.11136	-3.48465	-1.89773	-3.24051	-3.30154		3.45	1.02987	-1.71671	-2.81535	-1.04533	-2.51017	0.17538	-0.1298	4.20369	7.49959	8.96443	10.6124	13.42	8.84236	9.51375		3.45	0.82397	-0.33569	0.82397	0.7019	-1.34277	-2.59399	-1.80054	-0.85449	-1.52588	0.64087	3.35693	1.7395	2.74658	2.62451		3.45	0.12572
3.5	0.60471	-0.73807	-0.616	-0.24979	-0.64651	-2.66067	-3.66775	-3.82034	-3.51517	-2.0198	-3.48465	-2.3555	-3.33206	-2.3555		3.5	1.15194	-0.43498	-2.44914	-0.92326	-3.4257	-0.06876	-0.06876	4.5699	7.25545	9.0865	11.3448	14.3966	8.84236	9.26961		3.5	0.30518	-0.85449	0.88501	0.54932	-1.15967	-2.68555	-2.31934	-1.40381	-1.37329	0.67139	3.05176	1.0376	2.31934	2.53296		3.5	0.55297
3.55	0.20798	-0.92117	0.02487	-0.46341	-0.98221	-3.51517	-3.91189	-3.75931	-3.66775	-2.11136	-3.42361	-1.89773	-3.48465	-1.74515		3.55	0.35848	-0.43498	-3.12052	-2.08292	-3.4257	-0.25187	-0.00773	3.77645	7.13338	8.04891	11.8941	13.8473	9.45272	8.47615		3.55	0.48828	-0.27466	0.48828	0.57983	-0.45776	-2.38037	-1.89209	-1.58691	-0.45776	0.42725	2.74658	0.73242	2.13623	2.47192		3.55	0.4309
3.6	0.84885	-1.37894	-0.0972	-1.28738	-1.71463	-3.60672	-4.24759	-3.66775	-4.46121	-2.56912	-3.24051	-1.62308	-3.72879	-1.68411		3.6	-0.1298	-0.25187	-2.3881	-2.3881	-3.79191	0.35848	0.9078	3.83748	6.40096	8.04891	12.6876	13.9693	10.3072	8.65926		3.6	0.09155	-0.73242	0.73242	0.03052	-0.85449	-2.7771	-2.41089	-1.43433	-1.25122	0.36621	2.47192	0.61035	1.61743	2.86865		3.6	0.36986
3.65	0.08591	-1.50101	0.39108	-1.47049	-2.29446	-3.17947	-3.97293	-3.72879	-5.1326	-2.81326	-2.96585	-1.59256	-3.72879	-1.56204		3.65	-0.55705	-1.04533	-3.18156	-2.63224	-2.93742	-0.25187	-0.25187	3.41024	7.07234	8.53719	13.1759	13.481	11.4058	9.02547		3.65	0.45776	-0.54932	0.30518	-0.03052	-0.76294	-2.7771	-2.47192	-1.46484	-1.31226	0.61035	2.34985	0.88501	1.64795	2.99072		3.65	0.18676
3.7	0.11643	-1.98929	0.08591	-1.22635	-1.95877	-3.36258	-3.45413	-3.27103	-4.49173	-3.11844	-3.11844	-1.34842	-3.88138	-1.53152		3.7	-1.28947	-1.28947	-2.44914	-2.87638	-2.14396	-0.00773	-0.1298	4.02059	6.95027	8.47615	13.2369	12.3214	11.2227	8.53719		3.7	0.30518	-1.25122	0.73242	-0.42725	-0.85449	-3.35693	-3.05176	-0.88501	-1.83105	0.48828	2.59399	1.67847	1.95312	2.92969		3.7	0.12572
3.75	0.08591	-1.22635	0.20798	-1.1348	-1.56204	-3.08792	-2.63016	-3.24051	-4.36966	-3.27103	-3.14895	-1.62308	-3.17947	-1.86722		3.75	-0.80119	-1.22843	-2.93742	-1.77775	-2.51017	-0.1298	-0.43498	4.32576	6.52303	9.57479	14.5797	12.9927	11.2838	8.9034		3.75	0.57983	-1.28174	0.61035	-0.39673	-0.94604	-3.20435	-2.65503	-0.85449	-1.28174	0.61035	2.47192	1.7395	2.10571	2.34985		3.75	0.06469
3.8	-0.03616	-1.34842	-0.43289	-1.04324	-1.04324	-3.69827	-2.72171	-3.60672	-4.70535	-2.72171	-3.66775	-2.05032	-2.99637	-2.50809		3.8	-1.3505	-0.86222	-3.18156	-1.89982	-2.14396	0.41952	-0.37394	3.28817	6.8282	9.45272	14.1524	13.1759	11.3448	9.02547		3.8	0.21362	-1.70898	1.00708	-0.48828	-1.19019	-2.74658	-3.11279	-0.73242	-1.61743	0.03052	2.99072	1.64795	2.44141	1.80054		3.8	0.06469
3.85	0.48264	-0.70755	-0.67703	-0.92117	-1.10428	-3.60672	-3.36258	-3.88138	-4.7969	-2.81326	-4.03396	-2.17239	-3.3931	-2.84378		3.85	-0.1298	0.11434	-2.99845	-0.55705	-2.57121	1.27401	0.23641	3.65438	5.91268	9.02547	13.42	12.8707	11.4669	8.84236		3.85	0.39673	-1.43433	0.15259	0.03052	-1.12915	-2.53296	-3.26538	-1.43433	-1.61743	0.39673	2.99072	1.15967	2.71606	2.10571		3.85	0.30883
3.9	0.20798	-0.70755	-0.7991	-0.86014	-0.46341	-3.20999	-3.69827	-3.20999	-4.91897	-2.78274	-3.72879	-2.75223	-3.45413	-2.56912		3.9	-0.1298	-0.49601	-3.12052	-0.00773	-2.69328	1.27401	-0.92326	3.41024	6.09578	9.0865	12.7486	12.9927	12.0772	8.59822		3.9	0.21362	-1.5564	0.36621	0.15259	-1.31226	-2.2583	-3.20435	-1.43433	-2.16675	0.45776	3.2959	1.46484	3.05176	1.92261		3.9	0.18676
3.95	0.84885	-1.16531	-1.1348	-0.92117	-1.01272	-3.20999	-3.85086	-3.17947	-4.70535	-2.44705	-3.45413	-3.20999	-3.36258	-2.84378		3.95	0.17538	-0.55705	-2.14396	0.41952	-2.205	1.57918	-1.10636	3.95955	6.27889	8.53719	11.65	12.9927	11.8941	8.78133		3.95	0.39673	-0.91553	-0.12207	-0.06104	-1.31226	-2.53296	-2.83813	-1.61743	-2.22778	0.76294	3.17383	2.13623	2.9602	1.67847		3.95	-0.17945
4	0.51315	-1.25687	-0.58548	-0.52444	-0.70755	-3.02688	-4.12552	-3.60672	-3.69827	-2.38602	-3.33206	-2.99637	-2.90481	-2.93533		4	-0.55705	-1.59464	-2.63224	0.60262	-2.26603	1.57918	-1.83878	4.63094	5.4244	9.0865	11.4058	13.0538	11.0396	8.84236		4	0.03052	-0.88501	0.5188	-0.33569	-1.06812	-2.31934	-2.53296	-1.25122	-2.50244	0.76294	2.59399	1.7395	2.74658	1.80054		4	-0.30152
4.05	0.69626	-1.43997	-0.76858	-1.25687	-1.04324	-3.45413	-3.82034	-3.97293	-3.08792	-3.0574	-2.99637	-2.66067	-2.41653	-3.02688		4.05	-0.61808	-1.53361	-2.14396	-0.37394	-1.47257	1.39608	-2.3881	4.14266	6.09578	8.9034	11.8941	14.0304	9.75789	8.53719		4.05	0.27466	-0.64087	0.42725	-0.64087	-1.49536	-3.02124	-2.92969	-1.19019	-2.56348	0.36621	2.44141	1.95312	3.02124	1.83105		4.05	-0.85084
4.1	0.78781	-0.7991	0.11643	-0.98221	-0.49393	-2.99637	-4.06448	-4.70535	-2.84378	-3.14895	-2.63016	-2.66067	-1.92825	-3.45413		4.1	0.35848	-1.83878	-2.02189	0.11434	-1.41154	1.57918	-2.02189	4.69197	6.6451	8.04891	12.3214	14.0914	9.69686	8.59822		4.1	0.27466	-1.19019	0.91553	-0.48828	-1.61743	-3.11279	-3.08228	-0.88501	-2.9602	0.48828	2.22778	1.67847	2.2583	2.38037		4.1	-1.46119
4.15	0.69626	-0.98221	-0.21927	-0.89065	-0.67703	-2.78274	-4.18655	-4.30862	-2.41653	-2.93533	-2.69119	-2.08084	-2.05032	-2.69119		4.15	0.17538	-2.205	-1.59464	-1.04533	-1.10636	1.27401	-2.44914	4.5699	6.58406	7.80477	12.3214	13.6641	9.75789	8.04891		4.15	0.61035	-0.94604	0.67139	-0.42725	-1.34277	-3.60107	-3.50952	-0.7019	-2.44141	0.79346	2.04468	1.70898	2.41089	2.38037		4.15	-1.76637
4.2	0.45212	-0.37186	0.54367	-0.03616	-0.2803	-2.05032	-4.43069	-4.21707	-2.5386	-2.75223	-2.59964	-2.0198	-1.59256	-2.38602		4.2	0.96883	-2.51017	-1.1674	-0.49601	-0.74015	1.76229	-2.81535	3.65438	6.76717	8.10994	12.4434	14.2135	9.87996	8.04891		4.2	0.64087	-1.2207	0.67139	0.12207	-0.57983	-2.86865	-3.23486	-1.12915	-2.13623	0.91553	1.92261	1.98364	2.65503	1.98364		4.2	-2.80397
4.25	0.20798	0.14694	1.21506	-0.06668	0.05539	-2.50809	-3.91189	-4.21707	-2.99637	-2.47757	-2.84378	-1.95877	-1.8367	-1.92825		4.25	0.35848	-3.05949	-1.3505	-0.98429	-1.89982	2.1285	-3.18156	3.41024	6.70613	7.43856	11.711	13.6641	10.7345	8.35408		4.25	0.91553	-0.82397	0.5188	-0.09155	-0.67139	-2.56348	-3.02124	-1.00708	-1.61743	0.5188	1.40381	1.80054	2.74658	2.41089		4.25	-2.98707
4.3	0.36057	0.60471	1.06247	-0.12772	0.2385	-2.29446	-3.88138	-4.67483	-3.69827	-2.96585	-3.33206	-1.95877	-2.3555	-2.20291		4.3	0.72469	-2.205	-0.74015	-1.59464	-1.53361	0.96883	-3.48673	3.22713	6.09578	7.31649	11.8331	13.2979	10.9786	8.35408		4.3	0.36621	-1.06812	0.48828	0.54932	-0.48828	-2.68555	-2.31934	-1.43433	-1.2207	0.15259	1.09863	2.10571	3.02124	2.22778		4.3	-2.74293
4.35	-0.00564	0.63522	1.33713	-0.03616	0.4216	-2.69119	-3.72879	-5.28519	-4.76639	-3.51517	-3.42361	-1.89773	-2.72171	-2.41653		4.35	0.11434	-1.77775	-1.3505	-0.61808	-1.83878	0.96883	-2.99845	2.61678	6.46199	6.95027	12.3824	13.2979	10.7345	7.74373		4.35	0.57983	-0.64087	0.5188	0.12207	-0.85449	-3.08228	-2.44141	-1.58691	-0.67139	0.24414	0.88501	1.61743	2.47192	2.19727		4.35	-3.47535
4.4	0.14694	-0.24979	0.54367	-0.58548	0.02487	-2.17239	-4.18655	-5.19363	-4.70535	-3.45413	-3.27103	-1.8367	-3.02688	-2.20291		4.4	-0.1298	-0.55705	-1.10636	-0.61808	-1.1674	0.11434	-2.3881	3.28817	6.40096	6.09578	12.1993	13.1759	10.4903	8.35408		4.4	0.24414	-0.79346	0.12207	0.36621	-0.67139	-3.35693	-2.59399	-2.19727	-0.73242	0.54932	1.49536	1.40381	2.56348	1.67847		4.4	-2.6819
4.45	-0.24979	-0.40237	0.90988	-0.00564	0.26901	-2.11136	-3.82034	-5.37674	-4.82742	-3.3931	-3.20999	-1.86722	-2.96585	-2.11136		4.45	0.66366	-0.31291	-1.1674	-0.06876	-0.25187	0.23641	-2.87638	3.10506	6.95027	6.88924	12.6876	12.7486	10.4903	9.20858		4.45	0.42725	-0.97656	0.39673	-0.21362	-0.91553	-2.7771	-2.71606	-1.92261	-1.00708	1.00708	1.95312	0.94604	2.53296	1.49536		4.45	-2.865
4.5	0.08591	-0.7991	0.08591	0.39108	-0.24979	-2.38602	-3.97293	-4.91897	-4.40018	-3.27103	-3.24051	-1.59256	-2.69119	-2.5386		4.5	0.66366	-0.61808	-1.96085	-0.49601	-0.98429	1.21297	-2.69328	2.79989	7.13338	7.13338	12.4434	13.5421	9.81893	9.39168		4.5	-0.03052	-0.79346	0.21362	-0.36621	-0.82397	-2.50244	-2.50244	-1.31226	-1.0376	0.85449	2.31934	0.85449	1.98364	2.10571		4.5	-1.21705
4.55	-0.15823	-0.70755	0.11643	1.09299	0.20798	-2.38602	-3.14895	-4.7969	-4.49173	-2.78274	-2.84378	-1.3179	-2.29446	-2.47757		4.55	2.18954	-0.00773	-1.96085	-0.92326	-0.86222	1.02987	-3.05949	2.86092	6.70613	7.25545	11.4669	14.1524	10.1241	10.2462		4.55	0.06104	-1.49536	0.61035	0.18311	-1.25122	-1.86157	-2.16675	-0.97656	-0.88501	0.54932	2.71606	1.28174	1.83105	2.41089		4.55	-1.52223
4.6	0.45212	-1.1348	-0.06668	0.4216	0.11643	-3.08792	-3.72879	-4.06448	-4.73587	-3.17947	-2.90481	-1.56204	-2.50809	-2.29446		4.6	2.25057	-0.55705	-2.08292	-0.55705	-1.3505	1.64022	-3.4257	2.67782	7.07234	7.13338	11.2838	13.6641	10.6124	9.69686		4.6	-0.06104	-1.70898	0.61035	0.39673	-1.58691	-2.10571	-2.47192	-1.06812	-0.39673	0.61035	2.2583	1.52588	1.28174	2.56348		4.6	-0.91188
4.65	0.66574	-0.70755	0.08591	-0.12772	0.29953	-2.50809	-3.30154	-4.27811	-4.85794	-2.99637	-2.63016	-2.08084	-2.26395	-2.72171		4.65	3.22713	-0.06876	-1.59464	-0.55705	-1.53361	1.27401	-2.63224	3.22713	7.92684	7.31649	12.2603	13.7862	10.3682	9.51375		4.65	0.39673	-2.16675	0.7019	0.7019	-1.61743	-1.86157	-2.71606	-1.46484	-1.12915	0.27466	2.22778	1.67847	1.09863	2.16675		4.65	-1.8274
4.7	1.30661	-1.10428	-0.37186	-0.43289	0.60471	-2.41653	-3.72879	-3.78982	-4.52225	-3.0574	-2.81326	-2.5386	-2.0198	-2.63016		4.7	3.95955	-0.37394	-1.59464	0.05331	-1.22843	0.9078	-2.51017	2.67782	8.35408	6.52303	12.9317	13.5421	10.8565	8.96443		4.7	0.39673	-1.61743	0.64087	0.57983	-1.80054	-1.95312	-3.26538	-1.5564	-1.49536	0.61035	1.95312	2.04468	1.37329	2.10571		4.7	-2.13258
4.75	1.15402	-1.07376	-0.70755	-1.04324	-0.0972	-1.8367	-3.88138	-3.88138	-4.36966	-2.84378	-3.08792	-3.27103	-1.95877	-2.59964		4.75	4.14266	-0.1298	-2.02189	0.05331	-2.14396	1.51815	-1.10636	1.76229	8.53719	6.52303	13.359	13.481	10.4903	9.33065		4.75	-0.06104	-1.7395	1.06812	0.73242	-1.58691	-1.83105	-3.17383	-2.19727	-2.04468	0.5188	1.67847	1.89209	1.25122	2.34985		4.75	-3.17018
4.8	1.03195	-1.19583	-0.34134	-1.04324	-0.00564	-1.98929	-4.33914	-3.69827	-4.30862	-3.0574	-2.93533	-3.20999	-2.44705	-2.56912		4.8	4.87508	1.0909	-1.3505	-0.55705	-1.83878	1.64022	-0.67912	1.88436	8.65926	6.40096	13.9083	13.8473	10.3682	8.84236		4.8	-0.18311	-1.46484	1.37329	-0.24414	-1.7395	-1.64795	-2.89917	-2.13623	-1.34277	0.67139	1.58691	1.49536	1.5564	2.13623		4.8	-3.35328
4.85	0.02487	-0.73807	-0.52444	-1.86722	-0.67703	-2.32498	-4.64432	-3.85086	-4.52225	-3.36258	-3.17947	-2.84378	-2.81326	-2.59964		4.85	3.59334	0.72469	-1.41154	-0.86222	-1.1674	2.00643	-0.80119	2.43368	7.49959	5.85164	13.2369	13.8473	10.3072	8.10994		4.85	-0.88501	-1.98364	1.43433	-0.45776	-1.19019	-1.7395	-2.44141	-2.16675	-1.2207	0.82397	1.19019	0.91553	1.43433	1.86157		4.85	-3.9026
4.9	-0.40237	-0.73807	0.11643	-1.34842	-0.21927	-1.47049	-4.21707	-4.03396	-4.24759	-3.63724	-2.56912	-2.99637	-3.20999	-2.17239		4.9	3.83748	1.33504	-0.92326	-1.53361	-0.55705	2.06747	-0.00773	2.37264	6.88924	6.33992	12.9317	13.2369	10.9176	8.47615		4.9	-0.67139	-1.46484	1.46484	-0.73242	-1.2207	-1.83105	-1.67847	-2.19727	-0.82397	0.48828	1.31226	0.82397	0.76294	1.92261		4.9	-3.84156
4.95	-0.37186	-0.12772	-0.0972	-1.19583	-0.40237	-1.65359	-4.21707	-3.75931	-4.36966	-3.45413	-2.93533	-2.75223	-3.88138	-1.8367		4.95	2.79989	0.48055	-0.61808	-1.71671	0.17538	1.27401	0.48055	3.04402	7.01131	6.76717	12.4434	13.1148	11.1617	8.41512		4.95	-0.79346	-1.0376	0.64087	-0.42725	-1.19019	-2.22778	-1.5564	-1.95312	-1.12915	1.15967	0.79346	1.58691	1.28174	1.67847		4.95	-3.78053
5	-0.12772	-0.43289	0.05539	-0.34134	0.63522	-1.34842	-3.24051	-4.12552	-3.94241	-3.69827	-2.84378	-2.96585	-3.11844	-1.59256		5	2.37264	0.9078	-1.53361	-1.04533	0.23641	0.78573	-0.37394	3.59334	6.58406	6.58406	12.5045	13.9693	11.589	8.35408		5	0.03052	-0.57983	0.39673	-0.21362	-1.28174	-2.01416	-1.06812	-2.34985	-1.5564	1.37329	0.76294	1.67847	1.5564	1.70898		5	-3.35328
5.05	-0.0972	-0.18875	-0.31082	0.20798	0.87936	-1.98929	-3.11844	-3.60672	-4.6138	-3.33206	-3.36258	-2.32498	-2.75223	-1.53152		5.05	2.49471	0.66366	-1.3505	-1.77775	-0.1298	0.72469	-0.06876	3.22713	7.07234	6.76717	12.1993	14.0304	11.8941	8.47615		5.05	0.42725	-0.33569	0.30518	-0.45776	-1.19019	-2.56348	-1.7395	-1.95312	-2.01416	1.49536	1.40381	1.70898	1.43433	2.31934		5.05	-2.98707
5.1	0.08591	-0.70755	-0.55496	1.06247	0.36057	-1.77566	-3.08792	-3.94241	-4.6138	-3.42361	-3.48465	-2.38602	-2.5386	-1.16531		5.1	2.00643	0.11434	-1.96085	-1.28947	0.23641	-0.31291	0.05331	3.65438	6.88924	7.01131	12.6876	13.7252	11.5279	9.33065		5.1	1.2207	-0.7019	0.64087	-0.39673	-0.76294	-2.86865	-2.65503	-2.34985	-2.44141	1.0376	1.5564	1.70898	1.43433	1.95312		5.1	-3.10914
5.15	-0.24979	-0.58548	-1.59256	0.9404	-0.15823	-2.29446	-3.27103	-3.69827	-4.64432	-2.38602	-3.94241	-2.05032	-2.63016	-1.07376		5.15	2.31161	0.54159	-2.3881	-1.3505	-0.80119	0.23641	-0.1298	3.59334	5.85164	6.76717	12.7486	13.0538	11.3448	9.20858		5.15	1.67847	-0.57983	0.88501	-1.09863	-1.06812	-3.2959	-3.35693	-2.44141	-1.92261	0.48828	1.89209	1.58691	1.15967	1.61743		5.15	-2.92604
5.2	0.02487	-0.95169	-1.56204	1.24558	-0.49393	-2.11136	-3.33206	-3.72879	-4.00345	-2.38602	-3.5762	-1.92825	-3.0574	-1.53152		5.2	1.64022	-0.19083	-2.69328	-1.71671	-1.28947	0.72469	0.11434	3.04402	5.36336	6.95027	12.0162	12.8707	11.7721	9.20858		5.2	1.61743	-0.57983	1.25122	-0.7019	-1.0376	-3.35693	-3.57056	-2.22778	-1.46484	0.91553	2.34985	2.01416	1.28174	1.09863		5.2	-3.04811
5.25	0.45212	-0.67703	-1.62308	0.81833	0.05539	-2.05032	-2.59964	-3.5762	-3.33206	-1.92825	-3.91189	-2.38602	-3.08792	-1.65359		5.25	2.18954	0.05331	-4.15812	-1.28947	-1.41154	1.21297	0.35848	3.04402	5.54647	7.31649	12.3214	12.4434	12.2603	9.39168		5.25	1.28174	0	1.37329	-0.82397	-1.28174	-2.7771	-3.26538	-2.10571	-0.5188	1.09863	2.53296	1.52588	1.19019	0.82397		5.25	-2.13258
5.3	1.18454	-0.64651	-0.73807	0.9404	-0.00564	-2.14187	-2.69119	-2.93533	-4.03396	-2.59964	-3.78982	-2.66067	-3.42361	-2.69119		5.3	2.49471	0.41952	-3.4257	-2.205	-2.08292	2.1285	1.02987	2.55575	5.11922	6.46199	12.0772	13.481	11.711	8.9034		5.3	0.45776	-0.39673	0.94604	-0.18311	-1.46484	-2.56348	-3.05176	-1.52588	-1.37329	1.34277	2.83813	1.25122	1.31226	1.43433		5.3	-2.37672
5.35	1.09299	-0.37186	-0.49393	0.20798	0.26901	-2.0198	-2.56912	-3.0574	-3.94241	-2.8743	-3.97293	-3.17947	-3.14895	-2.84378		5.35	2.1285	0.11434	-3.30363	-1.65568	-0.67912	1.88436	1.39608	2.06747	4.93611	6.76717	11.1007	14.3966	11.589	8.72029		5.35	0.61035	-0.18311	0.91553	0.33569	-1.83105	-2.13623	-2.44141	-1.80054	-1.58691	1.40381	2.71606	1.43433	1.86157	1.95312		5.35	-1.8274
5.4	1.30661	-0.73807	-0.06668	0.48264	-0.40237	-2.56912	-3.08792	-2.90481	-4.15603	-2.84378	-3.72879	-2.93533	-3.02688	-2.99637		5.4	2.31161	0.72469	-2.87638	-1.47257	-0.61808	1.70125	0.72469	2.25057	5.24129	6.95027	10.7955	14.2135	12.0162	8.41512		5.4	0.12207	-0.21362	0.39673	0.88501	-1.80054	-2.83813	-2.71606	-1.83105	-2.31934	1.31226	1.89209	1.5564	1.80054	2.2583		5.4	-2.80397
5.45	0.48264	-0.82962	-0.12772	-0.03616	-0.18875	-2.38602	-3.17947	-3.3931	-3.51517	-3.20999	-4.27811	-3.17947	-3.08792	-2.50809		5.45	1.57918	-0.00773	-2.93742	-2.02189	-1.10636	1.33504	0.72469	3.04402	5.18025	7.07234	11.1007	14.2745	12.0162	9.26961		5.45	0.67139	-0.5188	0.76294	0.54932	-1.15967	-3.02124	-3.11279	-2.13623	-1.86157	1.31226	1.92261	0.97656	1.28174	2.59399		5.45	-2.07154
5.5	0.54367	-1.16531	0.14694	0.33005	-0.55496	-2.66067	-3.20999	-3.3931	-3.85086	-2.56912	-4.27811	-2.5386	-3.11844	-2.11136		5.5	0.9078	-0.55705	-3.79191	-2.08292	-1.22843	0.17538	0.66366	2.92195	5.66854	6.33992	10.7345	14.7017	11.711	9.02547		5.5	0.76294	-0.7019	1.25122	-0.36621	-1.31226	-2.86865	-3.05176	-2.10571	-1.25122	1.40381	1.61743	0.57983	1.09863	2.31934		5.5	-2.62086
5.55	0.11643	-1.10428	-0.37186	-0.15823	0.4216	-1.77566	-2.23343	-3.69827	-3.82034	-2.75223	-4.30862	-3.17947	-2.8743	-1.89773		5.55	0.9078	-0.43498	-3.48673	-2.3881	-1.59464	-0.43498	0.72469	3.71541	6.09578	6.40096	10.7345	14.6407	11.589	8.78133		5.55	0.88501	-0.91553	1.83105	-0.36621	-1.52588	-2.65503	-3.20435	-1.80054	-1.15967	0.97656	1.70898	0.64087	0.94604	1.49536		5.55	-1.21705
5.6	0.90988	-1.89773	-0.21927	0.02487	0.4216	-1.92825	-2.14187	-3.69827	-3.02688	-1.71463	-4.095	-2.93533	-2.63016	-1.53152		5.6	0.41952	-0.1298	-3.6088	-2.93742	-1.47257	-0.06876	0.60262	3.47127	6.33992	6.09578	11.4669	13.2979	11.8941	9.20858		5.6	0.88501	-0.48828	2.19727	-0.85449	-1.7395	-2.04468	-2.47192	-2.59399	-1.06812	0.94604	1.7395	1.25122	0.42725	1.58691		5.6	-1.94947
5.65	1.30661	-1.65359	-0.21927	-0.64651	0.75729	-1.59256	-2.50809	-3.42361	-3.24051	-1.98929	-3.60672	-3.02688	-2.75223	-1.62308		5.65	0.78573	1.02987	-3.4257	-2.02189	-1.22843	-0.19083	1.27401	2.55575	6.09578	5.4244	12.0772	13.1759	11.5279	9.941		5.65	0.82397	-0.54932	1.92261	-0.61035	-1.37329	-2.68555	-2.74658	-2.34985	-1.37329	0.64087	1.49536	1.58691	0.67139	1.52588		5.65	-0.6067
5.7	1.67282	-1.86722	-0.15823	-0.73807	-0.03616	-2.20291	-2.47757	-3.48465	-2.47757	-1.80618	-3.3931	-3.02688	-2.78274	-1.59256		5.7	0.48055	1.88436	-2.87638	-1.71671	-1.71671	-0.00773	0.66366	2.61678	5.79061	5.48543	12.5045	13.2369	11.65	9.57479		5.7	0.85449	-0.03052	1.98364	-0.54932	-0.64087	-2.01416	-2.38037	-2.34985	-0.64087	0.57983	2.04468	1.15967	0.39673	1.61743		5.7	-1.21705
5.75	1.30661	-1.50101	-0.46341	-1.10428	0.39108	-2.26395	-2.32498	-3.69827	-3.27103	-2.11136	-2.81326	-2.63016	-2.78274	-1.8367		5.75	-0.55705	1.64022	-2.87638	-1.71671	-2.02189	0.72469	0.29745	2.86092	4.5699	5.54647	12.6876	12.9927	11.5279	9.39168		5.75	0.18311	-0.7019	1.46484	-0.36621	-0.21362	-1.58691	-2.10571	-2.01416	-0.88501	0.67139	2.22778	1.0376	0.12207	1.70898		5.75	-0.42359
5.8	0.97092	-1.98929	-0.64651	-0.67703	0.08591	-3.17947	-2.26395	-4.6138	-2.81326	-2.47757	-3.3931	-2.8743	-3.3931	-2.63016		5.8	-0.49601	2.37264	-2.75431	-1.10636	-1.47257	-0.00773	0.11434	2.92195	3.22713	5.6075	12.7486	12.0162	11.5279	9.81893		5.8	0.45776	-0.79346	1.2207	-0.03052	0.33569	-1.37329	-2.10571	-1.46484	-0.97656	0.33569	2.16675	0.91553	0.42725	1.61743		5.8	-1.8274
5.85	0.97092	-1.68411	-0.7991	-0.52444	0.02487	-2.72171	-2.38602	-4.33914	-3.66775	-2.26395	-3.20999	-2.47757	-3.14895	-2.20291		5.85	-1.47257	1.45711	-1.83878	-1.53361	-1.65568	0.11434	-0.00773	2.92195	3.53231	5.85164	11.8331	11.5279	11.5279	8.96443		5.85	0.15259	-0.85449	0.85449	-0.18311	0.21362	-1.5564	-2.28882	-1.46484	-1.64795	0.5188	2.2583	0.88501	0.5188	1.7395		5.85	-0.97291
5.9	0.69626	-1.89773	-1.07376	-0.0972	-0.46341	-2.56912	-2.08084	-4.49173	-3.5762	-2.81326	-3.11844	-3.0574	-3.51517	-2.20291		5.9	-1.10636	1.21297	-1.83878	-1.53361	-0.98429	0.29745	0.60262	3.10506	3.77645	6.27889	11.5279	11.4669	11.9552	9.33065		5.9	0.30518	-0.79346	0.73242	0.42725	-0.06104	-2.53296	-3.05176	-1.28174	-2.10571	0.39673	2.16675	1.61743	0.7019	1.80054		5.9	-1.46119
5.95	0.87936	-1.3179	-0.73807	-0.37186	-0.70755	-2.38602	-2.47757	-3.5762	-3.88138	-2.23343	-2.99637	-2.0198	-2.96585	-1.59256		5.95	-0.92326	1.51815	-1.41154	-1.41154	-0.61808	-0.1298	0.96883	2.49471	3.83748	6.21785	11.4058	11.4669	12.4434	9.51375		5.95	-0.12207	-0.18311	1.06812	0.27466	-0.61035	-2.31934	-3.08228	-1.67847	-1.5564	-0.06104	1.86157	1.98364	0.61035	1.83105		5.95	-0.30152
6	0.39108	-1.22635	-1.1348	-0.616	-1.07376	-2.78274	-2.38602	-3.45413	-3.78982	-2.84378	-2.96585	-2.0198	-3.08792	-1.40945		6	-1.28947	0.48055	-1.10636	-2.205	-1.53361	-0.55705	1.82333	2.37264	4.26473	5.79061	11.4669	12.1993	11.9552	9.39168		6	-0.42725	-0.54932	0.94604	0.7019	-1.2207	-2.34985	-3.20435	-2.19727	-1.61743	0	1.92261	1.77002	0.85449	1.5564		6	-0.48463
6.05	0.66574	-1.04324	-0.67703	-1.16531	-1.1348	-2.38602	-2.59964	-2.81326	-3.94241	-2.38602	-3.24051	-1.8367	-2.66067	-1.34842		6.05	-0.67912	0.72469	-2.32707	-1.89982	-1.41154	-0.61808	2.31161	2.43368	4.50887	6.03475	11.3448	13.1759	12.0772	9.87996		6.05	-0.15259	-0.42725	1.06812	0.61035	-1.09863	-1.98364	-3.2959	-2.22778	-1.06812	-0.03052	1.80054	1.98364	0.97656	1.7395		6.05	-0.24049
6.1	-0.00564	-0.98221	-1.07376	-0.7991	-0.58548	-2.47757	-2.56912	-3.14895	-3.88138	-3.14895	-2.47757	-2.17239	-2.32498	-1.25687		6.1	-1.04533	0.05331	-2.32707	-1.77775	-0.86222	-0.92326	2.92195	1.9454	4.3868	5.97371	11.3448	13.6641	12.3214	9.33065		6.1	0.03052	-0.97656	0.27466	0.24414	-1.43433	-1.95312	-2.92969	-2.71606	-1.61743	-0.12207	1.7395	2.16675	1.46484	1.67847		6.1	-0.6067
6.15	0.26901	-1.25687	-0.76858	-0.616	-0.37186	-2.23343	-3.14895	-2.81326	-3.94241	-3.17947	-2.69119	-2.32498	-2.05032	-1.37894		6.15	-0.98429	-0.55705	-2.02189	-1.89982	-0.31291	-0.80119	1.88436	1.82333	4.32576	5.97371	11.5279	13.7862	11.9552	10.002		6.15	0.61035	-0.73242	0.24414	0.39673	-0.94604	-2.59399	-2.80762	-3.20435	-2.50244	-0.24414	1.98364	1.7395	1.15967	1.49536		6.15	-0.72877
6.2	-0.12772	-0.67703	-0.95169	-0.40237	-0.58548	-2.14187	-3.17947	-3.78982	-4.095	-3.36258	-2.08084	-1.71463	-1.92825	-1.07376		6.2	-0.37394	-0.43498	-1.53361	-1.53361	-0.1298	0.05331	0.35848	2.18954	5.4244	6.15682	11.2838	13.7252	11.9552	9.941		6.2	0.30518	-0.64087	0.64087	0.12207	-0.54932	-2.71606	-2.22778	-3.08228	-2.83813	-0.27466	1.67847	1.98364	1.15967	1.67847		6.2	-0.85084
6.25	0.02487	-0.89065	-0.49393	-0.34134	-1.04324	-1.95877	-3.42361	-3.72879	-3.94241	-3.17947	-2.23343	-1.77566	-2.14187	-1.47049		6.25	-0.06876	-0.37394	-1.1674	-0.92326	0.17538	-0.19083	-0.06876	2.67782	5.85164	6.15682	10.9786	13.6641	12.0772	9.63582		6.25	0.24414	-0.73242	0.91553	0.27466	-0.82397	-2.71606	-1.89209	-2.9602	-2.86865	-0.21362	2.04468	1.58691	1.43433	1.70898		6.25	-1.40016
6.3	0.08591	-0.31082	-0.82962	-0.2803	-0.70755	-2.23343	-3.20999	-3.94241	-4.15603	-3.30154	-1.71463	-1.40945	-1.80618	-1.65359		6.3	0.9078	-0.25187	-1.77775	-1.10636	-0.67912	-0.00773	-0.61808	2.92195	6.03475	5.54647	10.7345	12.7486	11.589	9.45272		6.3	0.27466	-0.67139	1.15967	0.42725	-0.76294	-2.53296	-2.28882	-2.65503	-1.95312	0.36621	2.01416	1.49536	1.31226	1.89209		6.3	-1.33912
6.35	0.17746	-0.24979	-0.64651	-0.31082	-0.52444	-2.41653	-3.14895	-3.17947	-4.06448	-3.08792	-2.20291	-2.32498	-2.50809	-1.40945		6.35	1.51815	-0.55705	-1.96085	-0.74015	-0.25187	-0.25187	-1.10636	4.08162	6.21785	4.93611	10.7345	13.42	12.3824	9.39168		6.35	0	-1.0376	0.73242	0.33569	-1.28174	-2.68555	-2.7771	-2.65503	-2.10571	0.30518	1.80054	1.61743	1.09863	1.70898		6.35	-1.8274
6.4	0.51315	0.08591	-0.82962	-0.37186	-0.21927	-2.84378	-2.38602	-3.3931	-3.08792	-2.56912	-2.41653	-2.59964	-2.38602	-1.77566		6.4	1.21297	-1.59464	-1.71671	-0.61808	-0.1298	-1.22843	-0.98429	4.81404	6.70613	4.87508	10.1241	13.6031	12.0772	10.2462		6.4	-0.03052	-0.48828	0.88501	0.39673	-1.19019	-2.71606	-3.32642	-2.59399	-1.77002	0.85449	1.89209	1.34277	0.88501	1.61743		6.4	-1.52223
6.45	0.2385	-0.616	-1.07376	-0.55496	-0.64651	-2.75223	-1.92825	-3.24051	-2.59964	-2.26395	-2.81326	-3.45413	-2.66067	-1.34842		6.45	1.51815	-1.28947	-2.205	-1.3505	-0.67912	-2.08292	-0.31291	4.44783	6.21785	4.63094	10.6124	13.5421	12.3214	9.81893		6.45	-0.15259	-0.18311	0.73242	0.30518	-1.15967	-2.47192	-2.99072	-1.89209	-1.58691	1.00708	2.22778	0.94604	1.09863	1.19019		6.45	-2.31568
6.5	0.51315	-0.64651	-0.67703	-1.16531	-0.98221	-2.69119	-2.17239	-3.51517	-2.56912	-2.11136	-2.93533	-2.56912	-2.59964	-1.65359		6.5	1.64022	-0.1298	-3.12052	-0.98429	-0.49601	-1.65568	-0.49601	4.44783	6.03475	4.75301	11.2227	13.6641	11.5279	10.3072		6.5	-0.06104	0.24414	0.45776	0.30518	-1.2207	-2.28882	-2.62451	-1.52588	-1.67847	0.39673	1.98364	1.15967	1.25122	1.52588		6.5	-1.70533
6.55	0.08591	-0.31082	-0.52444	-0.98221	-1.1348	-2.38602	-2.50809	-3.02688	-3.11844	-2.3555	-3.63724	-2.50809	-2.56912	-2.3555		6.55	0.72469	-0.25187	-2.32707	-1.41154	-0.31291	-1.1674	-0.67912	4.08162	5.72957	4.93611	10.9176	12.9317	11.2838	9.39168		6.55	-0.21362	0.15259	0.88501	0.42725	-0.88501	-2.10571	-2.80762	-0.97656	-1.89209	-0.09155	2.10571	1.7395	2.2583	1.61743		6.55	-2.01051
6.6	0.54367	-0.43289	0.02487	-1.01272	-0.70755	-1.68411	-3.20999	-2.93533	-2.66067	-2.78274	-3.5762	-1.95877	-2.3555	-2.14187		6.6	0.96883	0.9078	-2.3881	-2.32707	-0.25187	-1.47257	-1.22843	4.44783	4.87508	5.48543	10.9176	13.1759	10.6124	10.0631		6.6	-0.64087	-0.5188	1.12915	0.15259	-1.09863	-1.52588	-2.44141	-1.31226	-1.83105	-0.54932	1.89209	2.28882	2.31934	1.15967		6.6	-1.70533
6.65	0.20798	-0.00564	-0.0972	-0.37186	-0.46341	-1.37894	-2.93533	-2.8743	-3.02688	-3.02688	-3.69827	-2.38602	-2.3555	-2.26395		6.65	-0.00773	1.15194	-1.83878	-2.32707	-0.31291	-1.04533	-1.65568	4.08162	4.44783	5.24129	10.5513	12.8096	10.6734	9.33065		6.65	-0.48828	-0.61035	1.7395	0.48828	-0.88501	-1.46484	-2.22778	-1.80054	-1.34277	-0.48828	1.12915	2.9602	1.67847	0.67139		6.65	-2.07154
6.7	0.54367	-0.37186	0.39108	-0.52444	-0.06668	-1.07376	-2.99637	-3.24051	-3.27103	-2.72171	-3.14895	-2.20291	-2.72171	-1.3179		6.7	-0.25187	-0.00773	-1.77775	-2.205	-0.06876	-1.59464	-1.71671	4.44783	4.81404	5.11922	9.81893	12.9317	10.2462	10.0631		6.7	-0.48828	-1.25122	1.89209	0.30518	-0.82397	-1.28174	-2.56348	-1.67847	-1.2207	0.03052	0.94604	2.7771	1.80054	0.61035		6.7	-2.19361
6.75	0.81833	0.14694	0.20798	-0.24979	0.08591	-1.62308	-2.47757	-3.51517	-4.095	-2.47757	-3.24051	-2.11136	-2.96585	-1.37894		6.75	-0.06876	-0.1298	-2.02189	-2.75431	-0.37394	-2.57121	-1.71671	3.59334	5.4244	5.30233	10.3682	12.8707	10.4293	10.002		6.75	-0.33569	-0.73242	1.43433	0.30518	-1.09863	-1.49536	-1.98364	-1.98364	-1.15967	0.36621	0.94604	2.31934	1.2207	1.00708		6.75	-1.8274
6.8	0.39108	-0.0972	0.72678	-0.58548	0.11643	-1.37894	-2.99637	-3.66775	-3.5762	-2.63016	-2.78274	-1.80618	-3.36258	-1.50101		6.8	-0.61808	-0.55705	-1.47257	-2.51017	-0.06876	-2.93742	-1.83878	2.86092	5.54647	5.54647	10.4293	11.7721	9.39168	10.0631		6.8	-0.06104	0.18311	1.00708	0.39673	-1.2207	-2.28882	-2.01416	-2.31934	-0.88501	0.54932	1.31226	1.83105	0.73242	0.94604		6.8	-2.01051
6.85	0.14694	0.45212	0.72678	-0.89065	-0.2803	-2.05032	-2.78274	-3.82034	-3.45413	-2.47757	-3.3931	-2.08084	-3.02688	-1.1348		6.85	-0.31291	-0.49601	-1.10636	-1.83878	0.23641	-3.18156	-2.99845	2.79989	5.66854	5.18025	10.4903	12.0162	10.002	10.0631		6.85	0.12207	0.42725	0.82397	0.33569	-1.09863	-2.44141	-1.98364	-2.22778	-1.09863	1.06812	1.58691	1.00708	0.64087	1.2207		6.85	-1.46119
6.9	-0.46341	0.51315	0.4216	-0.73807	-0.40237	-1.71463	-2.84378	-3.69827	-3.08792	-2.90481	-3.0574	-2.3555	-2.84378	-1.71463		6.9	-0.61808	0.05331	-1.47257	-1.89982	-0.1298	-3.36466	-2.26603	3.10506	5.66854	5.11922	11.2838	11.1007	9.63582	9.75789		6.9	0.82397	0.24414	0.97656	0.57983	-1.12915	-2.80762	-2.31934	-1.7395	-1.12915	0.67139	1.77002	1.09863	1.06812	1.12915		6.9	-1.6443
6.95	-0.03616	0.26901	0.36057	-0.7991	-0.49393	-1.77566	-2.17239	-3.36258	-3.45413	-2.44705	-3.69827	-2.63016	-2.08084	-1.10428		6.95	-0.92326	0.78573	-1.41154	-0.80119	-0.31291	-3.12052	-2.08292	3.16609	5.66854	5.36336	10.8565	11.9552	11.3448	10.7955		6.95	0.5188	-0.30518	1.28174	0.15259	-1.25122	-2.56348	-3.11279	-1.2207	-1.46484	0.03052	1.83105	1.61743	0.79346	1.09863		6.95	-1.33912
7	-0.40237	0.05539	-0.58548	-0.70755	-1.01272	-2.0198	-1.98929	-3.51517	-3.30154	-2.84378	-3.08792	-2.81326	-2.38602	-1.53152		7	-0.74015	0.9078	-0.74015	-0.43498	-0.06876	-2.32707	-1.83878	2.86092	5.36336	4.99715	10.9786	11.711	11.1007	10.5513		7	0.64087	-0.18311	1.15967	-0.36621	-1.00708	-2.13623	-3.17383	-0.85449	-2.13623	-0.27466	1.61743	1.67847	0.7019	1.06812		7	-1.76637
7.05	-0.12772	-0.46341	-0.64651	-1.56204	-0.86014	-2.3555	-2.32498	-3.69827	-3.69827	-2.3555	-3.72879	-3.24051	-2.14187	-1.16531		7.05	0.54159	1.76229	-0.98429	-0.74015	0.48055	-2.81535	-1.71671	3.22713	5.11922	5.97371	10.4293	12.9927	11.8941	11.4058		7.05	0.61035	0.42725	1.49536	0.03052	-0.57983	-1.46484	-2.68555	-1.34277	-1.86157	-0.67139	1.09863	1.28174	0.54932	0.76294		7.05	-2.01051
7.1	0.02487	-0.21927	-0.70755	-1.47049	-1.22635	-2.63016	-2.90481	-3.0574	-3.66775	-2.90481	-3.69827	-3.30154	-2.26395	-1.50101		7.1	1.02987	1.70125	-0.86222	-0.80119	-0.1298	-2.69328	-1.53361	2.73885	5.36336	5.85164	10.9176	12.1993	10.7345	10.4903		7.1	0.27466	0.24414	1.83105	0.61035	-0.73242	-0.7019	-2.62451	-1.43433	-2.10571	-0.76294	0.42725	1.52588	0.42725	0.57983		7.1	-1.70533
7.15	-0.24979	-0.95169	0.45212	-1.86722	-0.70755	-2.38602	-3.30154	-3.82034	-3.85086	-2.23343	-4.40018	-4.03396	-2.11136	-1.56204		7.15	2.00643	1.15194	-0.86222	-1.1674	0.23641	-2.75431	-1.28947	2.55575	4.3868	5.72957	10.6124	13.359	11.1617	11.8331		7.15	0.67139	0	1.43433	1.00708	-1.06812	-0.79346	-2.74658	-1.77002	-2.01416	-0.27466	0.57983	1.64795	0.61035	0.5188		7.15	-2.13258
7.2	0.02487	-1.19583	0.48264	-1.25687	-0.82962	-2.66067	-3.45413	-3.94241	-3.36258	-2.5386	-3.72879	-3.85086	-2.75223	-1.43997		7.2	2.55575	1.0909	-1.41154	-1.53361	0.54159	-2.75431	-0.86222	2.37264	4.87508	6.21785	10.9176	13.0538	10.8565	11.8331		7.2	0.30518	-0.24414	1.37329	0.76294	-0.61035	-1.61743	-2.80762	-1.98364	-2.13623	-0.12207	0.97656	1.64795	1.06812	0.82397		7.2	-1.88844
7.25	-0.18875	-1.59256	-0.00564	-0.76858	-0.64651	-2.32498	-3.78982	-4.15603	-3.42361	-2.11136	-3.3931	-3.88138	-2.59964	-1.47049		7.25	1.9454	0.23641	-0.98429	-1.96085	0.48055	-3.4257	0.60262	2.61678	5.54647	5.6075	10.002	13.8473	11.65	12.6265		7.25	0.09155	-0.39673	0.73242	0.79346	-0.27466	-1.92261	-2.47192	-1.77002	-2.41089	-0.30518	1.19019	1.25122	1.43433	0.45776		7.25	-2.49879
7.3	0.54367	-1.47049	-0.21927	-0.86014	-0.58548	-2.8743	-3.27103	-3.69827	-3.30154	-2.3555	-3.08792	-2.72171	-2.96585	-1.1348		7.3	1.88436	0.29745	-0.61808	-1.77775	0.72469	-2.93742	1.45711	3.04402	5.30233	6.6451	10.0631	14.1524	11.9552	11.5279		7.3	0	-0.33569	0.45776	0.97656	-0.03052	-1.89209	-1.83105	-1.67847	-1.80054	-0.24414	1.06812	1.00708	0.91553	0.61035		7.3	-2.19361
7.35	0.36057	-0.95169	-0.18875	-1.1348	-0.55496	-2.32498	-2.96585	-3.78982	-2.93533	-1.8367	-3.48465	-2.8743	-2.78274	-1.56204		7.35	1.9454	0.54159	-0.55705	-2.44914	1.15194	-2.08292	1.15194	2.92195	5.72957	5.85164	9.0865	14.3966	12.7486	11.4669		7.35	0.09155	-0.7019	0.36621	0.61035	-0.03052	-2.10571	-1.61743	-1.58691	-1.80054	-0.36621	1.15967	1.06812	1.0376	1.15967		7.35	-2.31568
7.4	0.72678	-0.37186	0.39108	-2.0198	-0.37186	-2.17239	-2.50809	-3.27103	-2.56912	-2.29446	-3.30154	-2.50809	-2.3555	-1.19583		7.4	1.64022	0.54159	-1.22843	-3.05949	1.15194	-2.02189	0.48055	3.65438	6.21785	6.52303	9.51375	14.5186	13.0538	11.0396		7.4	0.7019	-0.45776	0.27466	0.09155	-0.30518	-1.80054	-1.52588	-1.77002	-1.49536	-0.45776	1.12915	0.82397	0.94604	1.7395		7.4	-2.74293
7.45	0.4216	0.11643	-0.37186	-1.71463	-0.64651	-1.71463	-2.99637	-3.42361	-2.69119	-2.96585	-3.30154	-3.02688	-1.68411	-1.65359		7.45	2.00643	0.23641	-1.41154	-3.30363	1.0909	-1.71671	0.23641	3.71541	6.8282	5.24129	8.17098	14.5186	12.6265	11.5279		7.45	0.54932	-0.18311	0.61035	0.36621	-0.27466	-2.16675	-1.70898	-2.38037	-1.46484	-0.06104	1.2207	1.25122	0.76294	1.43433		7.45	-2.98707
7.5	0.11643	-0.40237	-0.58548	-1.25687	-0.7991	-1.47049	-3.11844	-2.93533	-3.14895	-3.51517	-3.27103	-2.72171	-1.62308	-0.98221		7.5	2.79989	0.05331	-2.26603	-3.24259	1.88436	-1.3505	0.23641	2.98299	7.92684	6.15682	8.84236	15.3121	13.1759	10.5513		7.5	-0.27466	-0.30518	0.67139	0.5188	-0.36621	-2.13623	-2.71606	-2.59399	-1.31226	0.15259	2.13623	1.19019	0.33569	1.31226		7.5	-3.96363
7.55	0.2385	-0.7991	-1.1348	-0.37186	-1.50101	-1.28738	-3.17947	-2.8743	-3.63724	-3.72879	-3.30154	-2.99637	-1.71463	-1.3179		7.55	2.43368	-0.55705	-2.3881	-3.36466	1.9454	-1.04533	0.17538	2.55575	7.80477	5.48543	8.29305	14.8848	13.6031	10.6734		7.55	-0.5188	0.03052	0.64087	0.88501	-0.5188	-2.47192	-2.7771	-1.7395	-0.88501	0.33569	2.71606	1.46484	0.73242	1.25122		7.55	-3.35328
7.6	0.29953	-1.47049	-0.46341	-0.15823	-1.68411	-1.37894	-3.0574	-3.48465	-4.27811	-3.75931	-3.5762	-3.11844	-1.40945	-1.01272		7.6	2.49471	-1.3505	-1.96085	-2.81535	1.51815	-1.47257	1.27401	2.00643	8.23201	6.27889	9.33065	15.8614	13.6641	10.2462		7.6	-0.36621	-0.54932	1.0376	0.97656	-0.24414	-2.59399	-2.50244	-1.40381	-1.06812	0.15259	2.7771	1.46484	1.09863	1.00708		7.6	-2.92604
7.65	1.00144	-1.68411	0.33005	-0.2803	-1.92825	-2.08084	-2.93533	-3.72879	-4.18655	-3.69827	-3.63724	-2.84378	-1.62308	-1.71463		7.65	2.67782	-0.92326	-2.205	-2.26603	1.33504	-1.22843	1.64022	2.18954	8.04891	5.11922	8.9034	15.0679	13.481	11.711		7.65	-0.18311	-0.97656	0.97656	0.15259	-0.09155	-1.86157	-2.47192	-1.61743	-1.25122	-0.12207	2.41089	1.12915	1.37329	1.37329		7.65	-2.25465
7.7	0.81833	-1.16531	-0.12772	-0.2803	-1.92825	-1.86722	-2.93533	-4.095	-4.33914	-2.93533	-3.66775	-2.44705	-1.47049	-1.37894		7.7	1.33504	-0.98429	-2.32707	-3.18156	0.9078	-0.86222	1.39608	3.16609	8.59822	5.05818	9.57479	16.0445	13.6641	11.1617		7.7	-0.18311	-0.94604	0.76294	0.09155	-0.24414	-1.5564	-2.53296	-1.5564	-0.85449	-0.79346	1.98364	0.48828	1.52588	1.46484		7.7	-1.46119
7.75	0.14694	-1.1348	-0.31082	-0.82962	-1.47049	-2.11136	-2.8743	-3.5762	-4.03396	-2.72171	-3.14895	-1.98929	-2.26395	-1.59256		7.75	1.0909	-1.47257	-2.32707	-3.24259	0.05331	-0.98429	1.02987	2.98299	7.19442	4.08162	8.84236	15.7393	13.6641	11.8331		7.75	-0.85449	-0.24414	0.82397	0.33569	-0.15259	-1.31226	-2.47192	-1.58691	-0.79346	-1.09863	1.49536	0.67139	1.28174	1.58691		7.75	-1.94947
7.8	-0.0972	-1.07376	-1.07376	-1.3179	-1.28738	-1.28738	-3.24051	-3.33206	-4.21707	-2.08084	-3.17947	-2.05032	-2.23343	-0.92117		7.8	0.96883	-1.47257	-2.205	-3.24259	-0.25187	-1.10636	1.64022	3.3492	7.07234	4.69197	9.0865	16.838	13.42	10.6124		7.8	-0.82397	0.48828	0.79346	0.48828	-0.36621	-1.25122	-3.02124	-1.43433	-1.2207	-0.39673	1.43433	1.25122	1.2207	1.70898		7.8	-1.52223
7.85	0.08591	-0.98221	-0.616	-1.56204	-0.70755	-1.01272	-3.72879	-2.5386	-3.60672	-2.05032	-2.44705	-1.77566	-2.84378	-1.07376		7.85	0.48055	-0.74015	-2.81535	-3.48673	-0.25187	-1.28947	1.76229	3.28817	6.52303	4.63094	9.26961	16.1056	13.1759	11.2227		7.85	-1.0376	0.48828	0.79346	0.64087	-0.5188	-1.00708	-3.02124	-1.67847	-1.0376	-0.03052	1.2207	1.37329	1.46484	1.09863		7.85	-2.43776
7.9	0.51315	-1.37894	0.11643	-0.95169	-0.616	-1.3179	-3.97293	-2.5386	-3.42361	-2.23343	-2.78274	-2.56912	-2.14187	-0.70755		7.9	0.66366	-0.92326	-2.26603	-3.4257	-0.25187	-0.86222	2.25057	3.16609	7.56063	5.48543	9.63582	16.1666	12.7486	10.5513		7.9	-0.76294	0.03052	0.97656	0.09155	-0.42725	-1.34277	-2.71606	-2.04468	-1.61743	-0.09155	0.67139	1.5564	1.64795	1.49536		7.9	-1.94947
7.95	0.84885	-1.47049	0.51315	-0.12772	-0.76858	-1.50101	-3.5762	-2.38602	-2.96585	-2.99637	-2.8743	-2.32498	-2.44705	-1.25687		7.95	0.9078	-0.25187	-2.3881	-3.24259	-0.31291	-1.10636	2.92195	3.3492	7.37752	5.24129	9.87996	14.8238	12.6876	10.6124		7.95	0.18311	-0.24414	0.85449	-0.48828	-0.57983	-1.43433	-2.59399	-2.59399	-1.52588	-0.33569	0.61035	1.83105	1.77002	1.31226		7.95	-1.6443
8	-0.03616	-1.34842	0.26901	-0.43289	-0.2803	-1.62308	-3.17947	-3.14895	-2.96585	-3.3931	-3.5762	-2.29446	-2.20291	-1.10428		8	0.17538	-0.00773	-2.57121	-2.93742	-0.37394	-0.98429	2.25057	3.53231	8.47615	4.63094	9.87996	15.129	12.3824	10.2462		8	0.45776	-0.45776	1.49536	-0.5188	-0.30518	-1.58691	-2.34985	-2.44141	-1.31226	-0.64087	1.49536	1.7395	1.77002	2.13623		8	-1.8274
8.05	0.33005	-0.89065	-0.43289	-0.70755	0.05539	-1.25687	-3.42361	-3.88138	-3.27103	-3.48465	-3.91189	-1.89773	-2.05032	-1.56204		8.05	-0.19083	-0.92326	-2.69328	-3.79191	-0.49601	-0.74015	2.92195	4.02059	7.62166	4.32576	10.1241	14.3966	12.3824	9.81893		8.05	0.57983	-0.79346	1.31226	-0.54932	-0.09155	-1.86157	-2.31934	-2.34985	-1.28174	-0.85449	2.19727	1.31226	1.64795	2.34985		8.05	-1.40016
8.1	0.54367	-0.52444	-0.52444	-1.25687	0.84885	-1.43997	-3.72879	-3.66775	-3.27103	-3.33206	-4.00345	-1.98929	-1.98929	-1.25687		8.1	0.35848	-1.41154	-2.32707	-3.66984	-0.74015	-1.10636	2.49471	4.50887	8.47615	3.95955	10.6124	15.19	11.9552	10.3072		8.1	0.33569	-0.7019	0.73242	-1.06812	0.09155	-1.70898	-2.50244	-2.68555	-1.15967	-0.5188	2.16675	1.37329	1.98364	2.7771		8.1	-2.6819
8.15	0.63522	-1.25687	-0.86014	-1.47049	0.72678	-1.8367	-4.43069	-3.72879	-3.66775	-3.14895	-3.51517	-2.50809	-1.98929	-1.74515		8.15	0.11434	-1.89982	-2.32707	-4.15812	-0.92326	-0.92326	2.61678	5.30233	7.37752	4.14266	10.2462	15.4952	12.2603	9.941		8.15	0.06104	-0.82397	0.7019	-0.64087	0	-2.04468	-2.47192	-2.56348	-1.49536	-0.30518	2.16675	0.88501	2.13623	2.47192		8.15	-2.43776
8.2	1.03195	-1.22635	-0.98221	-1.19583	0.33005	-1.98929	-4.30862	-3.24051	-3.30154	-3.5762	-2.93533	-2.8743	-2.14187	-1.74515		8.2	0.48055	-2.26603	-3.30363	-4.52433	0.35848	-0.74015	2.31161	4.81404	7.62166	4.32576	10.3682	16.5938	11.9552	10.7955		8.2	0.27466	-0.64087	1.0376	-0.24414	-0.15259	-2.38037	-2.38037	-2.38037	-1.89209	-0.12207	2.2583	1.12915	2.47192	2.83813		8.2	-2.80397
8.25	0.39108	-1.62308	0.05539	-1.50101	-0.06668	-2.26395	-4.06448	-3.36258	-3.20999	-3.36258	-2.90481	-3.24051	-1.8367	-2.63016		8.25	0.72469	-2.75431	-3.36466	-4.76847	0.54159	-1.22843	1.9454	4.32576	6.58406	4.81404	10.7345	16.5328	12.6876	9.87996		8.25	0.76294	-0.64087	1.06812	-0.33569	-0.45776	-2.2583	-2.31934	-2.28882	-1.83105	-0.12207	1.98364	1.40381	1.95312	2.41089		8.25	-2.98707
8.3	0.60471	-1.19583	0.29953	-1.1348	-0.58548	-1.65359	-3.75931	-2.96585	-2.99637	-3.48465	-2.50809	-2.75223	-2.23343	-2.23343		8.3	1.27401	-2.63224	-3.4257	-4.15812	-0.00773	-1.47257	2.31161	4.26473	6.33992	5.05818	11.8331	17.1431	12.5655	10.3682		8.3	0.45776	-1.06812	0.97656	-0.45776	-0.09155	-1.86157	-2.10571	-2.2583	-1.25122	-0.36621	1.58691	1.15967	2.44141	2.71606		8.3	-2.31568
8.35	0.48264	-0.89065	0.08591	-0.95169	-0.34134	-1.8367	-3.78982	-3.02688	-3.42361	-3.14895	-2.72171	-3.11844	-1.98929	-2.56912		8.35	0.66366	-2.57121	-3.05949	-4.34123	-0.37394	-2.02189	1.57918	3.47127	5.66854	6.46199	12.0772	17.1431	13.1759	9.87996		8.35	0.09155	-0.88501	0.7019	-0.5188	0.30518	-1.77002	-1.89209	-2.10571	-1.09863	-0.12207	0.94604	2.04468	2.56348	2.44141		8.35	-2.55983
8.4	0.66574	-1.40945	-0.06668	-0.73807	-0.76858	-1.74515	-4.36966	-3.3931	-4.03396	-3.30154	-2.66067	-2.56912	-2.50809	-1.8367		8.4	1.27401	-2.69328	-2.14396	-5.13468	0.17538	-2.44914	2.31161	3.59334	5.79061	6.40096	12.9927	17.4483	12.5655	10.6124		8.4	-0.33569	-0.91553	0.42725	-0.30518	0.18311	-1.34277	-1.95312	-1.83105	-0.73242	0.18311	0.48828	2.01416	2.68555	2.89917		8.4	-2.13258
8.45	1.21506	-1.37894	-0.616	-0.76858	-0.55496	-1.71463	-3.91189	-3.45413	-4.30862	-3.3931	-3.36258	-2.5386	-2.11136	-2.0198		8.45	1.88436	-2.3881	-1.47257	-5.13468	0.17538	-1.89982	1.45711	3.53231	6.52303	6.8282	12.3214	17.5704	13.2979	11.3448		8.45	-0.45776	-1.34277	1.09863	-0.39673	0.30518	-1.64795	-1.34277	-1.06812	-1.19019	0.36621	0.76294	2.28882	1.58691	2.86865		8.45	-1.88844
8.5	1.15402	-1.19583	-0.46341	-1.25687	-0.03616	-2.20291	-3.91189	-3.72879	-4.64432	-3.27103	-3.17947	-2.3555	-2.05032	-1.16531		8.5	1.64022	-2.14396	-1.59464	-4.4633	0.66366	-2.57121	1.9454	3.95955	7.07234	6.09578	12.5655	16.899	13.5421	11.2227		8.5	0.03052	-1.28174	1.19019	-0.61035	-0.03052	-2.19727	-1.06812	-0.73242	-1.64795	-0.54932	0.94604	1.2207	1.31226	2.99072		8.5	-1.76637
8.55	1.03195	-0.58548	-0.616	-0.73807	-0.12772	-2.08084	-3.5762	-3.5762	-4.30862	-3.11844	-3.27103	-2.84378	-1.80618	-1.50101		8.55	1.21297	-2.14396	-2.02189	-4.15812	0.48055	-1.77775	1.45711	3.65438	7.62166	6.70613	12.1993	16.899	13.6031	11.5279		8.55	0.03052	-0.91553	0.85449	-1.00708	-0.39673	-2.41089	-1.19019	-0.88501	-1.70898	-0.67139	1.00708	1.06812	0.64087	2.68555		8.55	-1.6443
8.6	0.39108	-0.18875	-0.46341	-0.64651	0.48264	-2.59964	-3.66775	-3.3931	-4.12552	-2.38602	-3.63724	-3.66775	-1.89773	-1.50101		8.6	0.23641	-2.205	-1.53361	-4.82951	0.48055	-2.205	2.55575	4.20369	7.43856	6.40096	13.2369	15.7393	13.7862	10.0631		8.6	0.30518	-1.06812	0.76294	-0.45776	-0.30518	-2.62451	-1.34277	-1.06812	-1.80054	-0.27466	1.34277	0.48828	0.94604	2.56348		8.6	-1.94947
8.65	-0.15823	-0.2803	0.26901	-0.34134	-0.0972	-2.78274	-3.33206	-3.14895	-4.06448	-2.72171	-3.5762	-3.45413	-2.3555	-2.23343		8.65	-0.31291	-1.77775	-1.71671	-4.95158	1.88436	-1.89982	2.31161	3.16609	7.74373	7.56063	13.1148	16.2276	13.1759	10.9786		8.65	0.67139	-0.88501	0.88501	-0.06104	-0.18311	-2.59399	-1.2207	-1.34277	-1.46484	-0.85449	1.28174	0.94604	0.88501	2.89917		8.65	-1.33912
8.7	-0.03616	-0.67703	-0.06668	-0.46341	-0.18875	-2.17239	-2.69119	-2.66067	-3.97293	-3.02688	-3.30154	-3.3931	-1.95877	-2.08084		8.7	-1.3505	-1.47257	-2.08292	-5.31779	1.51815	-2.32707	2.49471	3.71541	7.37752	6.76717	13.2369	15.129	13.6641	10.9176		8.7	0.57983	-1.19019	0.91553	0.24414	-0.36621	-2.50244	-1.09863	-1.80054	-1.58691	-1.0376	1.37329	0.33569	1.15967	2.89917		8.7	-0.54567
8.75	0.48264	-1.25687	0.05539	-1.47049	-0.52444	-2.14187	-3.30154	-2.84378	-3.94241	-3.3931	-2.78274	-2.69119	-2.20291	-2.20291		8.75	-1.04533	-1.41154	-2.205	-5.8671	2.18954	-1.71671	2.55575	3.22713	7.31649	7.56063	12.3824	15.6173	12.7486	11.8331		8.75	0.42725	-1.64795	1.00708	0.73242	-0.45776	-2.71606	-1.49536	-2.38037	-1.92261	-1.0376	1.19019	0.48828	0.88501	3.8147		8.75	-1.21705
8.8	0.36057	-2.08084	-0.37186	-1.28738	-0.7991	-1.34842	-3.24051	-3.17947	-3.30154	-3.33206	-3.08792	-3.33206	-1.8367	-1.98929		8.8	-0.98429	-0.67912	-2.02189	-5.13468	2.06747	-2.14396	2.67782	3.83748	6.03475	7.62166	11.711	15.3731	13.0538	11.9552		8.8	0.67139	-1.06812	0.7019	0.54932	-0.45776	-3.08228	-1.52588	-2.56348	-1.98364	-1.00708	1.2207	0.64087	0.57983	4.02832		8.8	-1.09498
8.85	0.72678	-1.86722	-0.49393	-0.82962	-0.15823	-1.40945	-3.60672	-3.60672	-3.5762	-2.93533	-3.3931	-3.51517	-2.29446	-2.29446		8.85	-1.04533	-0.61808	-2.14396	-4.82951	2.18954	-0.92326	3.3492	2.92195	5.11922	8.29305	11.2838	15.9224	12.0772	11.9552		8.85	0.79346	-0.42725	-0.12207	0.12207	-0.85449	-2.7771	-1.64795	-2.34985	-2.10571	-0.57983	0.94604	1.40381	1.2207	4.73022		8.85	-0.72877
8.9	0.39108	-1.40945	-0.64651	-0.34134	0.26901	-1.34842	-3.63724	-4.06448	-3.97293	-2.78274	-3.51517	-3.69827	-1.65359	-1.89773		8.9	-0.74015	-0.98429	-2.44914	-4.40226	2.25057	-1.47257	2.73885	3.10506	4.50887	7.56063	11.5279	16.3497	12.0162	12.6876		8.9	0.7019	0.42725	0.15259	-0.30518	-0.33569	-2.28882	-1.83105	-2.19727	-2.34985	-0.09155	1.2207	1.77002	1.06812	4.57764		8.9	-0.85084
8.95	0.08591	-1.10428	-1.40945	-0.37186	0.54367	-1.59256	-3.48465	-3.88138	-4.24759	-1.95877	-3.48465	-4.095	-1.62308	-1.77566		8.95	-0.92326	-1.28947	-1.59464	-3.6088	1.51815	-0.37394	2.98299	2.43368	4.5699	6.40096	11.711	16.1666	12.0772	11.8941		8.95	1.00708	0.67139	0.42725	-0.27466	0.15259	-2.56348	-2.04468	-2.10571	-2.10571	0.03052	0.76294	1.7395	1.80054	4.42505		8.95	0.18676
9	0.36057	-0.06668	-1.25687	-0.616	0.51315	-2.23343	-3.88138	-4.12552	-4.40018	-2.14187	-3.02688	-4.095	-2.05032	-1.1348		9	-1.28947	-0.55705	-1.59464	-3.73087	2.00643	-0.98429	2.06747	3.10506	4.87508	5.66854	11.1007	16.899	11.711	12.6876		9	0.73242	0.61035	0.61035	-0.06104	0.61035	-2.92969	-1.95312	-2.50244	-2.41089	-0.42725	1.19019	1.83105	1.64795	3.87573		9	-0.30152
9.05	0.54367	-0.18875	-0.64651	-0.76858	0.36057	-2.38602	-3.5762	-3.5762	-3.82034	-2.3555	-2.93533	-4.46121	-2.50809	-0.86014		9.05	-2.26603	-0.74015	-2.08292	-3.05949	1.64022	0.17538	2.55575	3.04402	5.48543	4.3868	11.1007	15.9224	12.0772	12.5045		9.05	0.48828	-0.06104	0.67139	0.24414	0.45776	-2.80762	-2.04468	-2.62451	-2.04468	-0.5188	1.28174	1.2207	2.01416	3.78418		9.05	-0.05738
9.1	0.60471	-0.52444	-0.15823	-0.49393	0.45212	-2.63016	-3.3931	-3.63724	-3.94241	-2.84378	-2.63016	-4.095	-2.99637	-0.21927		9.1	-1.28947	-1.47257	-2.02189	-3.6088	2.31161	-0.86222	1.76229	3.71541	5.66854	4.93611	10.3072	16.5328	11.5279	12.8707		9.1	0.5188	-0.27466	0.5188	0.15259	0.45776	-2.86865	-1.37329	-2.16675	-2.28882	-1.31226	1.77002	1.5564	1.49536	3.38745		9.1	-0.24049
9.15	0.17746	-0.95169	0.05539	-1.01272	0.33005	-2.69119	-3.3931	-3.63724	-3.82034	-3.17947	-2.81326	-3.97293	-2.17239	-0.46341		9.15	-1.04533	-1.59464	-2.205	-3.91398	2.37264	-0.31291	2.00643	3.22713	5.79061	3.83748	10.9786	16.2887	12.5655	13.1759		9.15	0.61035	-0.73242	0.48828	0.18311	0.09155	-2.9602	-0.85449	-1.98364	-2.34985	-1.00708	1.37329	1.09863	1.7395	3.14331		9.15	-1.33912
9.2	-0.21927	-1.3179	-0.12772	-0.64651	-0.0972	-2.5386	-3.72879	-3.75931	-3.69827	-2.93533	-3.20999	-3.75931	-2.29446	-0.55496		9.2	-0.98429	-1.71671	-2.93742	-4.58537	2.86092	-1.04533	1.45711	3.65438	5.97371	4.02059	11.2838	17.0211	12.8096	12.8707		9.2	0.45776	-1.28174	0.64087	0.09155	-0.27466	-3.11279	-1.0376	-1.95312	-2.92969	-1.25122	1.06812	1.43433	1.83105	2.92969		9.2	-1.09498
9.25	-0.40237	-1.10428	-0.92117	-0.52444	0.39108	-2.38602	-4.06448	-4.40018	-3.69827	-2.90481	-3.27103	-3.51517	-2.14187	-1.04324		9.25	-1.10636	-2.14396	-2.51017	-5.19572	2.98299	-0.49601	2.00643	3.59334	5.48543	3.04402	12.1383	17.2042	12.8707	13.6641		9.25	0.45776	-1.19019	1.19019	-0.21362	-0.64087	-3.17383	-1.43433	-2.31934	-2.62451	-0.5188	0.36621	1.00708	2.50244	3.20435		9.25	-0.85084
9.3	-0.34134	-1.04324	-0.92117	-0.95169	0.33005	-2.0198	-4.15603	-4.24759	-3.14895	-2.23343	-3.45413	-3.42361	-2.50809	-1.28738		9.3	-0.74015	-2.57121	-1.96085	-5.56193	3.04402	-0.25187	1.70125	4.3868	5.18025	4.08162	12.4434	16.838	12.6876	12.6876		9.3	0.42725	-1.2207	1.19019	-0.36621	-0.82397	-3.35693	-1.80054	-2.68555	-2.7771	-0.57983	0.12207	0.97656	2.89917	3.2959		9.3	-0.72877
9.35	-0.70755	-1.25687	-0.67703	-0.616	0.05539	-2.38602	-3.94241	-4.24759	-3.51517	-2.47757	-2.96585	-3.0574	-2.56912	-1.19583		9.35	-0.25187	-2.57121	-0.98429	-6.05021	3.04402	0.35848	2.55575	4.02059	3.53231	4.3868	12.5045	17.5094	11.9552	12.5045		9.35	0.09155	-1.34277	1.5564	-0.36621	-0.57983	-2.71606	-2.10571	-2.34985	-2.50244	-0.39673	0.54932	1.0376	2.80762	3.14331		9.35	-0.30152
9.4	-0.43289	-0.95169	-0.37186	-0.86014	-0.0972	-2.90481	-3.97293	-4.03396	-3.45413	-2.47757	-2.59964	-3.14895	-1.92825	-1.22635		9.4	-0.43498	-3.73087	-0.55705	-5.8671	2.06747	1.45711	2.06747	4.08162	3.41024	4.69197	12.9927	16.5938	12.1383	12.3824		9.4	0	-1.70898	1.58691	0.06104	-0.57983	-2.44141	-1.92261	-2.44141	-1.86157	-0.85449	0.42725	1.46484	2.9602	2.71606		9.4	-0.24049
9.45	-0.24979	-0.46341	0.08591	-0.98221	-0.64651	-2.72171	-3.36258	-3.82034	-4.06448	-2.69119	-2.44705	-3.27103	-2.14187	-1.01272		9.45	0.29745	-3.73087	-0.92326	-5.62296	3.10506	1.33504	2.67782	3.10506	2.67782	4.63094	12.3824	17.1431	11.8941	12.3824		9.45	-0.54932	-1.5564	1.80054	-0.36621	-0.57983	-2.47192	-1.77002	-2.01416	-1.49536	-0.88501	0.67139	1.77002	2.53296	3.14331		9.45	-0.30152
9.5	-0.43289	-0.86014	-0.21927	-1.10428	0.20798	-2.81326	-3.60672	-4.24759	-3.75931	-2.75223	-2.32498	-3.66775	-1.95877	-1.37894		9.5	0.11434	-3.48673	-0.19083	-5.13468	2.61678	2.25057	1.88436	3.53231	3.65438	3.71541	12.6265	16.5328	12.3214	12.6876		9.5	-0.73242	-1.49536	1.7395	-0.5188	-0.97656	-2.38037	-1.80054	-2.2583	-0.97656	-0.48828	0.21362	1.46484	2.22778	3.69263		9.5	-0.48463
9.55	-0.03616	-0.52444	-0.55496	-1.07376	0.48264	-2.81326	-3.45413	-4.30862	-3.27103	-2.5386	-3.24051	-3.78982	-2.23343	-1.22635		9.55	-0.25187	-3.97501	-0.19083	-5.43986	3.83748	1.21297	2.37264	3.04402	2.86092	4.3868	11.7721	16.6549	12.1383	11.7721		9.55	-0.03052	-1.0376	1.80054	0.27466	-1.12915	-2.65503	-1.95312	-1.7395	-1.61743	-0.73242	0.67139	1.31226	1.89209	4.36401		9.55	-1.52223
9.6	-0.0972	-0.92117	0.02487	-0.73807	0.11643	-2.56912	-3.20999	-4.18655	-3.72879	-2.8743	-3.5762	-3.17947	-1.59256	-1.98929		9.6	-0.37394	-3.4257	0.78573	-5.37882	3.22713	1.45711	1.39608	3.28817	3.22713	4.02059	11.9552	16.0445	11.1007	11.711		9.6	0.03052	-0.42725	1.46484	0.73242	-1.00708	-3.11279	-2.28882	-1.98364	-1.37329	-0.27466	0.12207	0.61035	1.80054	4.57764		9.6	-1.6443
9.65	-0.15823	-1.07376	0.26901	-0.73807	-0.616	-2.69119	-3.42361	-3.88138	-3.51517	-3.11844	-4.00345	-2.84378	-1.3179	-1.95877		9.65	0.29745	-3.91398	0.23641	-5.92814	4.5699	-0.1298	2.86092	2.49471	3.28817	4.99715	11.9552	15.129	11.589	11.3448		9.65	0.03052	-0.12207	0.85449	0.48828	-0.39673	-2.92969	-1.95312	-1.43433	-1.49536	-0.91553	0.39673	0.67139	1.89209	4.18091		9.65	-1.21705
9.7	-0.0972	-0.67703	0.11643	-1.07376	-1.47049	-2.32498	-3.17947	-3.27103	-3.82034	-2.96585	-3.60672	-3.33206	-1.62308	-2.20291		9.7	0.11434	-3.36466	0.9078	-6.41642	4.3868	0.11434	2.1285	2.43368	3.77645	4.69197	11.8331	15.4952	11.5279	11.2838		9.7	0.15259	-0.18311	0.91553	0.24414	0.21362	-3.14331	-1.67847	-1.95312	-1.2207	-0.79346	0.06104	0.57983	1.77002	3.57056		9.7	-1.94947
9.75	-0.15823	-0.12772	-0.31082	-1.10428	-1.43997	-2.14187	-3.27103	-2.81326	-3.88138	-2.96585	-2.90481	-3.63724	-1.80618	-1.43997		9.75	-0.19083	-2.63224	0.9078	-6.47746	5.11922	-1.04533	2.73885	1.9454	4.14266	5.30233	11.65	15.6173	12.1993	11.8331		9.75	0.33569	-0.15259	0.85449	0.39673	0.33569	-2.83813	-1.34277	-1.83105	-0.57983	-0.88501	0.67139	0.85449	2.04468	3.35693		9.75	-2.01051
9.8	-0.58548	0.29953	-0.7991	-1.34842	-0.76858	-2.44705	-3.3931	-3.08792	-3.33206	-2.75223	-2.81326	-3.97293	-2.05032	-1.22635		9.8	-0.06876	-2.44914	1.39608	-6.59953	4.75301	-0.61808	1.82333	1.70125	3.65438	4.99715	10.9786	16.96	12.0162	11.2227		9.8	0.18311	-0.18311	0.91553	0.33569	0.27466	-2.74658	-1.80054	-2.31934	-0.73242	-0.15259	0.67139	0.94604	2.01416	2.99072		9.8	-2.43776
9.85	-0.21927	0.39108	-0.46341	-2.20291	-0.24979	-2.41653	-3.3931	-3.33206	-3.48465	-2.84378	-2.75223	-3.91189	-2.44705	-0.46341		9.85	-0.67912	-1.83878	0.23641	-5.80607	5.11922	-1.59464	2.37264	1.9454	3.89852	4.08162	11.3448	17.2042	11.0396	11.1007		9.85	0.24414	-0.82397	0.82397	0.42725	0.06104	-2.31934	-1.83105	-1.98364	-0.09155	0.12207	0.48828	1.2207	2.68555	3.20435		9.85	-2.80397
9.9	-0.24979	0.14694	-0.15823	-2.05032	-0.15823	-2.59964	-4.06448	-3.94241	-3.72879	-3.42361	-3.36258	-3.94241	-2.63016	-0.2803		9.9	-0.00773	-2.32707	-0.19083	-6.53849	5.11922	-1.47257	2.49471	1.57918	3.22713	4.3868	11.2838	16.2276	11.2227	11.5279		9.9	0.12207	-0.82397	1.00708	0.09155	-0.21362	-2.13623	-2.10571	-2.13623	-0.33569	-0.15259	0.18311	0.88501	2.74658	2.56348		9.9	-2.74293
9.95	-0.73807	-0.46341	-0.52444	-2.29446	0.2385	-2.72171	-4.18655	-3.82034	-3.66775	-3.3931	-3.51517	-4.15603	-3.0574	-0.64651		9.95	-0.37394	-1.3505	-0.55705	-5.56193	5.85164	-2.26603	2.73885	2.49471	3.89852	3.41024	11.7721	16.1666	10.3682	10.9786		9.95	0.24414	-0.97656	0.67139	0.12207	-0.30518	-2.28882	-2.28882	-2.31934	-0.94604	-0.15259	0	0.97656	2.80762	2.47192		9.95	-2.98707
10	-0.37186	-0.616	-0.18875	-1.80618	-0.15823	-2.41653	-3.72879	-3.88138	-3.94241	-3.60672	-3.3931	-3.30154	-3.08792	-0.76858		10	-0.55705	-1.96085	-0.31291	-5.8671	5.72957	-1.96085	2.98299	2.98299	3.59334	4.5699	11.5279	15.6173	10.7955	11.4669		10	0.39673	-1.15967	0.36621	0.18311	0.33569	-2.41089	-2.13623	-2.13623	-1.09863	-0.85449	0.24414	0.64087	2.04468	2.38037		10	-3.41432
10.05	-0.15823	-1.07376	-0.31082	-1.16531	0.14694	-2.29446	-3.60672	-4.15603	-3.85086	-3.08792	-3.30154	-3.36258	-2.93533	-1.56204		10.05	-0.61808	-1.10636	-0.43498	-4.52433	5.72957	-1.65568	2.43368	3.59334	3.59334	4.02059	10.5513	15.3121	10.6734	11.1617		10.05	0.73242	-1.06812	0.73242	-0.12207	0.54932	-2.31934	-2.10571	-2.44141	-1.5564	-0.67139	0.48828	0.94604	2.2583	3.17383		10.05	-2.98707
10.1	-0.15823	-1.19583	-0.43289	-0.89065	0.20798	-2.3555	-3.42361	-3.94241	-4.095	-2.3555	-3.24051	-3.42361	-2.63016	-1.71463		10.1	-1.22843	-2.51017	-0.31291	-5.25675	5.05818	-1.3505	3.47127	3.10506	4.02059	4.44783	10.4903	15.4342	10.3682	11.3448		10.1	0.33569	-0.94604	0.48828	-0.45776	0.76294	-2.22778	-1.89209	-1.83105	-0.82397	-0.82397	1.19019	1.5564	2.10571	3.17383		10.1	-2.01051
10.15	-0.0972	-1.10428	0.11643	-0.98221	0.11643	-1.89773	-2.90481	-3.91189	-4.55276	-2.41653	-3.08792	-3.60672	-1.98929	-2.26395		10.15	-0.43498	-2.08292	-0.19083	-3.85294	5.11922	-0.92326	2.92195	2.73885	3.83748	4.3868	9.51375	14.6407	11.2838	11.711		10.15	-0.15259	-0.73242	0.36621	-0.09155	0.09155	-2.10571	-2.2583	-2.10571	-0.82397	-0.24414	1.28174	1.92261	2.41089	3.14331		10.15	-1.6443
10.2	-0.00564	-1.37894	0.63522	-0.49393	-0.00564	-1.8367	-2.90481	-3.51517	-4.00345	-1.80618	-3.45413	-3.60672	-2.56912	-1.77566		10.2	-1.10636	-3.48673	0.41952	-4.15812	4.14266	-0.61808	4.32576	2.98299	3.77645	3.95955	9.57479	14.9459	10.4293	10.4293		10.2	0.21362	-0.7019	0.36621	0.06104	-0.12207	-2.92969	-1.83105	-1.5564	-0.64087	-0.67139	1.28174	1.83105	2.2583	2.99072		10.2	-0.24049
10.25	-0.43289	-2.0198	0.45212	-0.34134	-0.40237	-1.92825	-2.90481	-3.33206	-3.97293	-2.32498	-3.30154	-3.20999	-2.41653	-1.74515		10.25	-0.06876	-3.05949	1.51815	-3.24259	4.3868	-0.1298	3.71541	2.73885	2.86092	4.44783	9.45272	14.5186	11.2227	10.2462		10.25	0.42725	-0.18311	0.12207	0.5188	-0.42725	-2.83813	-1.95312	-1.43433	-0.91553	-0.33569	1.00708	1.34277	2.86865	2.99072		10.25	0.12572
10.3	-0.03616	-2.56912	0.33005	-0.67703	-1.07376	-1.8367	-3.42361	-3.5762	-3.33206	-2.93533	-3.51517	-3.45413	-2.32498	-1.89773		10.3	-0.74015	-4.15812	1.21297	-3.66984	3.10506	-0.19083	4.3868	3.53231	2.43368	3.65438	9.20858	14.7017	11.4669	9.87996		10.3	0.39673	-0.7019	-0.03052	0.48828	-0.33569	-3.14331	-1.31226	-1.31226	-1.7395	-0.91553	1.34277	1.40381	3.17383	3.2959		10.3	-0.54567
10.35	0.02487	-2.5386	-0.0972	-0.76858	-1.10428	-1.80618	-3.69827	-3.88138	-3.08792	-3.14895	-3.97293	-3.51517	-2.63016	-1.62308		10.35	0.41952	-3.85294	1.88436	-2.75431	3.3492	-0.00773	3.71541	3.53231	1.88436	4.44783	10.0631	14.7628	11.589	9.26961		10.35	0.27466	-0.7019	0.33569	0.85449	-0.33569	-2.59399	-1.31226	-1.46484	-1.49536	-0.30518	1.58691	1.2207	3.08228	2.86865		10.35	-0.6067
10.4	-0.21927	-2.3555	-0.616	-1.16531	-1.07376	-1.50101	-3.33206	-4.18655	-3.20999	-3.17947	-3.72879	-3.02688	-2.69119	-1.98929		10.4	-0.49601	-3.36466	1.39608	-3.36466	1.9454	-0.19083	4.32576	4.08162	1.88436	4.02059	9.26961	13.9693	11.8941	9.51375		10.4	0.18311	-0.82397	0.64087	0.21362	-0.06104	-3.14331	-1.5564	-1.83105	-1.89209	-0.27466	1.5564	1.2207	2.7771	3.479		10.4	-0.54567
10.45	0.05539	-1.22635	-0.58548	-1.19583	-1.01272	-1.59256	-3.33206	-4.40018	-2.99637	-3.11844	-3.91189	-2.93533	-3.45413	-1.80618		10.45	0.66366	-3.24259	2.67782	-3.24259	2.61678	0.48055	5.24129	4.08162	2.49471	4.02059	9.75789	14.8238	11.65	8.96443		10.45	-0.45776	-0.61035	0.7019	0.45776	0.06104	-2.65503	-1.80054	-1.12915	-1.34277	0.15259	1.77002	0.36621	1.98364	3.63159		10.45	-0.97291
10.5	0.02487	-0.98221	-0.52444	-1.34842	-0.76858	-1.98929	-3.33206	-3.88138	-2.78274	-3.02688	-3.69827	-3.11844	-3.63724	-2.17239		10.5	-0.19083	-2.93742	1.9454	-4.15812	2.00643	-0.1298	5.11922	4.20369	2.00643	4.3868	9.51375	14.3966	11.589	9.0865		10.5	-0.61035	-0.67139	0.30518	-0.15259	-0.21362	-2.53296	-2.31934	-1.12915	-1.49536	0.03052	1.98364	0.54932	2.16675	4.02832		10.5	-1.03395
10.55	-0.34134	-0.67703	-0.37186	-0.86014	-0.70755	-2.38602	-3.02688	-3.33206	-2.99637	-2.96585	-3.88138	-2.96585	-3.3931	-1.74515		10.55	0.72469	-3.48673	2.79989	-3.91398	2.98299	-0.31291	5.85164	4.3868	1.70125	3.47127	9.02547	14.5186	12.0772	9.0865		10.55	-0.54932	-1.0376	0.09155	-0.21362	0.03052	-2.38037	-1.43433	-0.76294	-1.12915	0.39673	2.2583	0.39673	2.19727	3.44849		10.55	-0.91188
10.6	-0.21927	-0.18875	0.17746	-0.616	-0.37186	-2.63016	-2.78274	-3.27103	-3.02688	-2.66067	-4.18655	-3.17947	-3.14895	-1.37894		10.6	0.23641	-2.14396	1.76229	-4.15812	2.92195	-1.47257	4.93611	4.02059	0.72469	3.89852	9.57479	14.4576	12.1383	9.02547		10.6	-0.79346	-0.76294	-0.15259	-0.73242	-0.45776	-2.22778	-1.49536	-1.80054	-0.85449	0.36621	1.58691	1.25122	2.71606	3.17383		10.6	-1.33912
10.65	0.45212	-0.06668	0.05539	-0.34134	-0.15823	-3.02688	-3.27103	-3.02688	-3.14895	-2.63016	-3.63724	-2.93533	-2.75223	-1.07376		10.65	0.41952	-2.26603	2.61678	-3.54777	3.41024	-1.77775	5.4244	4.75301	0.35848	3.3492	8.96443	13.481	12.5045	9.33065		10.65	-0.30518	-1.5564	0.39673	0.09155	-0.21362	-2.80762	-1.0376	-2.04468	-0.76294	1.00708	1.7395	1.19019	2.74658	3.32642		10.65	-0.6067
10.7	0.60471	-0.55496	-0.37186	-0.43289	-0.70755	-3.02688	-3.30154	-3.14895	-3.42361	-3.17947	-3.17947	-3.33206	-2.59964	-1.19583		10.7	-0.49601	-1.53361	1.15194	-4.52433	2.98299	-2.26603	4.50887	4.44783	0.35848	3.77645	9.941	13.9083	12.7486	9.941		10.7	-0.36621	-1.37329	0.64087	0.33569	-0.36621	-2.28882	-1.43433	-2.71606	-0.36621	0.64087	0.73242	1.37329	3.05176	3.50952		10.7	0.12572
10.75	0.08591	-0.67703	-0.7991	-0.64651	-1.1348	-2.78274	-3.42361	-2.81326	-3.30154	-2.8743	-2.72171	-3.82034	-2.66067	-1.47049		10.75	-0.67912	-2.57121	1.64022	-4.58537	2.92195	-2.69328	4.08162	4.5699	-0.00773	4.32576	9.63582	13.481	12.3214	9.57479		10.75	0.27466	-1.25122	0.91553	1.09863	0.27466	-2.16675	-1.25122	-2.01416	-0.85449	0.39673	0.67139	1.49536	2.9602	3.66211		10.75	-0.36256
10.8	0.45212	-0.43289	-0.58548	-0.49393	-1.62308	-2.96585	-3.45413	-2.50809	-3.78982	-2.66067	-2.38602	-3.69827	-2.26395	-1.3179		10.8	-0.92326	-1.96085	0.17538	-5.37882	3.28817	-2.57121	3.65438	4.20369	0.72469	4.26473	8.96443	13.1148	13.1759	10.4293		10.8	-0.45776	-0.54932	0.54932	0.85449	-0.09155	-1.19019	-1.15967	-1.98364	-0.79346	0	0.21362	1.25122	2.92969	3.20435		10.8	-0.54567
10.85	0.60471	-0.58548	-0.31082	-0.76858	-1.28738	-2.59964	-3.08792	-3.08792	-3.78982	-2.44705	-2.41653	-3.45413	-2.08084	-1.40945		10.85	-1.28947	-2.93742	0.60262	-4.40226	3.04402	-3.48673	2.92195	3.53231	0.66366	4.5699	9.33065	13.42	13.1759	10.9786		10.85	-0.45776	-1.37329	0.15259	0.12207	0.21362	-1.7395	-1.28174	-1.28174	-1.58691	0.7019	0.64087	1.12915	2.86865	3.72314		10.85	-0.85084
10.9	0.54367	-0.73807	0.08591	-0.67703	-1.25687	-2.72171	-2.96585	-3.69827	-3.45413	-2.29446	-2.93533	-2.93533	-2.41653	-1.47049		10.9	-0.67912	-2.51017	0.05331	-4.15812	3.41024	-2.87638	3.22713	3.47127	1.21297	4.32576	8.96443	13.6641	12.7486	10.7345		10.9	-1.00708	-1.19019	0.06104	-0.39673	0.27466	-1.83105	-1.5564	-1.49536	-1.52588	0.7019	0.7019	0.88501	2.44141	3.54004		10.9	-0.85084
10.95	0.14694	-1.19583	0.20798	-0.55496	-0.86014	-2.66067	-2.90481	-3.60672	-3.20999	-2.69119	-3.08792	-2.5386	-2.81326	-1.56204		10.95	-0.98429	-3.18156	1.0909	-4.03605	2.79989	-2.51017	2.61678	3.16609	1.70125	4.26473	9.81893	13.5421	12.9317	11.0396		10.95	-0.94604	-1.7395	-0.09155	-0.79346	0.24414	-1.86157	-1.64795	-1.00708	-2.13623	1.0376	1.06812	1.37329	2.62451	2.9602		10.95	-0.66774
11	0.14694	-1.43997	0.20798	-0.76858	-0.98221	-2.69119	-2.84378	-3.60672	-3.0574	-2.47757	-4.06448	-2.66067	-3.60672	-1.86722		11	-0.31291	-2.69328	0.66366	-4.15812	3.16609	-1.1674	3.77645	3.77645	1.33504	4.81404	10.1851	13.359	12.3214	10.3682		11	-1.34277	-1.00708	0.45776	-0.21362	0.27466	-1.70898	-1.34277	-1.00708	-1.5564	0.30518	1.19019	1.15967	2.10571	2.41089		11	0.24779
11.05	-0.18875	-1.50101	-0.2803	-1.22635	-1.22635	-2.41653	-3.02688	-4.03396	-3.27103	-2.23343	-4.46121	-2.75223	-3.36258	-1.89773		11.05	-0.92326	-2.69328	1.0909	-4.52433	2.61678	-1.04533	3.22713	3.95955	2.31161	4.87508	10.0631	12.1383	12.5655	10.7955		11.05	-1.0376	-0.48828	1.0376	-0.18311	0	-1.15967	-1.19019	-0.48828	-1.5564	0.33569	1.12915	1.92261	2.38037	2.22778		11.05	0.30883
11.1	-0.31082	-1.22635	-0.52444	-0.7991	-1.01272	-2.5386	-3.51517	-3.82034	-3.33206	-2.44705	-4.40018	-2.29446	-3.20999	-2.0198		11.1	-0.19083	-1.77775	0.54159	-3.91398	2.61678	-1.65568	2.61678	3.83748	1.64022	5.91268	10.3072	12.1993	12.5655	11.711		11.1	-1.2207	0.12207	2.13623	0.30518	0.73242	-0.88501	-0.91553	-1.12915	-1.06812	0.15259	1.7395	1.89209	2.56348	2.59399		11.1	0.73607
11.15	-0.76858	-1.10428	-0.37186	-0.49393	-0.616	-2.29446	-3.48465	-3.91189	-3.30154	-3.0574	-4.73587	-2.56912	-2.84378	-1.71463		11.15	-0.74015	-2.3881	0.17538	-4.03605	2.31161	-2.26603	1.76229	3.83748	1.70125	6.6451	10.3682	12.5045	12.0162	11.8941		11.15	-1.09863	-0.09155	1.67847	0.15259	0.82397	-0.15259	-0.73242	-1.09863	-1.34277	0.39673	1.83105	1.89209	2.9602	2.22778		11.15	1.16332
11.2	-0.7991	-0.76858	-0.40237	-0.7991	-0.82962	-1.95877	-3.14895	-3.91189	-2.93533	-3.20999	-4.70535	-2.41653	-2.11136	-1.19583		11.2	-0.25187	-1.77775	-0.49601	-2.63224	2.06747	-3.05949	0.41952	3.3492	1.82333	6.03475	9.63582	12.3214	12.2603	11.8331		11.2	-1.12915	-0.54932	1.77002	0.64087	1.25122	-0.36621	-0.76294	-1.49536	-1.19019	0.24414	2.56348	1.34277	2.92969	2.44141		11.2	1.16332
11.25	-0.03616	-0.18875	-0.06668	-1.19583	-1.01272	-2.69119	-2.96585	-3.94241	-3.33206	-3.51517	-4.82742	-2.56912	-1.86722	-1.19583		11.25	-1.04533	-2.14396	-1.10636	-2.3881	2.18954	-2.26603	1.15194	4.08162	1.27401	6.6451	9.87996	13.2979	12.3214	11.7721		11.25	-0.48828	-0.54932	1.06812	0.94604	0.67139	-0.36621	-1.31226	-1.43433	-1.46484	-0.09155	1.58691	0.82397	2.16675	2.22778		11.25	1.04125
11.3	0.33005	-0.40237	-0.40237	-1.43997	-0.67703	-3.08792	-2.38602	-4.095	-3.0574	-3.08792	-4.7969	-3.02688	-2.14187	-1.07376		11.3	-0.61808	-1.89982	-0.74015	-2.69328	1.57918	-2.26603	0.60262	4.20369	2.18954	6.27889	9.0865	13.481	12.0162	11.2227		11.3	-0.33569	-1.00708	1.15967	1.12915	1.19019	-1.0376	-1.92261	-1.58691	-1.49536	-0.09155	1.46484	0.88501	1.95312	2.34985		11.3	1.22435
11.35	0.90988	-0.31082	-0.92117	-1.16531	-1.01272	-3.0574	-2.69119	-4.30862	-3.0574	-2.93533	-4.46121	-2.93533	-2.0198	-1.53152		11.35	-1.53361	-2.44914	-0.74015	-2.93742	1.9454	-1.47257	1.51815	4.14266	1.82333	6.52303	8.84236	13.42	12.1993	11.0396		11.35	-0.24414	-0.42725	1.25122	1.15967	1.09863	-1.15967	-1.77002	-1.67847	-1.61743	-0.12207	0.67139	0.5188	1.67847	2.59399		11.35	1.83471
11.4	0.51315	-0.49393	-1.47049	-1.43997	-1.19583	-2.81326	-3.33206	-4.03396	-2.81326	-2.75223	-4.21707	-2.69119	-1.89773	-1.34842		11.4	-0.37394	-1.89982	0.23641	-3.30363	1.76229	-1.10636	1.76229	4.69197	1.88436	6.95027	8.96443	14.2135	12.3214	11.3448		11.4	-0.15259	-0.97656	0.97656	0.30518	1.34277	-1.43433	-1.64795	-2.01416	-1.19019	0.33569	0.5188	0.85449	2.04468	2.9602		11.4	1.34642
11.45	0.36057	-0.52444	-1.80618	-1.07376	-1.65359	-2.84378	-3.20999	-3.88138	-2.81326	-2.14187	-4.6138	-2.29446	-1.95877	-1.50101		11.45	-1.04533	-2.08292	-0.37394	-2.69328	2.61678	-1.10636	1.76229	3.77645	1.76229	6.46199	8.04891	13.7862	12.0162	10.7955		11.45	-0.30518	-0.97656	1.46484	0.39673	1.06812	-0.97656	-1.49536	-1.98364	-1.49536	-0.12207	0.82397	0.42725	2.13623	3.63159		11.45	1.16332
11.5	-0.52444	-0.82962	-1.95877	-0.98221	-1.86722	-2.20291	-2.8743	-3.60672	-3.36258	-2.47757	-4.43069	-2.05032	-1.8367	-2.11136		11.5	0.11434	-2.3881	-0.61808	-3.05949	2.55575	-0.49601	2.37264	3.77645	1.02987	6.70613	8.59822	13.1759	12.4434	10.9176		11.5	-0.45776	-1.37329	1.52588	-0.06104	0.88501	-0.79346	-1.77002	-1.67847	-1.7395	-0.33569	0.79346	0.82397	2.56348	3.41797		11.5	0.614
11.55	-1.01272	-1.8367	-1.3179	-0.43289	-1.86722	-2.20291	-2.78274	-3.11844	-3.85086	-2.66067	-4.30862	-2.08084	-2.3555	-1.95877		11.55	0.17538	-2.3881	-1.96085	-2.81535	2.25057	-0.61808	2.37264	3.10506	1.51815	6.09578	8.47615	12.6876	11.8331	10.7955		11.55	-0.64087	-0.94604	2.34985	0.64087	0.06104	-0.67139	-1.5564	-1.28174	-1.98364	-0.94604	1.15967	1.34277	2.9602	3.479		11.55	0.12572
11.6	-1.65359	-1.65359	-0.98221	-0.0972	-1.43997	-2.38602	-2.69119	-3.66775	-4.18655	-2.56912	-4.49173	-2.29446	-2.81326	-2.38602		11.6	1.57918	-2.44914	-1.65568	-3.05949	2.73885	-0.1298	3.28817	3.10506	1.57918	5.79061	7.80477	12.5045	11.9552	9.87996		11.6	0.27466	-0.79346	2.19727	0.94604	-0.12207	-0.73242	-1.58691	-1.15967	-1.43433	-0.61035	0.85449	1.89209	3.08228	3.44849		11.6	-0.17945
11.65	-1.19583	-1.68411	-0.37186	-0.24979	-0.82962	-2.23343	-3.30154	-5.01053	-3.85086	-2.56912	-3.82034	-2.0198	-2.75223	-2.50809		11.65	1.57918	-1.28947	-2.26603	-3.30363	2.06747	-0.1298	3.59334	3.83748	1.45711	5.91268	7.92684	12.6876	12.2603	9.941		11.65	0.5188	-0.97656	2.59399	1.61743	-0.61035	-0.88501	-1.70898	-1.19019	-1.06812	-0.85449	1.00708	2.62451	3.20435	2.9602		11.65	-0.11842
11.7	-0.89065	-0.70755	-0.06668	0.14694	-0.37186	-2.66067	-3.72879	-5.34622	-3.94241	-3.08792	-3.51517	-2.11136	-2.72171	-2.47757		11.7	2.37264	-1.53361	-2.08292	-3.66984	2.61678	-0.61808	3.65438	3.04402	1.82333	6.21785	8.29305	13.6031	11.9552	9.63582		11.7	0.82397	-0.67139	2.01416	0.91553	-0.48828	-1.25122	-2.47192	-0.79346	-0.15259	-0.73242	0.39673	2.47192	2.10571	2.68555		11.7	0.12572
11.75	-0.18875	-1.01272	-0.0972	0.08591	-0.24979	-2.81326	-3.5762	-5.07156	-3.66775	-2.66067	-3.24051	-2.41653	-2.32498	-2.44705		11.75	2.55575	-0.43498	-2.14396	-4.15812	2.25057	-0.19083	3.77645	3.22713	1.76229	6.88924	8.72029	13.2979	11.2838	9.26961		11.75	0.5188	-0.85449	2.41089	0.85449	-0.24414	-1.7395	-2.41089	-0.7019	-0.7019	-0.12207	0.57983	2.7771	2.34985	2.04468		11.75	-0.42359
11.8	-0.12772	-0.52444	-0.67703	-0.37186	-0.73807	-3.0574	-3.20999	-4.33914	-3.27103	-2.5386	-3.33206	-1.86722	-1.74515	-2.11136		11.8	2.25057	-1.41154	-2.32707	-4.28019	2.43368	-1.10636	2.73885	2.61678	1.64022	7.56063	9.02547	13.1148	11.1007	9.0865		11.8	0.57983	-0.45776	1.95312	0.7019	0.45776	-1.77002	-2.34985	-1.15967	-0.48828	-0.15259	0.97656	2.16675	2.62451	1.77002		11.8	0.06469
11.85	0.20798	-0.73807	-1.25687	-0.15823	-0.98221	-2.78274	-3.14895	-3.82034	-3.11844	-2.59964	-3.82034	-1.65359	-1.53152	-2.29446		11.85	2.06747	-0.98429	-1.59464	-5.19572	2.67782	-0.74015	2.37264	2.67782	2.1285	6.76717	8.35408	13.1148	10.6734	10.1851		11.85	0.7019	-0.79346	2.80762	0.73242	0.30518	-2.04468	-1.64795	-2.28882	-1.31226	0.21362	1.61743	1.98364	2.92969	1.95312		11.85	-0.36256
11.9	-0.06668	-0.34134	-1.04324	-0.12772	-0.616	-2.5386	-3.0574	-3.5762	-3.11844	-2.44705	-4.00345	-1.89773	-1.71463	-2.32498		11.9	0.41952	-1.47257	-1.53361	-4.70744	2.00643	-1.04533	2.18954	2.73885	1.64022	6.27889	7.62166	12.6265	10.4293	9.941		11.9	0.45776	-0.33569	2.83813	0.18311	0.09155	-2.28882	-1.95312	-2.28882	-1.80054	-0.42725	2.13623	1.52588	2.9602	2.01416		11.9	-0.85084
11.95	-0.0972	-1.07376	-0.82962	0.51315	-1.04324	-1.80618	-2.96585	-3.88138	-2.99637	-2.75223	-3.69827	-2.50809	-1.50101	-2.08084		11.95	0.66366	-1.22843	-1.10636	-5.19572	2.86092	-1.71671	1.39608	2.25057	2.1285	6.33992	7.98787	12.4434	10.8565	10.3682		11.95	0.15259	-0.57983	3.14331	0.27466	-0.48828	-2.62451	-1.37329	-2.71606	-2.47192	-0.09155	1.5564	1.00708	2.50244	2.62451		11.95	-1.6443
12	-0.37186	-0.49393	-0.70755	0.11643	-1.07376	-1.71463	-3.17947	-3.91189	-3.20999	-2.8743	-3.63724	-2.78274	-1.92825	-1.86722		12	-0.00773	-0.80119	-1.47257	-4.4633	2.49471	-1.65568	1.70125	2.1285	2.18954	5.48543	7.74373	12.4434	10.6734	10.7955		12	-0.30518	0.03052	2.65503	0.15259	-0.30518	-2.10571	-1.31226	-2.34985	-2.04468	-0.73242	1.46484	0.73242	2.41089	2.34985		12	-1.21705
12.05	-0.37186	-0.15823	-0.46341	0.33005	-1.8367	-2.05032	-3.14895	-3.78982	-3.20999	-2.90481	-3.5762	-3.51517	-2.26395	-1.8367		12.05	0.66366	-1.59464	-1.22843	-5.37882	2.92195	-2.81535	1.51815	2.55575	1.82333	5.97371	7.6827	12.5655	10.7345	10.8565		12.05	0.15259	-0.39673	2.65503	0.42725	-0.24414	-1.67847	-1.31226	-2.16675	-2.16675	-0.57983	0.5188	0.45776	1.98364	1.92261		12.05	-0.48463
12.1	-0.2803	0.48264	-0.89065	-0.24979	-1.98929	-2.0198	-2.96585	-3.69827	-2.47757	-2.56912	-3.30154	-3.63724	-2.63016	-1.86722		12.1	-0.43498	-1.65568	-1.10636	-4.70744	3.53231	-2.57121	1.33504	2.37264	3.10506	5.18025	7.6827	13.2979	11.2227	10.9176		12.1	0.24414	-0.36621	2.16675	0.42725	0.45776	-0.91553	-1.98364	-1.40381	-1.58691	-0.64087	0.57983	0.85449	1.83105	1.70898		12.1	-0.54567
12.15	-0.49393	0.36057	-0.73807	0.20798	-1.40945	-2.81326	-3.42361	-4.00345	-2.38602	-2.93533	-3.48465	-3.14895	-3.0574	-2.59964		12.15	-0.31291	-3.05949	-1.28947	-5.43986	2.67782	-2.51017	1.70125	3.10506	3.47127	3.95955	7.43856	14.1524	11.2838	11.2227		12.15	0.57983	-1.46484	1.7395	0.57983	0.33569	-1.37329	-2.16675	-1.25122	-1.5564	-0.76294	0.7019	0.97656	2.10571	1.12915		12.15	0.06469
12.2	-0.46341	-0.58548	-1.43997	-0.24979	-0.15823	-2.72171	-3.11844	-3.82034	-2.56912	-3.3931	-3.72879	-2.69119	-3.02688	-2.3555		12.2	-0.43498	-2.57121	-0.92326	-4.09708	3.10506	-1.96085	0.72469	3.3492	4.08162	4.20369	7.56063	13.6641	11.4058	11.1007		12.2	0.24414	-1.28174	1.09863	0.15259	0.45776	-1.31226	-1.86157	-1.00708	-1.49536	-0.61035	0.48828	1.2207	2.10571	1.34277		12.2	-0.36256
12.25	-1.01272	-0.52444	-0.98221	0.54367	0.36057	-2.75223	-2.90481	-4.33914	-2.99637	-3.3931	-3.72879	-2.44705	-2.84378	-2.08084		12.25	-0.25187	-3.48673	-1.65568	-3.97501	2.18954	-0.1298	1.27401	3.04402	4.69197	4.26473	7.07234	13.5421	11.589	10.6124		12.25	0.57983	-1.28174	1.34277	-0.09155	0.33569	-1.80054	-1.98364	-1.49536	-1.70898	-0.42725	0.85449	1.67847	2.44141	1.49536		12.25	-0.72877
12.3	-0.86014	-0.67703	-1.62308	-0.0972	0.26901	-2.32498	-2.72171	-4.6138	-3.42361	-3.45413	-3.60672	-1.86722	-2.72171	-1.77566		12.3	0.35848	-2.99845	-1.28947	-2.69328	2.18954	0.11434	1.51815	3.53231	4.75301	4.63094	6.58406	13.6641	12.0772	10.9786		12.3	0.39673	-0.12207	1.15967	0	0.48828	-1.58691	-2.01416	-2.10571	-1.34277	0.36621	0.61035	1.86157	2.19727	1.67847		12.3	-1.40016
12.35	-0.67703	0.11643	-0.616	0.26901	-0.00564	-2.08084	-2.69119	-4.21707	-3.63724	-3.30154	-3.33206	-1.77566	-2.63016	-1.80618		12.35	0.11434	-2.69328	-1.10636	-2.57121	1.9454	1.70125	1.27401	2.67782	4.26473	4.81404	6.58406	13.359	11.711	11.3448		12.35	0.64087	-0.21362	1.64795	-0.06104	-0.06104	-1.83105	-2.19727	-1.89209	-1.64795	0.24414	0.57983	2.22778	1.86157	2.10571		12.35	-1.15602
12.4	-0.2803	-0.46341	-0.86014	-0.00564	-0.46341	-1.92825	-3.20999	-4.36966	-3.5762	-2.96585	-3.17947	-2.38602	-2.26395	-2.5386		12.4	1.51815	-2.32707	-0.80119	-2.32707	1.27401	2.06747	1.57918	2.1285	4.5699	4.69197	7.13338	13.5421	12.0162	11.589		12.4	0	0.24414	1.61743	0.03052	-0.03052	-1.31226	-1.58691	-1.80054	-1.52588	0.57983	0.24414	1.98364	2.44141	1.98364		12.4	-1.70533
12.45	0.11643	-0.40237	-0.82962	-0.00564	-0.52444	-1.95877	-3.45413	-3.51517	-3.78982	-2.90481	-3.11844	-2.23343	-2.23343	-2.56912		12.45	0.66366	-0.74015	-0.74015	-2.205	1.76229	2.37264	0.66366	1.9454	3.95955	4.93611	6.52303	13.9083	11.3448	12.0162		12.45	0.18311	0.03052	2.04468	-0.30518	-0.03052	-1.52588	-1.77002	-1.2207	-1.5564	0.42725	0.27466	1.37329	2.50244	2.2583		12.45	-1.6443
12.5	0.11643	-0.24979	-0.92117	-0.15823	-0.55496	-2.3555	-3.45413	-3.42361	-4.12552	-3.82034	-3.51517	-2.47757	-2.20291	-2.26395		12.5	1.51815	-0.98429	-1.53361	-2.32707	1.88436	2.86092	0.41952	1.0909	3.95955	5.54647	7.19442	14.1524	10.6124	11.65		12.5	-0.27466	0.57983	2.13623	0.15259	0.12207	-2.01416	-1.31226	-1.49536	-1.19019	0.03052	0.67139	1.52588	2.56348	2.19727		12.5	-1.6443
12.55	0.39108	-0.58548	-1.1348	-0.616	-0.49393	-2.17239	-3.36258	-3.60672	-3.51517	-3.75931	-3.51517	-2.8743	-1.89773	-1.74515		12.55	1.27401	-0.80119	-1.04533	-1.77775	2.1285	2.18954	0.66366	1.88436	4.32576	5.4244	7.56063	13.481	10.6734	11.1617		12.55	0.06104	0.36621	2.19727	0.15259	-0.03052	-2.50244	-1.77002	-1.06812	-1.52588	0.06104	0.7019	1.37329	2.62451	2.04468		12.55	-1.88844
12.6	-0.06668	-0.49393	-0.58548	-0.18875	-0.31082	-2.63016	-3.30154	-4.03396	-3.60672	-4.03396	-3.14895	-2.69119	-2.3555	-1.28738		12.6	1.70125	-1.28947	-1.96085	-2.63224	2.49471	1.27401	0.54159	2.00643	3.16609	5.48543	7.13338	13.2979	10.3682	11.0396		12.6	0.24414	0.67139	1.70898	0.7019	-0.36621	-2.59399	-1.67847	-1.49536	-1.7395	-0.39673	0.94604	1.52588	2.16675	2.31934		12.6	-1.27809
12.65	-0.0972	-1.07376	-1.25687	-0.92117	-1.01272	-2.84378	-3.20999	-5.19363	-3.51517	-3.88138	-2.78274	-2.32498	-2.93533	-1.3179		12.65	2.25057	-0.86222	-1.71671	-1.89982	1.64022	0.60262	0.54159	1.51815	3.22713	5.85164	7.37752	12.8096	9.57479	11.2227		12.65	0.33569	0.57983	1.40381	0.48828	-0.21362	-1.61743	-1.92261	-2.01416	-1.86157	-0.67139	0.61035	1.86157	2.53296	2.47192		12.65	-2.37672
12.7	-0.76858	-0.46341	-1.01272	-0.64651	-0.46341	-3.36258	-3.33206	-4.85794	-3.51517	-3.78982	-2.78274	-2.32498	-2.84378	-1.65359		12.7	1.57918	-0.31291	-1.65568	-2.57121	2.06747	-0.06876	0.11434	2.00643	3.41024	4.69197	7.01131	11.9552	9.33065	10.6734		12.7	0.09155	-0.12207	1.00708	0.64087	-1.00708	-1.7395	-1.70898	-2.04468	-2.04468	-0.88501	0.39673	1.64795	2.56348	2.19727		12.7	-2.07154
12.75	-0.55496	-1.19583	-1.65359	-1.22635	-0.73807	-3.17947	-3.75931	-5.22415	-3.72879	-3.45413	-2.44705	-2.5386	-2.29446	-1.50101		12.75	1.9454	-0.25187	-2.205	-1.89982	2.73885	-0.00773	-0.55705	2.18954	3.41024	4.44783	5.97371	12.3214	9.63582	10.2462		12.75	-0.06104	-0.67139	0.61035	0.15259	-1.25122	-1.28174	-1.2207	-1.83105	-1.86157	-0.61035	0.48828	1.95312	2.47192	1.95312		12.75	-2.865
12.8	0.2385	-1.1348	-1.65359	-0.67703	-0.34134	-3.02688	-3.97293	-4.88846	-3.30154	-3.30154	-2.38602	-2.17239	-2.05032	-1.47049		12.8	0.35848	0.60262	-1.3505	-3.36466	2.49471	0.11434	-0.19083	2.1285	4.20369	4.69197	5.85164	12.7486	9.45272	10.7345		12.8	0.21362	-0.73242	0.82397	0.7019	-1.7395	-1.5564	-1.80054	-1.06812	-1.92261	-0.15259	0.45776	1.40381	2.50244	1.31226		12.8	-2.6819
12.85	1.06247	-1.80618	-1.56204	-0.67703	-0.76858	-3.17947	-3.36258	-5.52933	-3.30154	-2.72171	-2.38602	-2.0198	-1.71463	-1.74515		12.85	1.15194	0.60262	-1.3505	-3.73087	2.55575	-0.49601	0.11434	3.3492	4.08162	5.11922	7.01131	13.2369	9.57479	11.0396		12.85	0	-0.30518	0.73242	1.06812	-1.34277	-1.34277	-1.92261	-0.88501	-1.7395	0.21362	0.45776	1.37329	2.04468	1.00708		12.85	-2.98707
12.9	1.18454	-1.50101	-1.37894	-1.07376	-1.04324	-3.24051	-3.78982	-5.28519	-2.66067	-2.81326	-2.29446	-2.0198	-1.80618	-1.40945		12.9	1.15194	0.54159	-0.43498	-4.15812	1.57918	0.54159	-0.31291	3.3492	3.47127	5.30233	7.07234	13.7252	9.87996	11.0396		12.9	0.24414	-0.61035	0.85449	0.79346	-1.40381	-1.67847	-2.47192	-0.67139	-2.28882	0.33569	0.91553	1.31226	2.56348	1.06812		12.9	-2.74293
12.95	1.03195	-1.40945	-1.04324	-0.55496	-0.95169	-3.78982	-3.51517	-5.6514	-3.11844	-2.84378	-2.59964	-2.05032	-2.05032	-1.59256		12.95	1.88436	0.48055	-0.31291	-4.40226	1.82333	0.41952	1.02987	2.43368	3.22713	5.6075	7.31649	14.1524	9.51375	11.1007		12.95	0.09155	-0.27466	0.18311	0.67139	-1.61743	-1.7395	-1.7395	-1.40381	-1.80054	0.03052	0.97656	0.64087	2.65503	1.31226		12.95	-2.62086
13	0.33005	-1.07376	-1.77566	-0.76858	-1.25687	-3.08792	-4.18655	-4.91897	-3.14895	-3.14895	-2.47757	-1.98929	-2.56912	-1.71463		13	2.37264	-0.61808	-0.74015	-3.05949	1.88436	0.78573	0.78573	3.22713	3.16609	5.36336	7.62166	13.5421	8.72029	11.9552		13	0.61035	-0.5188	0.73242	-0.21362	-1.2207	-1.80054	-1.80054	-1.77002	-2.13623	-0.39673	1.34277	0.5188	2.80762	1.92261		13	-2.07154
13.05	0.14694	-0.7991	-1.59256	-0.00564	-0.7991	-3.08792	-3.72879	-5.37674	-3.66775	-3.75931	-2.66067	-1.92825	-2.96585	-1.71463		13.05	2.18954	-0.55705	-0.25187	-3.30363	0.60262	0.9078	0.60262	3.41024	2.79989	4.75301	7.13338	13.0538	8.96443	12.5655		13.05	0.33569	-0.33569	0.7019	-0.03052	-0.97656	-2.44141	-1.70898	-1.92261	-1.95312	-0.7019	1.09863	0.24414	2.86865	1.61743		13.05	-1.94947
13.1	-0.34134	-0.98221	-2.14187	-0.52444	-0.67703	-2.69119	-4.03396	-4.82742	-3.33206	-3.5762	-3.14895	-1.65359	-3.20999	-1.34842		13.1	2.86092	-0.61808	-0.67912	-2.75431	0.78573	-0.37394	0.72469	3.83748	4.08162	4.93611	6.52303	12.8707	9.57479	13.359		13.1	0.33569	-0.24414	0.88501	0.15259	-0.39673	-2.44141	-1.7395	-2.19727	-2.22778	-1.12915	0.82397	0.12207	2.71606	1.40381		13.1	-1.8274
13.15	0.17746	-1.16531	-1.1348	-0.21927	-0.31082	-3.11844	-3.60672	-4.91897	-3.82034	-3.33206	-3.42361	-1.53152	-3.20999	-1.01272		13.15	2.1285	-0.25187	0.35848	-3.85294	0.9078	-0.43498	0.41952	4.26473	4.87508	4.02059	5.97371	12.6265	9.63582	13.8473		13.15	-0.09155	0	1.00708	0.88501	-0.39673	-3.11279	-2.28882	-1.95312	-1.89209	-0.82397	0.5188	0.54932	2.7771	1.5564		13.15	-2.6819
13.2	0.2385	-1.62308	-1.34842	-0.67703	-0.58548	-3.17947	-3.94241	-4.12552	-3.72879	-2.69119	-3.51517	-1.95877	-2.66067	-0.76858		13.2	2.18954	0.48055	0.23641	-3.91398	1.45711	-0.1298	0.35848	3.47127	5.18025	3.3492	5.48543	12.9927	10.1241	14.3355		13.2	-0.18311	-0.36621	0.73242	1.06812	-0.09155	-2.68555	-2.13623	-2.10571	-1.98364	-0.64087	-0.09155	1.2207	2.65503	1.43433		13.2	-2.25465
13.25	0.63522	-1.37894	-0.86014	-0.43289	-0.616	-2.90481	-4.00345	-3.88138	-4.27811	-2.14187	-3.85086	-2.0198	-2.96585	-1.01272		13.25	2.00643	-0.19083	-0.31291	-3.91398	1.88436	-0.1298	-0.31291	2.67782	5.79061	2.73885	4.87508	13.2369	10.2462	14.3966		13.25	0.30518	-0.85449	0.67139	1.25122	0.09155	-2.59399	-2.59399	-1.64795	-1.80054	-0.61035	0.61035	1.61743	1.64795	1.83105		13.25	-2.92604
13.3	0.17746	-1.40945	-1.37894	-0.2803	-0.70755	-2.90481	-3.60672	-4.27811	-3.85086	-1.80618	-3.36258	-2.29446	-3.02688	-1.56204		13.3	1.76229	0.29745	-0.49601	-4.6464	1.70125	0.05331	-0.98429	2.67782	6.03475	2.98299	5.91268	13.1148	10.3072	14.1524		13.3	0.82397	-0.79346	0.18311	1.28174	-0.15259	-2.50244	-2.41089	-1.46484	-1.52588	0.12207	1.25122	1.67847	1.06812	2.50244		13.3	-1.58326
13.35	0.72678	-0.92117	-0.86014	-0.34134	-0.64651	-2.11136	-4.06448	-4.15603	-4.21707	-1.62308	-3.14895	-2.69119	-2.72171	-1.8367		13.35	2.25057	-0.06876	-0.86222	-3.85294	2.18954	-0.31291	-1.22843	2.92195	5.79061	3.10506	6.52303	12.5045	10.7955	13.9083		13.35	0.91553	-0.61035	0.85449	0.45776	-0.21362	-2.53296	-2.68555	-1.46484	-1.70898	0.18311	1.5564	1.06812	1.34277	2.50244		13.35	-1.52223
13.4	0.69626	-0.76858	-0.92117	-0.2803	-0.40237	-2.32498	-3.94241	-4.64432	-3.63724	-1.98929	-2.44705	-2.44705	-2.50809	-2.59964		13.4	2.31161	-0.74015	-0.49601	-4.52433	2.86092	-0.92326	-0.31291	3.04402	6.27889	3.77645	6.15682	13.2369	10.6734	12.9317		13.4	0.57983	0.09155	0.97656	0.42725	-0.94604	-2.56348	-2.31934	-1.67847	-1.58691	0.36621	1.49536	1.12915	1.52588	2.28882		13.4	-0.42359
13.45	0.75729	-1.01272	-0.67703	-0.67703	-0.46341	-2.32498	-4.40018	-3.88138	-3.72879	-1.86722	-2.69119	-2.38602	-2.63016	-2.29446		13.45	2.18954	-0.74015	0.48055	-4.4633	2.37264	-0.80119	-0.92326	3.3492	6.95027	3.83748	6.03475	14.0914	10.6734	12.6876		13.45	0.45776	-0.12207	1.43433	0.24414	-1.34277	-2.19727	-1.95312	-1.95312	-1.95312	-0.36621	0.94604	1.52588	2.16675	2.34985		13.45	-1.46119
13.5	0.08591	-0.64651	-1.40945	-0.37186	-0.18875	-2.81326	-4.03396	-4.6138	-3.51517	-2.3555	-2.72171	-2.0198	-2.20291	-2.0198		13.5	1.82333	-2.44914	0.41952	-5.19572	1.9454	-0.92326	-0.49601	3.22713	6.8282	3.10506	5.66854	14.3355	9.81893	12.8707		13.5	-0.09155	-0.30518	1.61743	0.88501	-1.67847	-2.2583	-1.83105	-1.98364	-1.37329	-0.97656	0.7019	1.67847	2.31934	1.67847		13.5	-1.21705
13.55	0.14694	-0.76858	-1.47049	-0.43289	-0.15823	-2.59964	-4.24759	-4.12552	-3.42361	-2.14187	-3.3931	-2.17239	-2.44705	-1.86722		13.55	1.21297	-2.32707	0.23641	-5.74503	1.76229	-1.83878	-0.06876	2.92195	7.43856	3.83748	5.72957	14.0914	10.3072	12.6265		13.55	-0.24414	-0.88501	1.7395	1.0376	-1.67847	-1.67847	-1.64795	-1.80054	-1.40381	-0.57983	0.82397	2.2583	2.16675	1.67847		13.55	-1.6443
13.6	-0.2803	-0.73807	-1.68411	0.11643	0.33005	-1.98929	-3.78982	-4.73587	-3.94241	-3.24051	-3.30154	-1.80618	-2.69119	-1.62308		13.6	0.96883	-2.3881	-0.49601	-5.25675	0.41952	-1.47257	0.05331	2.61678	6.8282	4.75301	5.66854	13.7252	10.1241	11.589		13.6	-0.45776	-1.2207	2.13623	1.00708	-1.2207	-1.83105	-1.89209	-1.49536	-1.2207	-0.27466	0.7019	2.2583	2.34985	2.04468		13.6	-1.70533
13.65	-0.46341	-0.98221	-1.10428	0.20798	-0.21927	-1.89773	-2.96585	-4.76639	-4.095	-3.08792	-3.82034	-1.77566	-2.84378	-2.17239		13.65	0.41952	-2.51017	-1.1674	-5.07365	0.17538	-1.77775	0.41952	1.21297	5.4244	4.93611	6.40096	13.9083	10.002	11.5279		13.65	0.30518	-1.46484	1.89209	0.88501	-1.2207	-1.89209	-2.38037	-0.88501	-1.37329	0.21362	0.85449	1.80054	1.95312	1.98364		13.65	-1.70533
13.7	-0.73807	-0.2803	-0.95169	0.33005	-0.12772	-2.14187	-3.14895	-4.52225	-4.58328	-3.51517	-3.33206	-1.71463	-3.17947	-1.80618		13.7	0.29745	-2.44914	-0.86222	-4.52433	-0.31291	-1.83878	0.96883	0.60262	4.93611	4.5699	6.76717	13.6031	9.941	12.3214		13.7	0.73242	-0.85449	1.92261	0.39673	-1.12915	-1.80054	-2.7771	-1.09863	-1.95312	0.24414	1.00708	1.77002	1.49536	2.13623		13.7	-1.58326
13.75	0.20798	-0.15823	-0.40237	-0.12772	-0.95169	-2.50809	-2.56912	-4.64432	-4.06448	-2.96585	-3.36258	-2.5386	-2.75223	-2.20291		13.75	0.60262	-2.87638	-1.71671	-4.03605	-0.74015	-1.28947	1.0909	1.02987	4.87508	4.32576	6.88924	14.2135	10.0631	12.2603		13.75	0.61035	-0.09155	1.61743	0.73242	-1.34277	-2.01416	-2.86865	-0.94604	-2.04468	0.18311	0.97656	1.52588	1.49536	2.19727		13.75	-1.09498
13.8	0.51315	-0.2803	-0.89065	0.02487	-0.73807	-2.0198	-3.33206	-3.94241	-4.36966	-2.90481	-2.90481	-2.81326	-3.78982	-1.98929		13.8	-0.25187	-2.69328	-2.14396	-3.85294	-0.43498	-1.04533	1.21297	1.76229	4.87508	3.77645	7.37752	14.4576	10.0631	12.3824		13.8	0.24414	0.09155	1.37329	0.76294	-1.19019	-2.10571	-2.59399	-1.25122	-2.41089	0.03052	1.25122	1.5564	1.86157	2.22778		13.8	-2.13258
13.85	1.00144	-0.82962	-0.70755	0.17746	-1.43997	-1.95877	-2.90481	-4.58328	-4.6138	-3.0574	-3.36258	-2.81326	-3.69827	-2.05032		13.85	0.60262	-2.26603	-1.89982	-2.99845	-0.67912	-1.41154	1.57918	1.39608	4.75301	3.22713	7.80477	14.3966	9.81893	12.3824		13.85	0.03052	0.18311	0.97656	1.37329	-1.06812	-2.31934	-3.14331	-1.5564	-1.7395	-0.73242	1.19019	1.34277	1.98364	2.16675		13.85	-1.94947
13.9	0.08591	-0.34134	-1.10428	-0.24979	-1.07376	-1.8367	-3.60672	-4.18655	-4.33914	-2.96585	-3.33206	-2.14187	-4.03396	-1.89773		13.9	0.29745	-2.57121	-2.69328	-2.205	-0.25187	-1.10636	0.60262	2.06747	5.4244	4.3868	7.74373	14.2745	10.4903	12.8096		13.9	0.06104	0.03052	0.88501	1.52588	-1.37329	-2.2583	-3.50952	-1.52588	-1.86157	-1.25122	0.97656	0.82397	2.31934	2.04468		13.9	-2.25465
13.95	-0.616	0.05539	-0.70755	-0.12772	-1.71463	-2.23343	-2.96585	-4.46121	-4.33914	-3.27103	-3.11844	-2.20291	-3.36258	-2.11136		13.95	0.35848	-2.57121	-2.26603	-3.18156	0.35848	-1.04533	-0.55705	2.06747	5.05818	4.14266	7.74373	14.5797	11.2227	13.2979		13.95	-0.21362	0.15259	1.2207	1.46484	-1.06812	-2.13623	-3.69263	-2.04468	-1.70898	-1.00708	0.54932	0.42725	2.28882	1.40381		13.95	-1.70533
14	-1.28738	0.4216	-1.19583	0.11643	-1.19583	-1.95877	-3.33206	-3.94241	-4.15603	-2.29446	-3.30154	-2.50809	-3.20999	-1.80618		14	1.21297	-2.32707	-2.32707	-2.93742	0.35848	-0.98429	-1.22843	1.64022	4.63094	3.83748	8.10994	14.8848	11.1007	14.0304		14	-0.18311	-0.7019	1.19019	1.12915	-1.25122	-2.86865	-3.72314	-2.01416	-1.92261	-0.88501	-0.30518	0.91553	2.13623	1.25122		14	-2.13258
14.05	-0.34134	0.08591	-0.7991	0.60471	-1.37894	-2.8743	-3.08792	-4.46121	-4.85794	-2.47757	-2.90481	-3.42361	-2.90481	-1.71463		14.05	0.66366	-2.87638	-2.26603	-3.18156	0.29745	-0.43498	-1.89982	2.00643	4.44783	3.41024	7.62166	13.5421	10.002	14.3966		14.05	-0.45776	-1.31226	1.12915	0.61035	-0.88501	-3.14331	-2.7771	-2.31934	-2.2583	-0.85449	-0.30518	1.2207	2.2583	1.19019		14.05	-2.13258
14.1	-0.12772	-0.2803	-1.22635	0.08591	-0.76858	-2.84378	-3.82034	-4.21707	-4.36966	-1.80618	-3.17947	-3.36258	-3.30154	-1.34842		14.1	1.64022	-2.3881	-1.3505	-3.05949	0.60262	-0.49601	-1.41154	2.06747	4.44783	3.71541	7.13338	13.2369	9.45272	13.6641		14.1	-0.30518	-1.37329	0.5188	0.79346	-0.61035	-3.2959	-2.01416	-2.71606	-1.92261	-0.79346	-0.18311	1.86157	2.31934	1.25122		14.1	-2.07154
14.15	-0.37186	-0.616	-0.95169	0.11643	-0.70755	-2.90481	-4.18655	-4.30862	-4.27811	-2.17239	-2.93533	-3.60672	-3.42361	-1.43997		14.15	1.9454	-2.02189	-1.1674	-2.81535	0.60262	-0.67912	-0.86222	2.37264	4.08162	3.65438	7.25545	12.8096	9.75789	13.359		14.15	0.12207	-1.37329	0.21362	0.45776	-0.67139	-2.80762	-1.61743	-2.59399	-1.46484	-0.7019	0.12207	2.16675	2.68555	1.61743		14.15	-1.6443
14.2	-0.70755	-0.31082	-0.86014	-0.00564	-0.34134	-2.47757	-4.64432	-4.12552	-3.51517	-2.47757	-3.14895	-3.0574	-3.11844	-1.40945		14.2	1.70125	-2.14396	-1.47257	-3.30363	0.96883	-0.1298	-0.37394	3.41024	4.08162	3.95955	7.31649	13.0538	9.63582	13.1148		14.2	-0.27466	-0.97656	0.42725	-0.06104	-0.64087	-2.10571	-1.7395	-2.83813	-0.64087	0.33569	0.42725	2.16675	2.74658	1.61743		14.2	-1.33912
14.25	-0.43289	-0.49393	-0.49393	0.05539	-0.616	-3.02688	-4.095	-3.91189	-3.30154	-3.0574	-3.0574	-2.99637	-3.11844	-1.86722		14.25	1.76229	-1.04533	-0.98429	-2.63224	0.78573	0.17538	-0.25187	4.32576	4.63094	4.87508	7.19442	12.9317	10.1241	12.6265		14.25	0	-1.25122	0.61035	-0.09155	-1.28174	-2.10571	-2.65503	-2.19727	-0.91553	0.42725	0.88501	2.13623	2.50244	1.70898		14.25	-1.27809
14.3	0.20798	-0.21927	-0.46341	-0.40237	-0.58548	-3.0574	-3.97293	-3.97293	-2.8743	-3.78982	-2.99637	-2.69119	-2.17239	-1.68411		14.3	1.39608	-1.3505	-0.98429	-3.30363	-0.49601	0.11434	0.78573	4.32576	4.08162	5.18025	6.76717	13.9083	10.1241	12.5045		14.3	-0.21362	-1.09863	0.97656	0.18311	-1.19019	-1.92261	-2.59399	-1.98364	-1.31226	-0.09155	0.48828	1.52588	2.22778	1.92261		14.3	-0.66774
14.35	0.05539	-0.18875	-0.58548	-0.37186	-0.67703	-3.69827	-3.14895	-3.97293	-3.20999	-3.30154	-3.36258	-2.41653	-2.41653	-2.05032		14.35	1.51815	-1.41154	-1.22843	-2.99845	-0.37394	0.11434	0.72469	3.89852	4.26473	5.24129	7.49959	14.7017	10.0631	12.9317		14.35	0.30518	-1.46484	0.88501	0.76294	-1.19019	-2.31934	-3.05176	-2.19727	-1.52588	-0.91553	0.39673	0.94604	2.19727	2.28882		14.35	-1.21705
14.4	0.33005	-0.12772	-0.46341	-0.64651	-0.00564	-3.45413	-3.0574	-4.27811	-3.3931	-3.42361	-3.02688	-2.05032	-1.86722	-2.32498		14.4	2.61678	-1.22843	-1.22843	-2.81535	-0.19083	0.23641	-0.25187	3.59334	4.50887	4.93611	7.98787	14.3355	9.87996	12.1993		14.4	-0.03052	-1.52588	0.73242	0.88501	-1.19019	-2.86865	-3.26538	-2.13623	-1.49536	-1.34277	0.48828	1.15967	2.10571	2.22778		14.4	-1.46119
14.45	-0.12772	-0.76858	-1.07376	-0.31082	0.29953	-3.08792	-2.59964	-4.06448	-3.85086	-2.5386	-3.14895	-1.74515	-2.44705	-1.86722		14.45	2.49471	-1.3505	-2.32707	-3.85294	-0.49601	0.23641	-0.49601	3.22713	5.18025	4.87508	8.35408	13.6641	11.1617	12.6876		14.45	-0.30518	-1.06812	0.7019	0.85449	-0.61035	-2.86865	-3.23486	-1.98364	-1.06812	-1.49536	0.27466	1.83105	2.19727	2.28882		14.45	-2.92604
14.5	0.08591	-0.95169	-1.40945	-0.0972	0.2385	-2.69119	-3.20999	-4.12552	-3.78982	-2.50809	-2.78274	-2.17239	-2.50809	-2.47757		14.5	2.43368	-1.47257	-2.14396	-4.03605	-0.43498	1.45711	-0.49601	3.04402	4.81404	4.50887	8.17098	13.6031	11.1007	11.8331		14.5	-0.30518	-1.2207	0.36621	0.88501	-0.76294	-3.17383	-3.26538	-2.41089	-1.34277	-0.88501	0.48828	2.04468	2.62451	2.41089		14.5	-3.29225
14.55	-0.49393	-1.19583	-1.65359	-0.00564	-0.0972	-2.56912	-2.72171	-4.095	-3.72879	-2.23343	-3.17947	-1.68411	-2.47757	-2.32498		14.55	2.43368	-1.65568	-1.89982	-5.01261	-0.1298	1.64022	-0.86222	2.43368	4.75301	4.50887	8.17098	13.7862	10.9176	11.4669		14.55	-0.73242	-0.88501	0.97656	0.15259	-0.76294	-2.7771	-2.68555	-2.34985	-1.98364	-0.54932	0.76294	1.95312	2.65503	2.44141		14.55	-4.02467
14.6	-0.15823	-1.04324	-0.73807	-0.03616	-0.15823	-2.99637	-3.17947	-3.85086	-3.3931	-2.96585	-3.0574	-2.11136	-2.32498	-2.90481		14.6	1.27401	-2.32707	-2.14396	-4.34123	-0.43498	0.9078	-1.3505	2.43368	4.50887	4.3868	7.98787	13.1759	11.4669	10.7955		14.6	-0.48828	-0.88501	1.00708	0.39673	-1.00708	-2.62451	-2.71606	-2.22778	-2.10571	-0.36621	0.76294	1.67847	3.23486	2.28882		14.6	-3.65846
14.65	-0.34134	-0.64651	-0.64651	0.45212	-0.43289	-3.14895	-2.90481	-3.45413	-3.94241	-2.56912	-3.51517	-2.63016	-2.23343	-2.96585		14.65	1.57918	-2.51017	-1.71671	-4.03605	-0.49601	0.9078	-1.3505	1.9454	4.3868	4.50887	7.25545	13.2369	10.6124	10.4293		14.65	-0.82397	-0.67139	0.42725	0.85449	-1.06812	-2.34985	-3.05176	-1.89209	-2.47192	-0.18311	0.88501	1.09863	3.69263	2.2583		14.65	-4.26881
14.7	0.36057	-1.10428	-0.616	-0.00564	-0.49393	-3.08792	-3.27103	-3.17947	-3.78982	-2.63016	-3.20999	-3.27103	-2.84378	-2.63016		14.7	1.51815	-2.32707	-1.10636	-4.34123	-0.00773	0.9078	-1.59464	2.1285	4.50887	4.50887	7.13338	12.8096	11.4058	10.4903		14.7	-0.33569	-0.45776	0.36621	0.88501	-0.82397	-2.10571	-2.80762	-1.61743	-2.22778	-0.45776	1.2207	0.85449	3.69263	2.16675		14.7	-4.57399
14.75	0.60471	-0.82962	-1.19583	-0.03616	-0.34134	-2.63016	-2.50809	-3.60672	-3.91189	-2.3555	-3.14895	-2.93533	-2.66067	-3.0574		14.75	1.27401	-2.81535	-1.3505	-4.09708	-0.80119	0.54159	-1.53361	3.04402	4.5699	4.75301	6.6451	12.0162	10.6124	10.9786		14.75	-0.24414	-0.61035	0.33569	1.2207	-0.94604	-2.59399	-2.83813	-2.44141	-1.98364	-0.27466	0.85449	0.67139	2.71606	1.70898		14.75	-5.06227
14.8	0.45212	-0.92117	-1.16531	-0.43289	-0.34134	-2.78274	-2.78274	-3.97293	-3.27103	-3.0574	-2.50809	-2.5386	-3.08792	-1.98929		14.8	2.37264	-2.51017	-1.22843	-4.70744	-1.10636	-0.06876	-0.43498	3.77645	5.05818	5.79061	6.33992	12.7486	10.6124	11.2838		14.8	-0.15259	-0.33569	1.12915	0.76294	-0.91553	-3.08228	-2.7771	-2.80762	-1.58691	-0.18311	0.7019	0.88501	2.2583	1.86157		14.8	-4.45192
14.85	0.14694	-0.43289	-1.25687	-0.92117	-0.2803	-2.81326	-2.32498	-4.7969	-3.3931	-2.93533	-2.90481	-1.92825	-2.41653	-1.77566		14.85	2.1285	-2.99845	-0.80119	-5.684	-0.74015	-0.37394	0.23641	4.02059	4.93611	6.03475	6.6451	12.9317	10.4293	11.5279		14.85	-0.15259	-0.24414	1.00708	1.19019	-0.82397	-3.44849	-2.7771	-3.20435	-1.0376	-0.39673	0.85449	1.12915	2.10571	1.5564		14.85	-3.78053
14.9	-0.31082	-1.01272	-0.82962	-0.67703	-1.16531	-3.30154	-2.56912	-4.67483	-3.20999	-3.30154	-2.93533	-2.11136	-2.47757	-1.68411		14.9	2.00643	-3.97501	-1.22843	-5.74503	0.41952	-1.41154	0.48055	3.95955	4.75301	6.33992	7.92684	12.8707	10.7345	11.2838		14.9	-1.00708	0	0.88501	1.09863	-0.88501	-3.26538	-2.9602	-3.26538	-1.28174	-0.33569	0.85449	1.67847	1.98364	1.25122		14.9	-3.41432
14.95	0.51315	-0.92117	-0.70755	-0.03616	-1.07376	-3.02688	-2.75223	-4.55276	-3.91189	-3.3931	-3.45413	-2.44705	-2.17239	-1.62308		14.95	1.64022	-4.03605	-0.80119	-6.17228	0.72469	-1.53361	0.60262	4.14266	4.50887	6.40096	8.17098	12.3824	11.1617	11.4058		14.95	-1.12915	0	0.91553	1.00708	-0.82397	-2.99072	-2.59399	-2.71606	-1.12915	0	1.31226	1.46484	1.92261	1.43433		14.95	-3.53639
15	0.05539	-1.19583	-0.70755	0.45212	-1.28738	-3.0574	-3.0574	-4.12552	-3.3931	-3.94241	-3.42361	-3.14895	-2.75223	-1.74515		15	0.60262	-4.34123	-0.43498	-5.684	1.51815	-0.86222	0.72469	3.28817	4.26473	6.03475	8.04891	11.4058	10.4293	10.7955		15	-1.15967	-0.73242	0.61035	1.40381	-0.5188	-2.99072	-2.16675	-2.13623	-1.37329	-0.12207	1.31226	1.2207	1.89209	1.95312		15	-4.51295
15.05	-0.37186	-1.37894	-0.55496	-0.12772	-0.64651	-2.66067	-3.0574	-4.6138	-3.20999	-4.00345	-3.94241	-3.48465	-3.30154	-0.92117		15.05	0.60262	-4.6464	-0.98429	-4.76847	1.76229	-0.19083	-0.06876	3.22713	4.63094	5.4244	8.84236	11.7721	10.1241	11.5279		15.05	-1.09863	-1.00708	0.42725	1.37329	-0.09155	-2.65503	-2.13623	-1.67847	-1.80054	-0.21362	1.06812	1.12915	2.04468	2.19727		15.05	-4.39088
15.1	-1.16531	-1.22635	-0.58548	-0.46341	-0.92117	-2.84378	-2.81326	-4.36966	-3.14895	-4.49173	-3.63724	-4.21707	-3.30154	-1.25687		15.1	1.82333	-4.28019	-0.86222	-4.34123	0.66366	0.29745	-0.49601	3.28817	5.30233	5.30233	8.84236	11.65	8.84236	10.7345		15.1	-0.76294	-1.0376	0.12207	1.25122	0.18311	-1.49536	-1.49536	-1.09863	-1.49536	-0.30518	1.25122	1.25122	2.04468	2.22778		15.1	-4.63502
15.15	-1.16531	-1.07376	-0.43289	-1.04324	-0.55496	-2.66067	-2.29446	-4.27811	-3.78982	-3.85086	-3.5762	-4.06448	-3.17947	-1.1348		15.15	2.06747	-3.79191	-0.86222	-2.99845	0.54159	0.72469	-0.19083	4.02059	5.97371	6.03475	9.51375	12.8707	8.96443	11.2838		15.15	-0.64087	-0.88501	0.12207	1.2207	-0.36621	-1.70898	-1.67847	-1.37329	-1.70898	-0.73242	1.31226	1.58691	2.41089	2.50244		15.15	-3.9026
15.2	-0.46341	-0.55496	-0.92117	-0.616	-0.76858	-2.93533	-1.86722	-3.3931	-4.18655	-3.27103	-3.5762	-4.095	-2.90481	-1.50101		15.2	2.61678	-3.91398	-1.3505	-2.93742	0.60262	1.15194	-0.67912	4.20369	5.85164	5.66854	9.39168	13.1148	8.78133	10.2462		15.2	-0.09155	-0.48828	0.79346	0.67139	-0.45776	-2.10571	-1.95312	-2.19727	-1.37329	-0.61035	0.79346	1.95312	2.56348	2.59399		15.2	-3.71949
15.25	0.02487	-0.67703	-1.07376	-0.76858	-0.67703	-2.26395	-2.05032	-3.78982	-4.85794	-2.20291	-4.00345	-3.60672	-2.29446	-2.0198		15.25	3.22713	-3.18156	-1.65568	-3.48673	0.66366	0.48055	-1.28947	4.50887	5.4244	5.30233	8.78133	14.0304	9.20858	11.2227		15.25	0.12207	-0.48828	1.31226	0.39673	-0.64087	-1.86157	-1.95312	-2.31934	-1.70898	-0.7019	0.36621	2.19727	3.05176	2.47192		15.25	-3.53639
15.3	0.45212	-0.15823	-1.37894	-0.67703	-0.7991	-2.56912	-2.29446	-3.63724	-4.82742	-2.66067	-4.06448	-3.24051	-2.38602	-1.8367		15.3	2.98299	-2.75431	-1.22843	-3.4257	0.41952	0.60262	-1.71671	4.69197	4.93611	5.18025	8.53719	13.9693	9.02547	10.4903		15.3	-0.27466	-0.48828	1.43433	0.42725	-1.19019	-1.77002	-2.41089	-2.65503	-1.67847	-0.61035	0.12207	1.92261	3.41797	2.50244		15.3	-3.23121
15.35	0.11643	-0.64651	-1.22635	-0.76858	-0.64651	-2.69119	-3.36258	-3.72879	-4.91897	-2.63016	-4.095	-3.0574	-2.69119	-2.32498		15.35	3.53231	-2.99845	-1.71671	-3.97501	-0.06876	0.66366	-1.83878	4.32576	4.3868	5.24129	7.74373	14.4576	8.35408	11.1007		15.35	-0.24414	-0.18311	1.40381	0.24414	-0.97656	-1.83105	-2.28882	-2.47192	-1.5564	-0.15259	-0.09155	2.19727	3.60107	2.50244		15.35	-3.65846
15.4	0.51315	-0.70755	-0.95169	-0.58548	0.11643	-2.84378	-3.3931	-3.3931	-4.12552	-3.33206	-3.5762	-3.3931	-2.93533	-2.11136		15.4	4.02059	-2.57121	-1.28947	-4.34123	-0.61808	0.48055	-2.3881	3.77645	3.41024	5.11922	8.9034	13.7862	8.59822	10.7955		15.4	-0.09155	-0.64087	0.7019	0.27466	-1.25122	-2.19727	-2.34985	-2.19727	-2.16675	0.15259	0.39673	1.89209	3.32642	2.50244		15.4	-3.41432
15.45	-0.24979	-0.7991	-0.76858	-0.43289	-0.00564	-2.44705	-3.36258	-3.85086	-3.82034	-3.27103	-3.78982	-3.3931	-2.66067	-2.38602		15.45	3.83748	-2.81535	-1.28947	-4.58537	-1.3505	0.29745	-2.02189	3.41024	2.73885	5.91268	9.02547	13.5421	7.8658	11.711		15.45	-0.21362	-0.64087	0.39673	0.42725	-1.31226	-2.74658	-2.47192	-2.04468	-2.71606	0	0.88501	1.70898	3.17383	2.44141		15.45	-3.53639
15.5	-0.06668	-0.98221	-0.616	-0.70755	-0.0972	-2.3555	-2.59964	-3.82034	-2.78274	-3.36258	-3.20999	-3.82034	-2.63016	-1.86722		15.5	3.47127	-2.63224	-1.89982	-5.01261	-1.28947	0.35848	-1.47257	3.53231	2.43368	5.30233	10.3682	12.1993	8.59822	11.8941		15.5	-0.30518	-0.85449	0.30518	0.73242	-1.12915	-2.9602	-2.28882	-1.86157	-2.68555	-0.30518	1.40381	1.61743	3.2959	3.11279		15.5	-2.74293
15.55	-0.06668	-0.76858	-0.58548	-0.46341	-1.04324	-2.63016	-2.69119	-3.91189	-2.8743	-3.14895	-3.3931	-3.63724	-2.44705	-2.14187		15.55	2.92195	-2.08292	-1.53361	-4.76847	-1.77775	0.54159	-1.10636	2.86092	1.45711	5.24129	9.39168	12.8096	7.8658	13.0538		15.55	-1.19019	-1.06812	0.21362	1.34277	-1.2207	-2.83813	-2.01416	-1.80054	-2.83813	-0.24414	1.09863	1.43433	2.86865	3.17383		15.55	-2.49879
15.6	-0.0972	-0.82962	-0.46341	-0.73807	-1.01272	-2.66067	-2.3555	-3.51517	-3.08792	-3.20999	-2.72171	-3.30154	-2.93533	-1.92825		15.6	1.88436	-1.77775	-1.10636	-4.03605	-1.65568	-0.37394	-1.47257	2.92195	1.57918	4.5699	10.002	12.5045	9.63582	12.8096		15.6	-0.88501	-0.76294	0.45776	0.97656	-1.40381	-2.92969	-2.22778	-1.49536	-2.74658	-0.61035	1.09863	0.85449	2.47192	3.41797		15.6	-2.49879
15.65	0.02487	-0.24979	-1.25687	-0.52444	-1.3179	-3.5762	-2.38602	-3.17947	-3.88138	-3.69827	-2.69119	-2.8743	-3.08792	-1.8367		15.65	1.51815	-2.75431	-0.98429	-4.40226	-1.77775	-0.61808	-1.71671	3.89852	1.88436	4.5699	8.9034	13.7252	9.20858	12.8096		15.65	-0.45776	-0.94604	0.33569	0.67139	-1.61743	-2.56348	-2.16675	-1.70898	-2.80762	-0.61035	0.91553	0.30518	1.92261	3.26538		15.65	-2.25465
15.7	-0.58548	-0.40237	-1.59256	-0.86014	-0.95169	-3.91189	-1.92825	-3.14895	-3.85086	-3.3931	-1.65359	-3.27103	-3.63724	-1.43997		15.7	1.76229	-2.87638	-1.10636	-4.6464	-1.28947	-0.98429	-1.28947	4.20369	1.70125	4.81404	9.45272	13.7252	10.3072	12.1993		15.7	-0.39673	-0.88501	0.45776	0.18311	-1.49536	-2.86865	-2.04468	-2.13623	-3.17383	-0.57983	0.73242	0.7019	1.46484	2.9602		15.7	-2.80397
15.75	-0.2803	-0.18875	-1.53152	-0.31082	-1.10428	-4.67483	-1.92825	-3.30154	-4.27811	-3.5762	-1.59256	-2.96585	-3.20999	-1.37894		15.75	1.02987	-3.05949	-0.25187	-4.34123	-1.53361	-0.92326	-1.28947	4.3868	2.61678	4.87508	7.8658	14.8848	9.75789	12.5655		15.75	-0.09155	-0.97656	0.36621	-0.06104	-0.85449	-3.41797	-2.28882	-2.71606	-2.92969	-0.79346	0.76294	0.57983	1.15967	2.59399		15.75	-2.74293
15.8	-0.64651	-0.24979	-1.22635	-0.31082	-0.58548	-4.00345	-2.20291	-4.06448	-4.55276	-3.17947	-1.80618	-3.14895	-3.02688	-1.34842		15.8	1.15194	-3.30363	-0.00773	-5.37882	-1.3505	-1.41154	-1.3505	4.75301	2.25057	5.85164	8.41512	14.1524	10.9786	11.7721		15.8	-0.64087	-1.2207	-0.03052	-0.03052	-0.64087	-2.7771	-2.34985	-2.59399	-2.7771	-0.88501	0.97656	0.67139	1.19019	2.68555		15.8	-3.29225
15.85	-0.18875	-0.7991	-0.98221	-0.76858	0.20798	-3.11844	-2.32498	-4.095	-4.40018	-3.63724	-3.20999	-2.63016	-2.14187	-1.25687		15.85	0.96883	-2.44914	-0.06876	-5.25675	-0.61808	-0.92326	-1.41154	4.93611	2.1285	5.66854	7.56063	14.6407	10.9176	12.3824		15.85	-0.61035	-0.85449	-0.27466	0.85449	-1.15967	-2.44141	-2.68555	-2.83813	-2.01416	-0.54932	0.88501	0.97656	1.25122	3.60107		15.85	-3.59742
15.9	-0.15823	-1.07376	-1.25687	-1.10428	-0.00564	-2.29446	-2.72171	-4.70535	-4.36966	-3.17947	-3.36258	-2.47757	-1.92825	-1.80618		15.9	0.48055	-1.53361	0.54159	-5.43986	-0.43498	-0.00773	-1.83878	3.77645	2.00643	6.15682	8.59822	14.2135	11.711	11.8941		15.9	-0.33569	-0.42725	-0.15259	1.5564	-1.06812	-2.53296	-3.02124	-2.62451	-1.80054	-0.67139	0.42725	1.2207	0.88501	3.479		15.9	-3.65846
15.95	-0.43289	-1.37894	-0.7991	-1.40945	0.17746	-2.17239	-3.0574	-4.67483	-3.85086	-3.48465	-3.3931	-2.05032	-1.56204	-1.80618		15.95	0.41952	-1.59464	0.78573	-5.56193	-0.43498	0.60262	-2.205	3.3492	1.64022	6.27889	8.10994	14.8848	11.0396	12.8096		15.95	-0.21362	-0.76294	0.03052	1.98364	-1.37329	-2.74658	-2.74658	-1.70898	-2.22778	-0.67139	0.48828	1.15967	0.57983	3.14331		15.95	-3.84156
16	-0.46341	-1.19583	-0.64651	-1.04324	-0.34134	-2.47757	-3.75931	-4.98001	-4.21707	-3.08792	-2.99637	-2.50809	-2.08084	-2.38602		16	0.66366	-2.14396	0.48055	-5.13468	-0.1298	0.96883	-2.26603	2.31161	1.82333	6.52303	8.72029	14.0914	11.4669	11.8941		16	0.09155	-0.61035	0.42725	1.58691	-1.77002	-3.2959	-2.44141	-1.34277	-1.49536	-0.48828	0.33569	0.82397	0.82397	2.89917		16	-3.23121
16.05	-0.24979	-0.92117	-0.12772	-1.43997	0.08591	-2.78274	-3.72879	-4.49173	-3.91189	-3.11844	-2.5386	-2.90481	-2.0198	-2.44705		16.05	1.21297	-1.89982	-0.00773	-4.28019	0.23641	0.48055	-1.65568	2.37264	1.21297	6.40096	8.04891	14.7017	11.0396	12.3214		16.05	0.36621	-0.48828	0.48828	0.42725	-1.70898	-3.50952	-2.59399	-1.77002	-1.15967	-0.27466	0.30518	0.85449	1.92261	3.20435		16.05	-3.47535
16.1	0.60471	-1.07376	-0.00564	-1.34842	-0.00564	-3.17947	-3.78982	-4.58328	-4.33914	-2.23343	-2.72171	-3.36258	-2.44705	-3.45413		16.1	1.39608	-1.59464	-0.06876	-4.21916	0.23641	0.54159	-1.89982	3.47127	1.88436	6.6451	8.59822	14.7628	11.711	11.65		16.1	-0.24414	-0.88501	-0.09155	0.09155	-1.34277	-3.44849	-2.44141	-2.50244	-1.34277	-0.18311	0.30518	0.82397	2.2583	3.69263		16.1	-3.29225
16.15	0.66574	-1.19583	0.11643	-0.86014	0.4216	-2.78274	-3.51517	-4.6138	-3.88138	-2.17239	-2.38602	-3.45413	-2.14187	-3.33206		16.15	1.9454	-1.47257	-0.06876	-4.58537	0.60262	0.29745	-1.96085	3.47127	1.21297	7.19442	8.47615	15.19	11.1007	12.3214		16.15	-0.48828	-1.09863	0.15259	-0.09155	-1.28174	-3.60107	-2.22778	-2.65503	-1.67847	-0.03052	0.42725	1.12915	2.28882	3.57056		16.15	-3.23121
16.2	0.11643	-1.59256	-0.03616	-0.52444	0.60471	-2.93533	-3.33206	-4.43069	-4.06448	-2.32498	-2.84378	-2.41653	-2.11136	-3.30154		16.2	1.45711	-1.10636	0.17538	-4.40226	0.9078	0.66366	-1.65568	4.99715	1.82333	6.58406	9.20858	14.2135	11.4058	11.7721		16.2	-0.39673	-1.5564	0.45776	-0.33569	-1.06812	-3.11279	-2.28882	-2.53296	-1.58691	0.06104	0.5188	1.34277	2.31934	3.11279		16.2	-4.39088
16.25	-0.49393	-1.43997	-0.67703	-0.34134	0.02487	-3.30154	-3.11844	-4.33914	-3.51517	-2.69119	-2.44705	-2.29446	-2.08084	-2.23343		16.25	0.66366	-0.92326	0.41952	-4.58537	0.66366	0.66366	-1.53361	4.32576	0.60262	6.52303	8.72029	14.2135	10.3682	12.3214		16.25	-0.15259	-1.06812	0.36621	-0.15259	-1.2207	-2.2583	-1.98364	-2.13623	-1.58691	-0.03052	0.97656	1.52588	2.22778	2.86865		16.25	-4.26881
16.3	-0.70755	-1.16531	-0.34134	-0.58548	0.11643	-3.66775	-3.08792	-3.48465	-3.45413	-2.96585	-3.02688	-2.05032	-2.41653	-2.05032		16.3	0.54159	-0.61808	0.23641	-4.40226	-0.37394	0.66366	-2.205	4.63094	1.76229	5.85164	8.72029	13.359	11.4669	12.4434		16.3	-0.27466	-0.76294	0.30518	-0.30518	-1.67847	-2.38037	-2.38037	-2.10571	-1.15967	-0.12207	1.43433	1.06812	2.44141	2.7771		16.3	-4.81813
16.35	-0.64651	-0.82962	-0.82962	-0.03616	-0.37186	-3.45413	-3.3931	-3.94241	-3.63724	-2.56912	-2.5386	-2.81326	-2.41653	-1.68411		16.35	0.78573	-0.43498	-0.43498	-4.03605	-0.98429	0.29745	-1.77775	3.77645	1.45711	6.27889	8.53719	13.42	10.7955	12.4434		16.35	-1.06812	-0.85449	-0.30518	-0.21362	-1.67847	-2.65503	-2.65503	-1.5564	-1.43433	0.24414	1.09863	1.49536	2.10571	2.99072		16.35	-4.02467
16.4	-0.73807	-0.49393	-0.89065	0.05539	-0.0972	-2.81326	-3.11844	-3.72879	-3.69827	-2.69119	-3.17947	-3.02688	-2.38602	-1.86722		16.4	0.48055	0.17538	-1.59464	-3.91398	-1.04533	-0.00773	-2.08292	4.44783	2.18954	6.03475	9.39168	12.6265	11.4669	12.1383		16.4	-1.31226	-0.33569	-0.67139	0.39673	-2.01416	-2.56348	-2.68555	-0.7019	-1.77002	-0.24414	1.0376	1.92261	1.92261	2.62451		16.4	-2.98707
16.45	-1.04324	-0.52444	-1.01272	0.33005	-0.34134	-2.90481	-3.51517	-3.94241	-4.18655	-2.44705	-3.24051	-3.72879	-2.3555	-1.59256		16.45	0.66366	0.17538	-2.02189	-4.40226	-1.59464	0.17538	-1.41154	4.5699	1.45711	6.70613	9.57479	12.8096	9.87996	11.9552		16.45	-0.94604	-0.12207	-0.54932	0.94604	-1.89209	-2.2583	-2.31934	-0.48828	-1.70898	-0.7019	1.09863	1.77002	2.22778	2.9602		16.45	-2.80397
16.5	-0.76858	0.05539	-1.40945	0.33005	-0.43289	-2.5386	-3.3931	-3.5762	-3.48465	-3.11844	-3.02688	-3.45413	-2.38602	-1.74515		16.5	0.54159	1.0909	-2.87638	-4.89054	-1.59464	-0.61808	-0.92326	5.30233	1.64022	5.79061	9.45272	12.8096	9.51375	12.1993		16.5	-1.09863	-0.36621	-0.33569	0.57983	-1.31226	-2.04468	-2.50244	-1.0376	-2.13623	-0.76294	1.19019	1.7395	2.31934	2.89917		16.5	-1.70533
16.55	-0.76858	-0.21927	-1.01272	-0.18875	-0.616	-2.72171	-3.02688	-3.97293	-3.20999	-3.14895	-2.59964	-3.20999	-2.81326	-1.86722		16.55	-0.06876	2.43368	-3.24259	-5.31779	-0.92326	0.11434	-1.04533	4.93611	1.15194	6.21785	8.96443	13.2369	8.72029	11.4669		16.55	-0.88501	-0.64087	-0.15259	0.12207	-1.28174	-1.77002	-2.80762	-2.04468	-2.50244	-0.54932	0.67139	1.5564	2.80762	2.86865		16.55	-2.865
16.6	-0.64651	-0.03616	-1.34842	-0.58548	-0.86014	-3.14895	-2.41653	-4.21707	-2.59964	-3.42361	-2.08084	-2.96585	-2.66067	-2.08084		16.6	0.11434	2.43368	-3.79191	-6.05021	0.17538	0.05331	-0.49601	4.81404	1.15194	5.91268	8.59822	12.3824	9.26961	11.2838		16.6	-0.57983	-0.76294	0.24414	-0.03052	-1.06812	-1.70898	-2.56348	-2.19727	-2.71606	-0.54932	0.82397	1.67847	2.34985	2.59399		16.6	-3.17018
16.65	-0.43289	-0.37186	-0.73807	-0.92117	-0.31082	-3.60672	-2.14187	-4.36966	-2.8743	-3.08792	-2.47757	-3.08792	-3.24051	-1.74515		16.65	0.41952	1.39608	-3.54777	-5.19572	0.17538	0.60262	-0.86222	3.89852	1.45711	6.95027	7.8658	12.5655	10.0631	10.7955		16.65	-0.30518	-1.67847	0.18311	-0.27466	-0.7019	-1.89209	-2.47192	-2.44141	-2.7771	-0.36621	1.0376	1.95312	2.47192	2.68555		16.65	-3.04811
16.7	-0.89065	-0.92117	-0.616	-1.16531	-0.31082	-3.78982	-2.69119	-4.70535	-3.08792	-2.44705	-2.59964	-3.75931	-2.78274	-1.68411		16.7	0.72469	0.35848	-3.05949	-5.37882	-0.19083	1.70125	-0.06876	4.20369	0.96883	6.21785	7.56063	11.589	10.1241	11.4058		16.7	-0.24414	-1.58691	-0.18311	-0.33569	-0.7019	-1.86157	-1.92261	-2.41089	-2.56348	-0.21362	1.00708	1.34277	2.16675	2.16675		16.7	-3.17018
16.75	-0.73807	-0.67703	-0.40237	-1.04324	0.29953	-3.0574	-2.8743	-4.76639	-3.14895	-1.95877	-3.14895	-3.51517	-2.99637	-1.10428		16.75	0.9078	0.41952	-2.57121	-5.8671	-0.06876	1.57918	-1.10636	3.28817	1.9454	6.70613	7.25545	11.8941	10.7955	11.1617		16.75	-0.21362	-1.28174	-0.42725	-0.39673	-1.40381	-2.53296	-1.80054	-2.2583	-1.61743	-0.33569	1.2207	1.34277	2.89917	1.95312		16.75	-2.6819
16.8	-1.01272	-0.73807	-0.24979	-1.40945	0.39108	-2.38602	-3.30154	-5.07156	-3.48465	-2.0198	-2.8743	-3.85086	-2.90481	-1.68411		16.8	1.70125	-0.06876	-1.89982	-5.8671	-0.43498	2.86092	-0.92326	3.77645	1.64022	6.09578	7.74373	11.2838	9.87996	11.4669		16.8	-0.61035	-0.7019	-0.48828	-0.06104	-1.58691	-2.80762	-1.52588	-1.86157	-1.61743	-0.45776	0.88501	0.94604	2.50244	1.95312		16.8	-2.80397
16.85	-0.64651	-0.49393	-0.2803	-0.86014	-0.12772	-2.20291	-3.33206	-4.36966	-3.42361	-3.02688	-3.27103	-2.93533	-3.33206	-1.71463		16.85	2.1285	-0.00773	-1.83878	-5.01261	0.23641	2.06747	-1.77775	2.98299	2.86092	7.37752	8.04891	12.5655	10.2462	11.7721		16.85	-0.54932	-0.67139	-0.36621	0.39673	-2.56348	-2.31934	-1.46484	-2.04468	-1.77002	-0.82397	0.24414	0.94604	2.2583	1.86157		16.85	-2.80397
16.9	-0.70755	-0.49393	-0.03616	-1.07376	-0.40237	-2.59964	-3.48465	-3.72879	-4.00345	-3.27103	-3.27103	-2.47757	-3.60672	-2.23343		16.9	1.9454	-0.06876	-1.89982	-4.76847	0.48055	2.31161	-1.47257	3.89852	2.1285	7.01131	9.26961	12.8707	8.41512	11.589		16.9	-0.54932	-1.00708	-0.27466	0.45776	-2.86865	-1.7395	-1.40381	-2.38037	-1.64795	-1.25122	-0.06104	0.5188	1.00708	2.10571		16.9	-2.6819
16.95	-0.58548	-0.82962	-0.2803	-1.01272	-0.616	-3.20999	-3.66775	-3.3931	-3.60672	-3.51517	-3.02688	-2.05032	-3.63724	-1.56204		16.95	2.61678	-0.31291	-2.205	-4.4633	0.29745	1.64022	-1.65568	3.22713	3.28817	8.10994	9.26961	13.7252	7.80477	11.4669		16.95	-0.54932	-1.06812	-0.15259	0	-2.44141	-1.2207	-1.67847	-2.16675	-2.04468	-1.19019	-0.21362	1.2207	0.67139	1.86157		16.95	-3.29225
17	-0.55496	-0.46341	-0.95169	-0.92117	-0.21927	-2.66067	-3.27103	-3.14895	-3.82034	-3.24051	-2.72171	-2.20291	-3.91189	-1.71463		17	2.67782	-1.22843	-2.14396	-3.91398	-0.1298	1.82333	-1.3505	4.44783	2.86092	7.25545	9.57479	14.3966	6.8282	10.7345		17	-0.18311	-0.39673	-0.30518	0.12207	-2.2583	-1.0376	-2.16675	-2.2583	-2.04468	-1.00708	0.5188	1.15967	1.28174	2.22778		17	-3.53639
17.05	-0.95169	-0.31082	-1.16531	-1.25687	-0.49393	-2.90481	-3.45413	-3.14895	-3.48465	-3.17947	-2.32498	-2.8743	-3.51517	-1.1348		17.05	3.04402	-1.3505	-2.57121	-4.76847	-0.31291	1.76229	-1.65568	3.47127	3.59334	7.6827	8.47615	14.5797	7.43856	10.9176		17.05	-0.21362	-0.09155	0.03052	0.42725	-1.95312	-1.12915	-2.31934	-2.2583	-1.64795	-1.2207	0.45776	1.83105	1.67847	2.10571		17.05	-3.71949
17.1	-1.10428	-0.06668	-1.22635	-0.55496	-0.98221	-2.81326	-2.72171	-3.02688	-3.82034	-2.99637	-3.08792	-2.5386	-3.5762	-1.22635		17.1	2.86092	-0.86222	-2.57121	-4.52433	-0.74015	1.70125	-1.59464	3.22713	2.92195	6.95027	9.39168	15.19	8.84236	10.7345		17.1	0	-0.85449	-0.06104	0.67139	-1.5564	-2.01416	-2.68555	-1.83105	-1.67847	-0.97656	0.88501	1.34277	2.2583	2.65503		17.1	-4.63502
17.15	-1.01272	-0.00564	-0.89065	-0.64651	-1.07376	-2.90481	-1.89773	-3.42361	-4.095	-2.75223	-3.17947	-2.41653	-2.75223	-0.89065		17.15	3.3492	-0.55705	-1.96085	-4.70744	-0.1298	1.45711	-1.96085	2.18954	3.10506	7.25545	8.65926	14.9459	9.57479	10.9786		17.15	0.36621	-1.15967	-0.39673	0.45776	-1.34277	-2.59399	-2.68555	-1.80054	-1.46484	-1.00708	0.39673	1.49536	1.98364	2.41089		17.15	-4.26881
17.2	-0.73807	-0.34134	-0.58548	-0.70755	-0.82962	-3.02688	-1.16531	-3.78982	-4.40018	-3.17947	-3.85086	-1.95877	-3.20999	-1.34842		17.2	3.47127	-0.61808	-1.83878	-4.95158	-0.80119	1.51815	-2.205	2.18954	2.06747	6.27889	9.0865	15.2511	10.9176	11.2227		17.2	0.64087	-1.5564	-0.36621	0.42725	-1.5564	-2.7771	-2.56348	-2.41089	-1.37329	-0.85449	0.88501	1.12915	2.41089	2.16675		17.2	-4.45192
17.25	-0.12772	-0.34134	-0.73807	-0.73807	-0.46341	-2.59964	-0.92117	-3.91189	-4.7969	-2.59964	-3.60672	-2.78274	-2.96585	-1.77566		17.25	3.3492	-0.37394	-2.14396	-4.4633	-0.19083	1.51815	-1.59464	2.18954	2.18954	5.66854	8.84236	13.9693	10.2462	10.7955		17.25	0.36621	-1.67847	-0.21362	0.24414	-1.25122	-2.99072	-1.83105	-2.50244	-1.46484	-0.76294	0.67139	1.67847	1.5564	1.95312		17.25	-5.1233
17.3	0.14694	0.20798	-0.64651	-0.92117	-0.37186	-2.78274	-1.62308	-4.27811	-4.52225	-3.08792	-3.17947	-3.17947	-2.69119	-1.98929		17.3	3.47127	0.11434	-2.26603	-4.6464	-0.86222	1.82333	-1.28947	2.18954	1.9454	5.18025	9.02547	14.5186	10.4293	11.3448		17.3	0.33569	-1.31226	-0.24414	-0.27466	-1.28174	-3.02124	-1.80054	-2.65503	-2.01416	-0.7019	1.31226	1.52588	1.83105	2.22778		17.3	-4.63502
17.35	0.05539	0.17746	-1.07376	-0.12772	-0.95169	-2.05032	-1.77566	-4.03396	-4.6138	-3.08792	-2.50809	-3.66775	-2.63016	-2.14187		17.35	3.95955	0.11434	-1.65568	-3.66984	-0.49601	2.43368	-0.43498	2.1285	2.86092	5.48543	9.33065	14.0304	9.69686	11.0396		17.35	0.09155	-0.94604	0.06104	-0.27466	-1.5564	-2.65503	-1.98364	-2.9602	-2.86865	-0.61035	0.94604	1.40381	1.67847	2.7771		17.35	-4.81813
17.4	0.48264	0.63522	-1.22635	0.17746	-0.70755	-2.0198	-2.26395	-4.21707	-4.82742	-3.5762	-2.08084	-4.095	-2.96585	-1.98929		17.4	4.08162	-0.06876	-2.14396	-3.85294	-2.14396	2.55575	-0.74015	1.64022	2.06747	6.03475	8.72029	14.6407	9.941	12.2603		17.4	-0.30518	-0.97656	0.57983	-0.18311	-2.16675	-2.44141	-1.98364	-2.31934	-2.9602	-0.61035	1.52588	1.12915	2.22778	2.92969		17.4	-3.9026
17.45	-0.03616	0.08591	-0.67703	0.48264	-0.58548	-2.32498	-2.3555	-4.30862	-4.88846	-3.33206	-2.56912	-3.85086	-3.5762	-2.32498		17.45	3.16609	0.60262	-1.77775	-3.24259	-2.75431	1.57918	-0.00773	1.88436	2.61678	6.27889	9.02547	15.129	10.1241	12.5045		17.45	-0.21362	-1.28174	0.54932	-0.54932	-2.16675	-2.44141	-2.50244	-1.70898	-3.38745	-0.36621	1.15967	0.79346	2.44141	2.83813		17.45	-3.47535
17.5	-0.24979	-0.0972	-0.76858	0.45212	-0.03616	-2.26395	-2.69119	-4.30862	-4.70535	-2.90481	-2.3555	-3.42361	-3.60672	-2.05032		17.5	3.04402	1.27401	-1.41154	-3.79191	-3.79191	1.39608	-0.37394	2.49471	2.31161	6.52303	8.47615	14.9459	9.69686	12.5655		17.5	-0.57983	-1.34277	0.09155	-0.64087	-1.98364	-2.28882	-2.86865	-1.70898	-3.2959	-0.36621	0.88501	0.79346	2.83813	2.41089		17.5	-3.41432
17.55	-0.00564	-0.12772	-0.616	0.26901	0.02487	-2.81326	-3.27103	-4.49173	-4.24759	-3.08792	-2.8743	-2.56912	-3.82034	-1.98929		17.55	2.67782	1.64022	-1.59464	-3.85294	-2.44914	-0.19083	0.48055	2.49471	3.04402	5.54647	9.51375	15.3731	10.7955	12.4434		17.55	-0.64087	-1.40381	-0.09155	-0.61035	-1.77002	-2.47192	-2.9602	-1.40381	-3.50952	-0.73242	0.27466	0.45776	2.89917	2.34985		17.55	-3.59742
17.6	-0.21927	-0.58548	-0.89065	-0.00564	-0.76858	-2.69119	-2.78274	-3.5762	-4.21707	-2.81326	-2.8743	-2.29446	-3.66775	-1.86722		17.6	2.98299	2.00643	-0.49601	-4.52433	-2.69328	0.23641	-0.49601	2.55575	2.67782	5.97371	8.59822	14.8238	10.3682	11.4669		17.6	-0.27466	-0.79346	-0.5188	-0.06104	-1.58691	-2.7771	-2.80762	-1.64795	-2.83813	-1.15967	0.18311	1.25122	2.44141	1.70898		17.6	-3.23121
17.65	-0.24979	-0.37186	-0.82962	-0.24979	-0.616	-2.59964	-2.63016	-3.63724	-4.15603	-3.27103	-3.17947	-2.17239	-3.36258	-2.44705		17.65	2.98299	2.49471	-0.19083	-4.4633	-1.22843	-0.98429	0.11434	2.1285	3.3492	5.66854	9.0865	15.19	11.65	11.8331		17.65	0.42725	-0.54932	-0.85449	0.67139	-1.80054	-3.20435	-2.92969	-1.61743	-2.7771	-1.7395	0.48828	1.06812	2.62451	2.34985		17.65	-3.41432
17.7	-0.55496	-0.43289	-0.37186	-0.616	-0.82962	-2.56912	-1.92825	-3.51517	-4.18655	-3.08792	-3.48465	-2.56912	-3.27103	-2.14187		17.7	2.98299	1.64022	0.23641	-5.13468	-1.77775	-0.25187	-0.80119	2.73885	3.47127	6.03475	8.53719	14.5797	11.8331	11.0396		17.7	0.79346	-0.82397	-0.7019	1.43433	-1.89209	-2.83813	-2.22778	-1.95312	-2.22778	-0.97656	0.64087	1.67847	2.50244	2.44141		17.7	-3.17018
17.75	-0.70755	-0.70755	-0.2803	-0.52444	-0.82962	-2.38602	-1.92825	-3.78982	-4.46121	-3.0574	-3.0574	-2.93533	-3.33206	-2.05032		17.75	2.43368	2.00643	-0.1298	-4.82951	-0.74015	-1.22843	-0.25187	2.06747	3.47127	5.48543	8.53719	14.3966	12.7486	11.589		17.75	1.09863	-1.40381	-0.21362	1.34277	-1.98364	-2.50244	-2.28882	-1.86157	-2.04468	-0.79346	1.19019	1.86157	2.56348	3.23486		17.75	-3.35328
17.8	-1.1348	-0.55496	-0.18875	-0.40237	-0.82962	-2.38602	-2.26395	-4.27811	-4.12552	-2.96585	-3.08792	-2.63016	-3.88138	-1.59256		17.8	1.45711	2.61678	-1.10636	-5.25675	-1.41154	-0.1298	-1.53361	3.10506	4.08162	5.79061	8.84236	14.3355	13.1759	12.3824		17.8	1.00708	-1.64795	0.12207	0.73242	-1.77002	-2.50244	-2.2583	-2.10571	-1.98364	0.39673	1.09863	2.44141	2.04468	3.479		17.8	-4.51295
17.85	-1.25687	-0.31082	-0.0972	-0.46341	-0.82962	-1.98929	-2.20291	-3.85086	-4.12552	-2.8743	-2.72171	-2.56912	-3.78982	-1.37894		17.85	0.78573	2.06747	-1.22843	-4.58537	-0.61808	-0.80119	-1.10636	2.25057	4.02059	5.85164	8.47615	13.42	12.5045	12.3824		17.85	0.7019	-1.52588	0.39673	0.12207	-1.52588	-2.34985	-2.34985	-2.13623	-1.70898	-0.12207	1.80054	2.04468	2.10571	3.32642		17.85	-4.0857
17.9	-1.74515	-0.37186	-0.43289	-0.52444	-0.82962	-1.98929	-2.38602	-3.91189	-4.06448	-3.75931	-3.27103	-2.56912	-3.85086	-0.67703		17.9	0.54159	2.18954	-1.77775	-5.13468	-0.37394	-0.1298	-2.44914	2.98299	4.69197	6.40096	9.20858	13.6641	12.7486	12.5655		17.9	0.67139	-1.70898	0.15259	-0.21362	-1.12915	-2.99072	-2.56348	-2.13623	-1.92261	-0.45776	1.83105	2.22778	1.98364	2.65503		17.9	-4.45192
17.95	-1.47049	-0.43289	-0.34134	-1.22635	-0.49393	-2.50809	-2.93533	-3.82034	-3.88138	-3.27103	-3.60672	-2.59964	-3.88138	-1.01272		17.95	1.02987	1.70125	-0.74015	-4.95158	0.11434	-0.43498	-2.3881	2.06747	3.77645	7.62166	8.47615	13.481	11.4669	11.5279		17.95	0.61035	-1.43433	-0.57983	-0.36621	-0.27466	-3.05176	-2.19727	-2.28882	-1.5564	-1.49536	2.56348	2.22778	1.7395	2.56348		17.95	-4.20777
18	-1.07376	-0.98221	0.2385	-1.01272	-0.24979	-2.90481	-2.99637	-4.30862	-4.36966	-3.02688	-3.45413	-3.14895	-3.0574	-1.19583		18	1.33504	1.51815	-0.98429	-5.50089	0.72469	0.29745	-3.73087	2.86092	4.32576	7.43856	9.0865	14.1524	11.65	12.0772		18	0.27466	-1.37329	-1.09863	-0.48828	-0.39673	-3.14331	-2.65503	-2.19727	-2.19727	-1.5564	2.13623	2.50244	1.95312	2.41089		18	-3.04811
18.05	-0.89065	-0.98221	-0.24979	-1.01272	0.14694	-3.11844	-2.99637	-4.33914	-3.91189	-2.50809	-3.17947	-3.36258	-2.41653	-1.86722		18.05	2.1285	2.1285	-0.00773	-5.80607	1.02987	-0.06876	-3.6088	2.73885	3.59334	7.80477	8.78133	14.1524	11.1007	12.3824		18.05	0.03052	-1.06812	-0.76294	-0.03052	-0.76294	-3.14331	-2.41089	-1.86157	-2.19727	-0.91553	1.80054	2.2583	1.95312	2.50244		18.05	-2.80397
18.1	-0.24979	-0.40237	-0.03616	-0.82962	0.11643	-3.02688	-2.84378	-4.21707	-4.58328	-2.23343	-2.93533	-3.3931	-1.95877	-2.17239		18.1	2.1285	1.88436	-0.61808	-5.43986	1.9454	0.48055	-3.79191	3.10506	3.83748	7.31649	8.9034	13.7862	11.1007	12.3214		18.1	0.73242	-0.79346	-0.67139	0.03052	-1.00708	-3.08228	-2.53296	-1.80054	-2.13623	-0.67139	1.25122	2.16675	2.2583	3.26538		18.1	-3.17018
18.15	-0.24979	-0.21927	0.14694	-0.03616	-0.24979	-2.5386	-2.78274	-4.30862	-4.88846	-2.29446	-3.30154	-3.0574	-2.14187	-2.41653		18.15	2.00643	2.37264	0.78573	-6.17228	1.76229	-0.31291	-3.30363	2.98299	3.65438	7.92684	8.96443	13.7252	11.589	13.0538		18.15	0.64087	-0.33569	-0.85449	-0.09155	-1.19019	-2.92969	-1.98364	-1.58691	-2.68555	0.24414	1.46484	1.67847	2.41089	3.26538		18.15	-3.17018
18.2	-0.24979	0.4216	0.11643	0.66574	-0.37186	-2.78274	-3.20999	-4.06448	-4.88846	-2.20291	-3.3931	-2.32498	-2.66067	-2.3555		18.2	2.37264	1.76229	0.35848	-5.8671	2.00643	-0.1298	-2.99845	2.55575	3.53231	8.23201	8.9034	13.1759	10.7955	12.4434		18.2	0.27466	-0.12207	-0.7019	0.15259	-0.91553	-2.53296	-2.28882	-1.5564	-2.47192	-0.18311	1.67847	1.83105	2.99072	3.54004		18.2	-2.62086
18.25	-0.2803	0.36057	0.29953	0.66574	-0.95169	-2.93533	-2.84378	-3.60672	-4.7969	-2.05032	-3.08792	-2.63016	-3.02688	-1.95877		18.25	1.0909	2.18954	1.45711	-6.84367	0.96883	-0.74015	-2.26603	2.92195	4.08162	8.53719	9.75789	13.42	11.2838	12.8096		18.25	-0.12207	-0.06104	-0.79346	0.64087	-0.45776	-3.08228	-1.70898	-1.00708	-2.7771	0.42725	1.98364	1.40381	2.65503	2.86865		18.25	-1.8274
18.3	-0.12772	0.08591	-0.34134	0.4216	-1.07376	-3.36258	-2.78274	-3.69827	-3.75931	-2.59964	-3.27103	-2.63016	-3.75931	-1.77566		18.3	1.15194	1.88436	0.29745	-6.84367	1.27401	-0.00773	-1.65568	2.31161	3.89852	8.59822	9.57479	13.1759	10.8565	11.589		18.3	-0.15259	0	-1.2207	0.42725	-0.94604	-2.50244	-2.2583	-1.19019	-2.65503	-0.18311	1.95312	1.46484	2.10571	2.80762		18.3	-0.6067
18.35	-0.06668	0.20798	-0.86014	-0.31082	-1.25687	-3.51517	-2.47757	-3.60672	-3.75931	-3.08792	-3.5762	-2.96585	-3.36258	-1.65359		18.35	0.11434	2.92195	0.60262	-6.59953	0.96883	-0.61808	-1.83878	3.53231	4.63094	7.62166	9.75789	13.1759	10.7955	10.6124		18.35	-0.12207	-0.09155	-1.12915	0.12207	-1.12915	-2.22778	-1.86157	-1.09863	-2.10571	0.24414	2.34985	1.00708	1.40381	2.16675		18.35	-0.42359
18.4	0.48264	0.72678	-1.1348	-1.37894	-1.53152	-2.75223	-2.69119	-3.94241	-3.3931	-3.82034	-3.51517	-2.90481	-3.75931	-1.98929		18.4	-0.00773	2.1285	-0.1298	-6.29435	1.70125	0.23641	-1.65568	2.61678	3.83748	7.62166	9.39168	14.2135	11.1007	10.6124		18.4	-0.57983	-0.39673	-0.76294	-0.39673	-1.7395	-1.31226	-1.7395	-1.67847	-2.10571	-0.15259	2.16675	1.58691	1.70898	2.56348		18.4	-0.54567
18.45	0.45212	1.03195	-1.07376	-1.68411	-1.3179	-2.17239	-3.36258	-4.52225	-3.24051	-4.06448	-3.51517	-2.5386	-3.69827	-1.8367		18.45	0.60262	2.31161	0.23641	-6.11125	1.9454	-0.67912	-2.02189	2.86092	4.44783	7.01131	8.78133	13.9083	10.6124	10.2462		18.45	-0.36621	-0.30518	-0.42725	-0.82397	-1.12915	-1.61743	-1.34277	-1.95312	-1.67847	-0.5188	2.34985	1.70898	2.10571	2.86865		18.45	-0.6067
18.5	0.4216	1.06247	-0.7991	-2.08084	-0.98221	-1.65359	-3.51517	-3.88138	-3.27103	-3.45413	-3.51517	-2.84378	-3.27103	-1.74515		18.5	0.66366	0.54159	0.17538	-7.63712	2.55575	0.41952	-1.83878	2.1285	4.44783	7.19442	9.26961	14.4576	11.2227	10.8565		18.5	-0.24414	0.24414	-0.33569	-0.91553	-1.19019	-1.2207	-1.25122	-2.47192	-2.44141	-0.57983	1.92261	2.31934	2.89917	3.11279		18.5	-1.33912
18.55	0.75729	0.63522	-0.49393	-1.71463	-0.43289	-1.28738	-3.63724	-3.72879	-3.30154	-2.81326	-4.21707	-2.63016	-3.48465	-1.47049		18.55	1.88436	0.60262	0.48055	-7.75919	2.43368	-0.1298	-2.02189	2.37264	5.36336	7.19442	9.33065	14.1524	11.7721	11.0396		18.55	-0.03052	0.24414	-0.24414	-1.06812	-0.79346	-1.86157	-1.58691	-2.71606	-2.74658	-0.67139	1.92261	2.01416	3.08228	2.80762		18.55	-1.6443
18.6	0.63522	-0.43289	-0.89065	-1.62308	-0.00564	-1.59256	-3.75931	-3.5762	-3.5762	-1.59256	-3.88138	-3.0574	-3.27103	-1.50101		18.6	1.39608	-0.1298	0.66366	-8.61369	2.92195	0.35848	-1.47257	2.37264	6.52303	6.76717	10.0631	14.3355	12.2603	10.4903		18.6	-0.03052	0.42725	-0.36621	-0.18311	-0.76294	-1.70898	-1.46484	-2.2583	-2.31934	-0.67139	1.40381	2.41089	3.35693	2.38037		18.6	-1.27809
18.65	0.33005	-0.64651	-0.82962	-1.89773	-0.24979	-1.8367	-3.36258	-3.75931	-3.3931	-1.80618	-3.3931	-3.11844	-3.42361	-1.47049		18.65	2.18954	0.54159	0.23641	-8.12541	2.86092	0.05331	-1.47257	2.1285	5.66854	7.56063	10.5513	15.3121	12.4434	10.7955		18.65	0.21362	0.27466	-0.27466	-0.15259	-0.21362	-2.74658	-2.47192	-2.44141	-2.47192	-0.88501	2.13623	2.04468	2.83813	2.19727		18.65	-0.42359
18.7	-0.03616	-1.07376	0.11643	-1.43997	-0.82962	-1.43997	-2.99637	-4.43069	-3.0574	-2.38602	-3.11844	-3.51517	-3.08792	-1.47049		18.7	1.45711	-0.55705	1.02987	-8.79679	2.98299	0.41952	-0.98429	2.86092	5.05818	7.43856	10.4903	14.5186	11.8941	10.7345		18.7	0.45776	-0.33569	-0.64087	0.21362	-0.79346	-2.41089	-1.95312	-2.01416	-1.61743	-0.27466	1.98364	1.80054	2.31934	1.89209		18.7	-0.48463
18.75	-0.46341	-0.95169	0.11643	-0.92117	-0.43289	-1.74515	-2.8743	-4.40018	-3.36258	-2.81326	-2.69119	-4.36966	-2.8743	-1.74515		18.75	2.49471	-0.43498	0.54159	-8.61369	2.06747	0.96883	-0.55705	2.67782	3.16609	8.72029	11.1007	14.7017	12.5045	10.8565		18.75	1.00708	-0.09155	-0.42725	-0.57983	-0.36621	-2.62451	-1.80054	-2.10571	-2.13623	-0.06104	2.13623	1.43433	1.83105	2.01416		18.75	-0.05738
18.8	-0.43289	-0.86014	0.2385	-0.76858	-0.52444	-2.05032	-2.59964	-4.70535	-3.78982	-3.27103	-2.78274	-4.15603	-2.8743	-1.71463		18.8	2.43368	-1.22843	0.96883	-8.9799	1.70125	0.54159	-0.37394	4.02059	2.98299	8.9034	10.2462	14.1524	13.1759	11.711		18.8	1.34277	-0.5188	-0.12207	-0.54932	-0.61035	-2.44141	-1.06812	-1.92261	-2.19727	0.27466	1.70898	1.80054	2.31934	1.7395		18.8	-0.17945
18.85	0.20798	-0.7991	-0.15823	-1.1348	-0.67703	-1.8367	-2.8743	-4.85794	-3.69827	-2.96585	-2.44705	-2.63016	-2.14187	-2.44705		18.85	3.22713	-1.22843	0.11434	-8.9799	1.70125	0.9078	0.05331	4.02059	2.43368	9.02547	10.4293	14.4576	12.9927	11.4058		18.85	0.61035	-0.54932	0.5188	-0.54932	-0.48828	-2.65503	-1.25122	-2.16675	-3.05176	0.15259	2.41089	1.98364	2.9602	2.56348		18.85	-0.66774
18.9	0.20798	-1.22635	-0.67703	-1.1348	-0.12772	-2.32498	-2.69119	-4.85794	-4.06448	-2.84378	-2.05032	-1.19583	-2.23343	-3.02688		18.9	2.55575	-1.1674	0.72469	-8.91886	1.45711	-0.67912	-0.31291	4.69197	2.67782	9.63582	10.2462	15.3121	14.3355	11.7721		18.9	0.7019	-0.88501	0.94604	0.21362	-0.73242	-3.08228	-1.40381	-1.80054	-2.59399	0.09155	2.47192	2.19727	2.92969	3.23486		18.9	-0.05738
18.95	-0.34134	-1.16531	-1.28738	-1.19583	0.08591	-1.92825	-2.41653	-4.49173	-3.45413	-2.96585	-2.26395	-0.18875	-2.59964	-2.81326		18.95	2.67782	-0.67912	0.05331	-8.49162	1.9454	-0.25187	0.05331	4.3868	3.47127	9.02547	9.45272	14.9459	13.9083	11.589		18.95	0.21362	-1.34277	0.82397	-0.09155	-0.64087	-2.68555	-1.37329	-1.67847	-2.50244	0.12207	2.59399	2.47192	2.92969	3.69263		18.95	0.06469
19	-0.15823	-1.3179	-1.3179	-0.55496	0.11643	-1.59256	-2.72171	-4.18655	-3.20999	-2.78274	-2.5386	-0.89065	-2.69119	-2.29446		19	2.92195	0.17538	0.41952	-8.49162	1.39608	-1.53361	-0.80119	3.53231	3.47127	9.33065	10.002	15.6783	13.481	10.6734		19	0.5188	-1.49536	0.76294	-0.21362	-0.7019	-3.08228	-1.28174	-1.49536	-1.89209	0.12207	2.31934	2.2583	2.59399	3.26538		19	-0.30152
19.05	-0.37186	-1.74515	-1.50101	-0.2803	0.20798	-1.3179	-2.90481	-3.66775	-3.14895	-2.66067	-2.72171	-2.41653	-3.14895	-2.32498		19.05	3.04402	0.96883	-0.37394	-8.24748	1.57918	-1.04533	-0.80119	3.83748	3.89852	8.59822	9.33065	15.19	13.1148	11.2227		19.05	0.5188	-1.89209	0.45776	-0.27466	-1.46484	-2.47192	-0.85449	-1.46484	-1.64795	0.03052	2.47192	1.86157	2.68555	2.59399		19.05	-0.36256
19.1	-0.70755	-1.80618	-0.7991	-0.12772	-0.31082	-1.68411	-3.60672	-4.12552	-2.66067	-2.69119	-2.8743	-2.72171	-3.30154	-3.0574		19.1	3.22713	1.70125	0.48055	-8.24748	0.41952	-1.47257	-1.1674	3.22713	3.59334	8.65926	10.2462	15.2511	12.3824	10.9786		19.1	0.42725	-1.06812	0.09155	-0.03052	-1.31226	-2.7771	-1.67847	-1.46484	-1.61743	-0.33569	2.34985	1.19019	2.65503	2.31934		19.1	0.06469
19.15	-0.64651	-1.74515	-0.15823	-0.34134	-0.76858	-2.11136	-3.91189	-4.15603	-2.84378	-2.59964	-2.41653	-2.5386	-3.20999	-2.59964		19.15	2.55575	2.00643	-0.06876	-8.30851	1.02987	-1.22843	-1.04533	3.59334	3.53231	9.0865	10.6124	15.5562	13.2369	11.711		19.15	0.61035	-0.54932	0.36621	0.33569	-1.92261	-2.2583	-1.83105	-2.16675	-1.86157	-0.33569	2.22778	1.28174	2.9602	1.98364		19.15	-0.05738
19.2	-0.43289	-1.65359	-0.21927	-0.67703	-0.58548	-2.59964	-3.72879	-3.75931	-3.20999	-2.78274	-2.3555	-1.8367	-3.20999	-2.32498		19.2	2.67782	2.49471	0.23641	-8.36955	0.41952	-0.61808	-0.61808	2.43368	3.71541	8.53719	10.9786	15.7393	13.1759	12.3214		19.2	0.27466	0.15259	0.15259	0.09155	-1.70898	-2.28882	-2.34985	-2.34985	-2.62451	-0.7019	2.13623	1.19019	2.83813	2.44141		19.2	0.49193
19.25	-0.31082	-1.40945	0.2385	-0.43289	-0.58548	-2.50809	-3.69827	-3.82034	-3.94241	-2.84378	-2.90481	-1.71463	-2.78274	-1.92825		19.25	2.00643	1.88436	0.11434	-8.49162	1.02987	-0.80119	-1.22843	2.86092	3.41024	9.33065	11.8331	17.5704	13.2979	11.8941		19.25	0.21362	-0.45776	0.5188	0.24414	-2.59399	-2.50244	-1.64795	-2.2583	-2.80762	0.27466	2.10571	1.19019	2.74658	2.38037		19.25	1.10228
19.3	0.20798	-0.70755	0.72678	-0.0972	-0.58548	-2.93533	-3.66775	-3.51517	-4.18655	-2.59964	-2.72171	-2.38602	-2.84378	-2.08084		19.3	2.79989	1.51815	1.02987	-8.24748	0.72469	-0.25187	-1.3505	3.3492	4.02059	8.9034	11.1617	18.3638	13.7252	12.2603		19.3	-0.24414	-0.45776	-0.24414	-0.39673	-2.28882	-2.44141	-1.37329	-2.04468	-2.80762	0.5188	2.38037	1.06812	2.62451	2.74658		19.3	0.67504
19.35	0.2385	-0.67703	0.60471	0.02487	-0.40237	-3.5762	-3.27103	-3.51517	-4.15603	-2.81326	-3.08792	-2.44705	-2.93533	-2.3555		19.35	2.25057	1.0909	0.78573	-8.24748	0.72469	-1.53361	-2.32707	2.86092	3.95955	8.96443	11.2227	17.2042	13.481	12.4434		19.35	0.27466	-0.54932	0.15259	0.03052	-1.86157	-2.41089	-0.97656	-1.80054	-2.31934	0.88501	1.92261	1.49536	2.56348	2.38037		19.35	0.30883
19.4	-0.18875	-0.40237	-0.43289	-0.616	-0.73807	-2.96585	-2.84378	-3.60672	-3.91189	-2.69119	-2.63016	-2.66067	-2.90481	-1.89773		19.4	3.10506	1.33504	1.21297	-7.9423	0.78573	-1.10636	-2.63224	3.22713	4.63094	9.02547	11.0396	16.6549	13.6641	12.3824		19.4	-0.12207	-0.85449	-0.48828	0.30518	-1.58691	-1.86157	-1.86157	-1.67847	-2.10571	0.33569	2.22778	1.67847	2.7771	2.19727		19.4	0.614
19.45	-0.0972	-0.21927	-0.67703	-0.70755	-0.7991	-2.59964	-2.56912	-3.3931	-3.94241	-3.02688	-2.69119	-2.5386	-3.14895	-1.80618		19.45	2.92195	0.35848	1.27401	-7.9423	-0.80119	-1.89982	-2.32707	1.9454	5.24129	8.53719	10.8565	16.3497	13.7862	13.1759		19.45	0.36621	-1.31226	-0.76294	1.00708	-1.0376	-1.92261	-2.04468	-1.92261	-1.95312	0.5188	2.16675	1.28174	2.44141	2.44141		19.45	0.73607
19.5	-0.00564	-0.616	-1.10428	-0.46341	-0.92117	-2.23343	-2.29446	-3.51517	-3.3931	-2.8743	-2.81326	-2.44705	-2.78274	-1.19583		19.5	3.83748	0.23641	1.39608	-7.88126	-0.74015	-1.89982	-1.65568	2.49471	4.69197	9.02547	11.65	15.8614	13.359	13.9693		19.5	0.15259	-2.10571	-0.7019	0.82397	-1.09863	-1.5564	-2.44141	-2.10571	-2.47192	0.12207	2.38037	0.76294	2.83813	2.62451		19.5	-0.54567
19.55	0.39108	-0.34134	-1.34842	-0.34134	-1.07376	-2.0198	-2.78274	-3.94241	-3.63724	-2.50809	-2.63016	-2.5386	-2.8743	-1.37894		19.55	3.16609	-0.31291	2.06747	-7.9423	-1.28947	-1.83878	-0.61808	2.49471	4.5699	8.96443	11.8331	15.6173	13.6641	13.9693		19.55	0.5188	-1.09863	-0.39673	0.39673	-0.67139	-2.01416	-1.83105	-2.01416	-2.53296	0.18311	1.77002	0.42725	2.80762	3.41797		19.55	-0.66774
19.6	0.11643	-0.46341	-0.52444	-0.34134	-0.70755	-2.26395	-3.17947	-4.15603	-4.06448	-2.38602	-2.29446	-2.93533	-3.08792	-1.40945		19.6	2.86092	-0.31291	1.70125	-8.12541	-0.25187	-2.205	-1.22843	2.79989	3.16609	9.02547	11.589	13.8473	13.7252	14.6407		19.6	0.76294	-1.0376	-0.03052	0.03052	-1.31226	-1.40381	-2.13623	-1.80054	-2.74658	0	1.7395	1.09863	2.50244	2.99072		19.6	-0.48463
19.65	-0.52444	-0.24979	-0.34134	-0.0972	0.05539	-2.72171	-3.14895	-4.49173	-3.66775	-2.29446	-2.41653	-2.50809	-2.96585	-1.37894		19.65	1.51815	-0.74015	2.49471	-8.43058	-0.74015	-1.3505	-0.80119	3.47127	2.1285	8.96443	11.589	13.8473	12.9927	14.0304		19.65	0.54932	-0.5188	-0.5188	-0.5188	-0.88501	-1.7395	-1.52588	-2.01416	-2.71606	0.15259	1.7395	1.34277	1.95312	3.26538		19.65	-0.36256
19.7	-0.92117	-0.00564	-0.46341	0.26901	0.02487	-2.59964	-2.96585	-4.64432	-3.36258	-1.89773	-2.47757	-2.38602	-2.81326	-1.77566		19.7	2.18954	-1.3505	0.96883	-9.22404	-1.10636	-1.59464	-1.41154	3.04402	1.9454	8.17098	10.9786	14.0304	13.5421	13.5421		19.7	0.73242	-1.46484	0.15259	-0.18311	-1.31226	-1.5564	-1.98364	-2.28882	-2.56348	0.45776	1.89209	1.40381	1.89209	3.23486		19.7	-0.11842
19.75	-1.25687	0.26901	-0.37186	0.54367	-0.34134	-2.32498	-2.93533	-3.72879	-3.48465	-2.05032	-2.63016	-2.23343	-2.78274	-1.43997		19.75	2.06747	-1.22843	0.9078	-8.55265	-1.59464	-0.74015	-1.83878	3.83748	0.9078	8.04891	11.2838	13.2369	13.1759	13.7252		19.75	0.27466	-1.12915	-0.21362	-0.45776	-0.85449	-1.98364	-1.67847	-2.59399	-2.31934	0.54932	2.22778	1.43433	2.56348	3.05176		19.75	-0.05738
19.8	-0.34134	0.4216	-0.21927	1.03195	0.02487	-2.50809	-3.0574	-3.45413	-3.48465	-2.44705	-2.96585	-1.98929	-2.20291	-1.95877		19.8	3.10506	-1.59464	-0.37394	-8.85783	-2.44914	-1.1674	-1.83878	3.59334	1.88436	8.17098	11.9552	13.42	13.42	12.7486		19.8	0.5188	-1.06812	0.88501	-0.36621	-1.37329	-1.7395	-2.04468	-2.47192	-2.89917	0.61035	2.16675	1.25122	2.56348	2.99072		19.8	0.55297
19.85	-0.24979	0.14694	-0.12772	0.45212	-0.0972	-1.95877	-3.5762	-3.48465	-3.42361	-2.5386	-2.93533	-2.3555	-1.86722	-1.59256		19.85	2.37264	-0.98429	0.72469	-7.69816	-1.28947	-0.74015	-2.02189	3.47127	1.51815	7.8658	11.4669	13.1148	14.5186	12.5045		19.85	-0.48828	-0.94604	0.67139	-0.39673	-1.06812	-2.13623	-1.5564	-3.14331	-2.50244	0.42725	1.98364	1.5564	2.38037	2.34985		19.85	0.18676
19.9	0.36057	-0.49393	-0.37186	0.14694	-0.2803	-2.0198	-4.21707	-3.82034	-3.66775	-2.90481	-3.45413	-2.29446	-1.77566	-2.05032		19.9	3.3492	-1.10636	0.72469	-8.12541	-0.49601	-0.19083	-0.80119	3.77645	1.51815	8.72029	12.4434	12.8707	15.0679	12.3824		19.9	-0.21362	-0.33569	0.79346	0	-1.43433	-2.28882	-2.31934	-3.05176	-2.56348	0.64087	1.52588	1.67847	1.98364	2.62451		19.9	0.06469
19.95	-0.34134	-0.82962	-0.58548	-0.18875	-0.40237	-2.0198	-3.75931	-4.21707	-3.42361	-2.78274	-3.45413	-1.95877	-1.68411	-2.41653		19.95	2.61678	0.35848	1.33504	-6.9047	0.96883	-0.74015	-1.10636	3.04402	1.21297	8.47615	12.5045	13.1759	15.8614	12.2603		19.95	-0.33569	-0.54932	0.30518	-0.12207	-1.06812	-2.53296	-2.41089	-3.05176	-1.7395	0.61035	2.2583	1.92261	1.98364	2.2583		19.95	-0.30152
20	-0.12772	-1.01272	-0.21927	-0.37186	-0.0972	-1.89773	-3.51517	-4.67483	-3.33206	-2.3555	-3.0574	-1.77566	-2.66067	-2.14187		20	2.86092	-0.25187	1.64022	-8.12541	0.96883	-0.31291	-0.67912	3.16609	0.29745	8.59822	12.4434	13.1148	16.4718	12.5045		20	0.27466	-0.45776	0.54932	-0.03052	-1.31226	-2.19727	-3.20435	-2.53296	-2.2583	0.54932	2.7771	1.80054	2.10571	2.65503		20	-0.36256
20.05	-0.58548	-0.49393	-0.46341	0.39108	0.2385	-1.50101	-3.45413	-4.36966	-3.48465	-2.63016	-2.99637	-1.92825	-2.81326	-2.3555		20.05	2.43368	0.9078	1.15194	-7.14884	0.78573	-0.55705	-0.67912	2.37264	0.78573	8.96443	12.6265	13.1759	16.1056	13.42		20.05	0.76294	-1.09863	0.36621	-0.42725	-1.12915	-2.59399	-2.9602	-3.17383	-1.86157	-0.15259	3.08228	2.13623	1.98364	2.38037		20.05	-0.11842
20.1	-0.24979	-0.43289	-0.03616	0.39108	0.84885	-1.59256	-3.51517	-4.49173	-3.72879	-2.63016	-2.93533	-2.08084	-2.84378	-2.05032		20.1	2.37264	0.78573	2.00643	-7.9423	0.41952	0.05331	-0.92326	1.9454	0.72469	7.8658	11.7721	13.2979	15.7393	13.481		20.1	0.54932	-0.39673	0.15259	-0.06104	-0.94604	-2.38037	-2.44141	-2.53296	-2.22778	-0.09155	2.89917	1.98364	2.31934	2.38037		20.1	0.18676
20.15	-0.616	-0.31082	-0.24979	0.33005	0.69626	-1.56204	-3.85086	-4.52225	-4.46121	-2.29446	-2.69119	-2.59964	-2.8743	-2.20291		20.15	2.31161	1.27401	1.0909	-6.66056	-0.74015	0.23641	-0.1298	2.25057	1.39608	7.92684	11.7721	12.5045	15.4952	13.0538		20.15	0.57983	-0.79346	0.27466	-0.48828	-0.61035	-2.31934	-2.04468	-2.65503	-1.61743	-0.06104	2.56348	1.70898	2.16675	2.9602		20.15	-0.30152
20.2	-0.49393	-0.24979	-0.2803	0.08591	0.48264	-1.65359	-4.00345	-3.5762	-4.64432	-2.05032	-2.32498	-2.90481	-2.3555	-2.63016		20.2	1.70125	1.15194	2.06747	-6.96574	-1.53361	0.17538	-0.43498	2.37264	2.25057	7.98787	11.8331	11.5279	14.4576	12.6876		20.2	0.12207	-0.33569	0.15259	-0.12207	-1.28174	-1.95312	-1.7395	-2.19727	-1.70898	0.15259	2.31934	2.13623	2.22778	2.89917		20.2	-1.33912
20.25	-0.49393	-0.92117	-0.76858	-0.43289	0.36057	-2.44705	-3.75931	-3.30154	-4.85794	-1.8367	-2.32498	-2.5386	-1.95877	-2.8743		20.25	1.76229	0.9078	1.88436	-6.59953	-2.81535	0.72469	-0.06876	2.79989	2.1285	7.8658	11.7721	11.8331	14.5797	11.711		20.25	0.64087	-0.82397	0.39673	-0.27466	-1.83105	-1.46484	-1.49536	-2.47192	-1.2207	0.61035	1.89209	2.16675	2.50244	2.99072		20.25	-1.15602
20.3	-0.7991	-1.25687	0.02487	-0.86014	0.14694	-2.26395	-3.5762	-3.42361	-4.52225	-1.56204	-2.3555	-2.41653	-2.0198	-3.17947		20.3	0.05331	1.21297	2.25057	-6.96574	-2.75431	0.9078	-0.06876	3.10506	2.18954	8.35408	11.589	11.589	15.0069	12.0162		20.3	0.18311	-0.5188	0.39673	0.48828	-2.19727	-1.28174	-1.46484	-2.38037	-1.52588	0.33569	2.41089	2.53296	2.41089	2.53296		20.3	-0.78981
20.35	-0.31082	-1.65359	0.05539	-1.62308	0.54367	-2.11136	-3.66775	-3.97293	-4.6138	-2.17239	-2.90481	-2.17239	-2.38602	-2.56912		20.35	0.72469	0.11434	1.9454	-6.78263	-2.57121	1.27401	-0.86222	2.06747	2.25057	8.04891	11.4058	12.6876	14.4576	12.2603		20.35	0.54932	-0.73242	0.76294	0.09155	-1.31226	-1.2207	-1.70898	-2.10571	-1.28174	0.12207	2.2583	2.31934	2.62451	2.71606		20.35	-0.48463
20.4	-0.95169	-1.04324	0.33005	-1.56204	0.02487	-1.59256	-3.02688	-4.18655	-3.94241	-2.11136	-2.96585	-2.05032	-2.63016	-2.11136		20.4	0.11434	0.60262	1.33504	-6.66056	-2.87638	1.27401	-0.61808	2.61678	1.88436	8.23201	10.4293	12.8096	14.7017	12.1383		20.4	0.03052	-0.5188	0.18311	0.48828	-0.85449	-1.5564	-1.58691	-1.98364	-1.58691	-0.15259	2.19727	1.83105	1.89209	2.56348		20.4	-0.72877
20.45	-0.06668	-0.89065	-0.31082	-1.37894	0.81833	-1.43997	-2.75223	-4.58328	-3.60672	-2.20291	-2.72171	-1.92825	-3.14895	-2.23343		20.45	1.21297	-0.1298	1.70125	-7.08781	-2.69328	0.35848	-1.3505	2.49471	2.31161	8.10994	10.4903	12.5045	14.6407	11.3448		20.45	0.67139	-0.54932	-0.09155	0.21362	-0.21362	-1.64795	-2.16675	-1.52588	-1.28174	0.30518	2.34985	1.43433	1.83105	2.28882		20.45	-0.42359
20.5	0.26901	-0.24979	-0.43289	-0.92117	0.54367	-2.05032	-2.29446	-4.40018	-3.78982	-2.3555	-2.5386	-2.0198	-2.63016	-2.05032		20.5	0.66366	0.54159	0.66366	-7.20988	-3.4257	0.05331	-0.61808	3.47127	2.31161	7.74373	9.941	12.6265	14.1524	10.6734		20.5	0.61035	-0.24414	-0.45776	0.5188	-0.54932	-2.62451	-2.47192	-1.92261	-1.0376	0.33569	2.28882	1.00708	1.86157	2.56348		20.5	0.4309
20.55	0.81833	-0.40237	-0.73807	-0.92117	1.12351	-2.17239	-1.74515	-4.00345	-3.66775	-2.32498	-2.29446	-1.62308	-2.26395	-2.23343		20.55	0.96883	0.48055	1.21297	-7.08781	-3.12052	-1.10636	0.05331	4.5699	2.18954	7.92684	8.59822	12.5045	14.3355	9.75789		20.55	1.09863	-0.45776	-0.39673	0.12207	-0.67139	-2.53296	-2.71606	-1.5564	-0.64087	0.21362	2.13623	1.31226	2.04468	2.99072		20.55	-0.17945
20.6	0.45212	-0.12772	-0.2803	-0.616	0.54367	-2.5386	-2.05032	-3.91189	-3.63724	-2.56912	-1.56204	-2.05032	-2.11136	-2.56912		20.6	0.17538	1.27401	0.05331	-5.74503	-2.81535	-1.10636	0.35848	3.95955	2.31161	9.33065	8.41512	12.0162	14.5797	10.1241		20.6	0.45776	-0.27466	-0.12207	0.06104	-1.67847	-2.56348	-2.44141	-1.92261	-0.88501	-0.09155	1.80054	1.19019	2.31934	2.9602		20.6	-0.54567
20.65	0.2385	-0.12772	0.05539	-0.34134	-0.00564	-2.63016	-2.63016	-3.36258	-3.88138	-2.81326	-1.59256	-2.41653	-1.71463	-2.05032		20.65	-0.74015	2.1285	0.66366	-5.62296	-3.48673	-0.80119	0.72469	4.32576	1.15194	9.39168	7.8658	11.9552	13.2979	11.5279		20.65	0.36621	-0.39673	0.03052	-0.15259	-1.70898	-1.64795	-2.47192	-1.80054	-1.12915	-0.39673	1.98364	1.52588	1.77002	2.53296		20.65	-1.52223
20.7	0.90988	-0.15823	-0.2803	-0.64651	-0.70755	-2.5386	-2.75223	-3.30154	-4.15603	-2.59964	-2.44705	-2.41653	-1.77566	-1.95877		20.7	-0.1298	2.18954	0.96883	-5.13468	-3.36466	-1.41154	0.60262	3.95955	1.33504	9.63582	8.04891	12.1993	12.5045	11.4058		20.7	-0.30518	-0.12207	0.18311	-0.48828	-1.46484	-1.92261	-1.92261	-2.10571	-1.46484	-0.33569	1.95312	1.19019	2.2583	2.22778		20.7	-1.8274
20.75	0.36057	0.33005	-0.43289	-0.64651	0.02487	-2.38602	-3.3931	-3.63724	-4.15603	-1.95877	-2.93533	-2.56912	-2.08084	-1.53152		20.75	-0.74015	3.3492	1.21297	-5.8671	-3.91398	-0.92326	0.17538	3.77645	1.88436	9.45272	9.45272	11.589	12.4434	10.7955		20.75	0.09155	-0.33569	-0.33569	-0.7019	-0.88501	-2.04468	-1.89209	-2.04468	-1.5564	-0.73242	2.04468	0.97656	2.22778	2.68555		20.75	-1.94947
20.8	0.66574	-0.12772	-1.16531	-1.37894	0.33005	-2.5386	-3.42361	-3.36258	-4.33914	-2.38602	-3.63724	-2.75223	-2.08084	-1.34842		20.8	0.48055	2.43368	1.9454	-5.50089	-3.36466	-1.1674	0.23641	4.26473	1.70125	8.41512	10.1241	12.4434	11.589	10.5513		20.8	-0.15259	-0.48828	0	-1.0376	0.12207	-2.22778	-2.47192	-1.92261	-1.52588	-0.33569	2.34985	1.58691	1.98364	3.08228		20.8	-1.21705
20.85	-0.12772	0.14694	-0.616	-1.01272	0.78781	-1.95877	-3.63724	-3.85086	-3.88138	-2.96585	-3.63724	-2.69119	-1.92825	-1.8367		20.85	0.29745	2.92195	1.21297	-5.8671	-2.51017	-0.67912	-0.49601	4.02059	2.86092	8.65926	10.9786	12.8096	12.0162	10.7955		20.85	0.18311	-1.46484	-0.39673	-0.39673	0.15259	-1.5564	-2.53296	-2.28882	-1.58691	-0.12207	1.83105	1.64795	1.80054	2.7771		20.85	-1.33912
20.9	0.39108	-0.24979	-0.76858	-1.25687	0.11643	-1.56204	-3.11844	-4.03396	-4.15603	-3.17947	-2.90481	-2.84378	-2.0198	-2.05032		20.9	0.60262	2.37264	2.06747	-5.01261	-2.69328	0.05331	-0.19083	3.89852	2.67782	8.59822	11.4058	12.3214	11.8331	10.7955		20.9	-0.21362	-1.12915	0.30518	0.21362	-0.21362	-1.31226	-2.38037	-2.13623	-1.89209	-0.21362	2.16675	2.38037	1.09863	2.7771		20.9	-0.97291
20.95	0.11643	0.11643	-0.73807	-0.616	-0.0972	-0.95169	-3.36258	-4.64432	-4.6138	-3.45413	-2.72171	-3.24051	-2.26395	-2.90481		20.95	-0.00773	2.06747	1.64022	-5.07365	-2.26603	-0.98429	0.23641	3.65438	2.31161	8.17098	11.2838	12.5655	11.3448	11.589		20.95	0.21362	-1.61743	-0.03052	1.2207	-1.43433	-1.95312	-1.89209	-2.22778	-2.10571	0.15259	2.38037	2.38037	1.37329	2.50244		20.95	-1.52223
21	0.72678	0.36057	-0.64651	-0.49393	-0.2803	-1.10428	-3.14895	-4.49173	-4.46121	-3.42361	-2.59964	-3.27103	-2.44705	-3.42361		21	-0.37394	1.76229	1.51815	-4.82951	-2.87638	-0.31291	-0.74015	3.16609	2.49471	8.65926	10.4903	12.9317	10.7955	11.711		21	0.09155	-1.06812	-0.15259	1.09863	-1.43433	-2.22778	-2.41089	-1.28174	-1.70898	0.27466	2.47192	1.92261	1.61743	2.71606		21	-2.19361
21.05	0.97092	0.20798	-0.24979	-0.52444	0.08591	-1.3179	-3.78982	-4.30862	-4.67483	-2.90481	-2.44705	-3.20999	-2.66067	-3.66775		21.05	0.11434	1.33504	0.9078	-4.82951	-2.3881	-0.19083	-0.49601	3.10506	2.79989	9.63582	10.6124	12.8707	11.1007	10.7345		21.05	0.30518	-1.15967	-0.42725	0.97656	-2.19727	-2.92969	-2.38037	-1.37329	-1.67847	0.54932	2.38037	2.01416	1.64795	2.86865		21.05	-2.19361
21.1	0.87936	0.39108	0.48264	-0.58548	0.78781	-2.05032	-3.11844	-3.78982	-4.15603	-2.63016	-2.5386	-2.69119	-2.69119	-3.66775		21.1	-0.80119	2.25057	-0.1298	-5.01261	-2.26603	0.66366	-0.31291	2.98299	2.55575	9.75789	10.5513	12.8096	11.3448	10.4903		21.1	-0.15259	-0.45776	0.18311	0.45776	-1.95312	-2.41089	-2.59399	-1.06812	-1.19019	0.12207	1.89209	1.5564	1.89209	2.71606		21.1	-2.01051
21.15	1.15402	-0.37186	0.54367	-0.82962	0.60471	-1.95877	-3.27103	-3.48465	-4.58328	-2.81326	-2.96585	-2.05032	-2.44705	-3.36258		21.15	-0.74015	2.06747	-0.06876	-4.82951	-2.87638	1.39608	0.05331	1.88436	3.16609	9.941	10.6124	13.1759	12.3214	10.1851		21.15	0.03052	-0.57983	0.54932	0.67139	-2.2583	-2.2583	-2.22778	-1.34277	-1.70898	0.33569	2.34985	1.86157	1.83105	2.99072		21.15	-1.09498
21.2	0.75729	-0.12772	0.60471	-0.15823	1.03195	-2.23343	-2.44705	-3.48465	-4.58328	-2.96585	-3.02688	-2.29446	-2.05032	-3.30154		21.2	-2.32707	2.49471	-0.37394	-5.684	-3.24259	0.54159	0.29745	2.06747	2.79989	9.45272	10.5513	12.8096	13.1759	9.87996		21.2	0.33569	-0.57983	0.7019	0.64087	-2.31934	-1.67847	-1.86157	-1.2207	-1.58691	0.30518	2.13623	1.83105	2.28882	2.7771		21.2	-1.03395
21.25	0.66574	-0.49393	-0.21927	-0.67703	0.54367	-2.08084	-2.8743	-3.66775	-4.7969	-3.08792	-3.24051	-2.93533	-2.14187	-3.45413		21.25	-1.96085	2.31161	0.35848	-5.37882	-4.6464	0.17538	-0.55705	2.25057	2.98299	7.74373	10.1241	12.8707	12.8096	9.57479		21.25	0.61035	-0.73242	0.7019	0.73242	-2.19727	-1.80054	-1.7395	-0.85449	-1.86157	0.09155	2.2583	1.43433	2.74658	2.83813		21.25	-0.17945
21.3	-0.2803	-0.12772	-0.21927	-0.37186	0.4216	-2.29446	-2.44705	-4.12552	-4.58328	-2.66067	-3.0574	-3.02688	-1.80618	-3.08792		21.3	-1.77775	1.88436	0.96883	-5.684	-4.95158	-0.55705	-0.06876	1.82333	3.77645	7.74373	9.75789	12.9927	12.9317	9.57479		21.3	1.0376	-0.88501	0.45776	0.42725	-1.89209	-2.16675	-1.61743	-1.70898	-1.15967	-0.03052	2.34985	1.46484	2.47192	2.62451		21.3	-0.36256
21.35	0.14694	-0.82962	-0.67703	-0.67703	0.60471	-2.23343	-2.78274	-4.30862	-4.33914	-3.17947	-2.47757	-2.41653	-1.98929	-2.81326		21.35	-1.77775	2.86092	0.41952	-5.8671	-4.58537	-0.92326	0.41952	2.49471	3.41024	7.56063	9.75789	13.1148	13.2979	9.81893		21.35	0.39673	-0.45776	0.73242	-0.03052	-1.64795	-2.53296	-1.92261	-1.89209	-1.25122	-0.61035	1.67847	1.5564	2.22778	2.47192		21.35	-0.11842
21.4	-0.37186	-0.46341	-0.64651	-0.76858	0.69626	-1.71463	-2.50809	-4.095	-3.5762	-2.90481	-2.32498	-2.3555	-2.14187	-2.84378		21.4	-0.67912	3.04402	0.35848	-6.35539	-4.6464	-0.1298	0.48055	2.18954	3.59334	7.6827	9.51375	14.0304	13.1148	9.63582		21.4	0.24414	-0.27466	0.64087	0.21362	-1.86157	-3.02124	-2.01416	-2.22778	-0.7019	-0.12207	1.86157	2.2583	1.80054	2.47192		21.4	-0.72877
21.45	-0.0972	-0.7991	-0.40237	-0.98221	0.75729	-1.68411	-2.59964	-4.46121	-3.30154	-3.14895	-1.89773	-2.47757	-2.20291	-2.23343		21.45	-1.47257	3.41024	-0.49601	-6.35539	-4.28019	0.35848	0.72469	2.25057	3.71541	8.10994	8.47615	14.5186	12.1383	10.1851		21.45	-0.33569	0.64087	0.88501	0.15259	-1.52588	-2.65503	-2.2583	-1.46484	-0.76294	-0.30518	1.58691	2.83813	1.46484	2.56348		21.45	-0.97291
21.5	-0.52444	0.20798	-0.49393	-1.1348	0.20798	-0.95169	-2.8743	-4.58328	-3.17947	-2.56912	-2.26395	-2.17239	-2.47757	-2.47757		21.5	-0.98429	3.22713	-0.74015	-5.80607	-4.40226	0.23641	0.78573	2.55575	3.28817	8.10994	8.72029	15.19	12.0772	9.69686		21.5	0.12207	0.30518	0.12207	0.30518	-1.64795	-2.65503	-1.83105	-1.43433	-0.82397	-0.27466	1.43433	2.56348	1.64795	2.56348		21.5	-1.33912
21.55	0.45212	-0.06668	-0.43289	-0.58548	0.75729	-1.3179	-2.63016	-4.85794	-3.63724	-2.56912	-2.96585	-2.17239	-2.41653	-2.59964		21.55	-1.59464	2.86092	-0.43498	-6.29435	-4.34123	0.41952	0.41952	2.79989	3.41024	7.43856	8.65926	15.0069	12.1383	9.45272		21.55	-0.15259	0.39673	-0.03052	0.24414	-0.91553	-1.7395	-1.98364	-1.40381	-0.57983	-0.21362	1.06812	2.59399	1.64795	2.71606		21.55	-2.07154
21.6	0.45212	-0.18875	-0.98221	-0.21927	0.72678	-0.76858	-2.96585	-4.00345	-3.5762	-2.29446	-2.8743	-1.71463	-2.23343	-2.38602		21.6	-0.86222	2.67782	-0.49601	-5.92814	-3.30363	-0.61808	1.21297	3.16609	3.41024	7.56063	8.35408	15.5562	11.589	9.63582		21.6	0	-0.15259	-0.54932	0.57983	-1.2207	-1.89209	-1.92261	-1.19019	-0.73242	0	0.94604	2.86865	2.56348	2.44141		21.6	-2.01051
21.65	0.78781	-1.28738	-0.76858	0.72678	1.00144	-0.76858	-2.08084	-3.82034	-3.69827	-2.93533	-2.8743	-1.86722	-2.38602	-2.11136		21.65	0.05331	1.57918	1.02987	-6.05021	-2.99845	-0.98429	0.72469	4.3868	2.73885	7.74373	8.53719	15.3731	12.3824	9.87996		21.65	-0.30518	0.09155	-0.7019	0.54932	-1.09863	-1.40381	-1.83105	-1.25122	-0.64087	0.79346	1.31226	2.44141	2.74658	1.67847		21.65	-2.37672
21.7	0.48264	-1.22635	-1.01272	-0.12772	0.29953	-0.64651	-2.38602	-3.33206	-3.0574	-3.0574	-2.3555	-2.11136	-3.17947	-1.92825		21.7	0.78573	1.33504	1.15194	-5.8671	-2.57121	-0.86222	0.23641	4.75301	2.49471	6.76717	8.41512	14.7017	12.8707	9.45272		21.7	-0.21362	-0.12207	-0.48828	0.24414	-0.67139	-1.12915	-1.95312	-0.57983	-1.28174	0.94604	1.7395	1.95312	2.74658	2.31934		21.7	-1.70533
21.75	0.51315	-1.34842	-0.24979	-0.24979	0.20798	-0.82962	-2.3555	-3.75931	-3.3931	-3.0574	-2.63016	-1.59256	-2.81326	-1.86722		21.75	1.70125	1.02987	1.15194	-5.43986	-1.59464	-1.71671	0.41952	4.75301	2.55575	6.95027	7.8658	14.7628	12.8707	9.45272		21.75	0.15259	-0.33569	0.30518	-0.30518	-0.48828	-1.52588	-1.70898	-0.79346	-1.09863	1.06812	2.19727	0.88501	3.14331	2.44141		21.75	-2.13258
21.8	0.26901	-0.37186	-0.24979	-1.07376	0.4216	-1.22635	-2.20291	-3.91189	-3.42361	-2.44705	-2.23343	-1.40945	-2.75223	-2.11136		21.8	1.02987	0.41952	1.70125	-5.31779	-1.96085	-1.28947	-0.43498	4.93611	1.82333	6.76717	8.10994	14.7628	12.1993	9.63582		21.8	0.33569	-0.45776	1.31226	-0.64087	-0.48828	-2.10571	-1.77002	-0.94604	-1.40381	0.73242	2.38037	0.79346	2.92969	2.65503		21.8	-1.94947
21.85	0.33005	-0.67703	-0.12772	-0.616	0.75729	-0.98221	-1.98929	-3.63724	-3.72879	-2.66067	-2.90481	-1.22635	-2.81326	-1.71463		21.85	0.54159	1.0909	0.72469	-4.82951	-1.22843	-0.86222	-0.80119	3.83748	2.31161	6.15682	9.33065	14.6407	12.4434	9.02547		21.85	0.97656	-1.00708	1.46484	0.18311	-1.67847	-2.62451	-1.19019	-1.40381	-0.64087	0.12207	2.01416	0.79346	2.44141	3.08228		21.85	-2.865
21.9	0.26901	-0.21927	-1.16531	-1.01272	1.09299	-1.71463	-1.65359	-3.91189	-3.69827	-2.69119	-2.47757	-1.8367	-2.93533	-1.50101		21.9	0.48055	1.02987	1.0909	-5.07365	-1.1674	-0.00773	-0.55705	3.47127	2.73885	6.03475	9.39168	14.5797	12.6876	8.35408		21.9	0.54932	-0.61035	1.5564	0.91553	-2.13623	-1.95312	-1.19019	-1.77002	-0.85449	0	1.92261	0.82397	2.71606	2.7771		21.9	-2.37672
21.95	0.72678	-0.31082	-1.28738	-0.52444	0.78781	-1.80618	-2.20291	-3.63724	-3.63724	-2.8743	-3.14895	-1.89773	-3.08792	-1.92825		21.95	0.11434	1.64022	-0.06876	-4.52433	-1.41154	1.02987	-0.31291	3.77645	2.49471	5.85164	9.87996	15.2511	12.4434	8.23201		21.95	0.61035	-0.54932	1.00708	1.46484	-2.56348	-2.19727	-1.37329	-1.89209	-0.67139	0.15259	2.22778	1.2207	2.71606	2.68555		21.95	-3.10914
22	1.06247	0.36057	-1.53152	-1.34842	0.72678	-2.44705	-2.47757	-3.72879	-3.82034	-3.08792	-2.56912	-2.20291	-2.81326	-1.86722		22	0.41952	1.70125	-0.49601	-4.09708	-0.61808	0.54159	0.11434	3.71541	1.9454	4.87508	9.51375	15.4342	13.1759	8.78133		22	-0.33569	-0.09155	0.61035	1.12915	-2.13623	-2.34985	-1.61743	-2.2583	-0.5188	0.57983	1.92261	1.34277	2.50244	2.38037		22	-2.80397
22.05	0.90988	-0.2803	-1.10428	-0.82962	0.45212	-2.05032	-3.08792	-3.82034	-2.93533	-3.02688	-2.78274	-2.14187	-2.93533	-2.75223		22.05	-0.37394	1.39608	-0.25187	-4.52433	-1.04533	-0.00773	0.60262	3.71541	2.18954	4.3868	8.10994	15.3121	12.9317	8.9034		22.05	-0.21362	-0.61035	0.06104	0.45776	-1.80054	-2.44141	-2.31934	-1.98364	-0.82397	0.97656	2.2583	1.2207	2.68555	1.83105		22.05	-4.0857
22.1	0.63522	0.20798	-1.25687	-0.70755	0.4216	-2.23343	-3.14895	-3.72879	-3.17947	-3.60672	-2.5386	-2.17239	-2.38602	-2.41653		22.1	-0.06876	2.1285	-0.67912	-4.28019	-1.28947	0.11434	0.35848	3.59334	2.73885	4.26473	7.56063	15.8004	12.6265	9.02547		22.1	-0.42725	-0.7019	-0.18311	0.03052	-1.80054	-2.38037	-2.04468	-2.01416	-0.57983	0.61035	2.44141	1.46484	2.89917	1.77002		22.1	-4.14674
22.15	0.48264	0.36057	-1.04324	-0.00564	0.4216	-1.95877	-3.36258	-4.00345	-2.90481	-3.94241	-2.84378	-1.77566	-2.96585	-3.02688		22.15	0.9078	1.51815	-0.25187	-5.13468	-1.1674	0.11434	0.23641	3.53231	3.16609	3.89852	7.8658	15.9835	12.3824	9.941		22.15	-0.21362	-1.00708	-0.06104	-0.48828	-1.67847	-1.7395	-2.16675	-1.80054	-1.00708	0.54932	2.34985	1.77002	3.2959	2.10571		22.15	-4.87916
22.2	0.54367	0.72678	-0.58548	-0.18875	0.97092	-2.14187	-3.30154	-3.82034	-3.11844	-4.30862	-3.17947	-2.0198	-2.66067	-2.3555		22.2	1.02987	2.49471	0.05331	-4.4633	-1.1674	-0.61808	0.9078	3.77645	3.65438	4.32576	8.65926	15.8004	12.9927	9.75789		22.2	-0.42725	-0.5188	-0.27466	-0.33569	-2.04468	-1.80054	-1.89209	-1.49536	-1.12915	0.21362	1.92261	2.01416	3.11279	1.7395		22.2	-3.84156
22.25	0.69626	0.2385	-0.06668	0.20798	1.06247	-1.43997	-3.48465	-4.18655	-2.99637	-3.45413	-3.27103	-1.65359	-3.66775	-2.56912		22.25	1.15194	3.16609	-0.25187	-4.76847	-0.74015	0.35848	0.23641	5.05818	3.22713	4.87508	8.41512	15.5562	12.6876	9.33065		22.25	-0.64087	0.18311	0.18311	-0.27466	-1.46484	-1.34277	-1.70898	-1.70898	-1.67847	-0.5188	0.97656	2.16675	2.56348	1.86157		22.25	-3.78053
22.3	0.66574	0.33005	0.02487	-0.18875	1.09299	-1.62308	-3.17947	-3.63724	-2.08084	-2.3555	-4.12552	-2.11136	-3.0574	-2.0198		22.3	0.54159	2.86092	-0.00773	-5.43986	0.17538	-0.19083	0.35848	4.93611	3.10506	5.05818	8.96443	15.4952	11.7721	9.39168		22.3	0.39673	-0.03052	0.12207	0.45776	-1.67847	-1.58691	-1.95312	-1.64795	-1.95312	-0.61035	0.7019	1.43433	2.71606	2.10571		22.3	-3.04811
22.35	0.48264	-0.00564	-0.34134	0.11643	0.84885	-1.56204	-2.5386	-3.85086	-2.38602	-2.0198	-3.45413	-1.43997	-3.75931	-2.0198		22.35	0.35848	2.92195	-0.43498	-5.19572	0.23641	-0.67912	0.54159	5.30233	3.04402	4.99715	8.84236	14.7017	11.3448	10.4293		22.35	0.73242	0.06104	0.57983	0.64087	-1.52588	-1.64795	-1.89209	-1.49536	-1.77002	-1.15967	0.7019	0.79346	2.99072	1.98364		22.35	-4.14674
22.4	0.51315	-0.52444	-0.58548	-0.21927	0.75729	-2.14187	-2.26395	-3.66775	-2.75223	-1.89773	-4.18655	-1.80618	-2.96585	-1.47049		22.4	0.60262	2.1285	-0.92326	-6.17228	1.33504	-0.74015	0.29745	6.15682	2.49471	5.11922	9.0865	14.2135	11.4058	10.4903		22.4	1.19019	-0.09155	0.88501	0.7019	-1.67847	-2.10571	-2.04468	-1.77002	-1.83105	-0.54932	1.0376	0.67139	3.14331	2.34985		22.4	-4.0857
22.45	0.29953	-0.76858	-1.04324	-0.31082	0.81833	-1.92825	-2.11136	-3.91189	-3.66775	-2.63016	-3.42361	-1.62308	-2.69119	-1.47049		22.45	-0.31291	2.00643	-0.61808	-5.50089	2.06747	-0.61808	0.48055	5.97371	1.0909	4.93611	9.33065	13.9693	12.0162	10.4903		22.45	0.48828	0.64087	1.34277	0.94604	-1.86157	-2.62451	-1.2207	-1.49536	-1.86157	0.03052	1.67847	0.7019	2.86865	1.95312		22.45	-4.39088
22.5	0.87936	-1.1348	-0.76858	-0.95169	1.33713	-1.98929	-2.56912	-3.72879	-3.66775	-2.81326	-3.30154	-2.08084	-2.14187	-1.56204		22.5	0.05331	1.9454	-0.86222	-5.43986	1.64022	-0.31291	0.48055	5.91268	0.9078	3.47127	9.75789	13.7862	12.0772	11.1007		22.5	0.42725	0.36621	1.80054	0.48828	-1.70898	-2.10571	-1.06812	-1.80054	-1.49536	0.27466	2.34985	1.77002	2.47192	1.67847		22.5	-3.59742
22.55	0.84885	-1.04324	-0.86014	-1.10428	1.30661	-1.34842	-2.59964	-3.85086	-3.69827	-3.66775	-2.72171	-2.66067	-2.78274	-1.95877		22.55	-0.80119	1.27401	-0.1298	-5.07365	1.82333	-0.49601	-0.1298	6.70613	1.15194	3.41024	9.75789	13.9083	12.4434	10.7955		22.55	-0.03052	0.39673	1.40381	0.64087	-2.10571	-2.2583	-1.34277	-1.83105	-1.00708	0.48828	2.38037	2.2583	2.44141	1.86157		22.55	-3.59742
22.6	0.9404	-1.07376	-0.616	-0.98221	1.30661	-1.80618	-3.02688	-3.36258	-3.36258	-3.48465	-2.5386	-2.8743	-2.90481	-1.56204		22.6	-1.10636	1.39608	0.48055	-4.52433	1.57918	-0.61808	-1.04533	7.31649	0.78573	3.04402	8.84236	14.2745	12.5045	10.8565		22.6	-0.33569	0.33569	1.31226	0.21362	-1.95312	-1.77002	-1.49536	-1.43433	-1.37329	0.30518	2.56348	2.50244	3.14331	1.86157		22.6	-2.74293
22.65	0.33005	-0.40237	-0.21927	-0.40237	1.67282	-1.71463	-2.63016	-3.27103	-3.66775	-3.60672	-3.17947	-3.20999	-2.90481	-1.28738		22.65	-0.92326	1.51815	0.23641	-5.19572	0.9078	-0.06876	-0.86222	7.07234	1.33504	2.18954	8.96443	14.7017	12.5655	10.5513		22.65	-0.03052	-0.12207	0.39673	0.5188	-1.86157	-1.70898	-2.16675	-1.7395	-1.34277	0.21362	2.31934	2.41089	3.35693	1.31226		22.65	-2.55983
22.7	0.48264	-0.37186	0.14694	-0.31082	1.39816	-2.90481	-2.93533	-2.8743	-3.36258	-3.36258	-3.17947	-2.78274	-3.20999	-2.11136		22.7	-1.47257	0.48055	1.02987	-4.52433	0.96883	1.15194	-1.65568	7.6827	1.51815	1.27401	8.59822	14.5186	12.5045	10.6124		22.7	0	-0.36621	0.06104	0.79346	-1.67847	-1.86157	-2.01416	-2.22778	-1.95312	0	1.70898	2.04468	3.23486	1.19019		22.7	-1.6443
22.75	0.2385	-0.2803	-0.0972	-0.49393	0.75729	-3.0574	-2.90481	-3.24051	-3.17947	-3.08792	-3.72879	-3.24051	-2.50809	-1.92825		22.75	-0.43498	0.96883	0.35848	-4.40226	1.27401	1.02987	-1.96085	7.8658	1.76229	1.76229	8.9034	14.0304	11.8941	10.9786		22.75	0.54932	-1.49536	-0.27466	0.48828	-1.64795	-1.67847	-2.44141	-3.17383	-2.44141	-0.64087	1.86157	1.58691	3.75366	0.97656		22.75	-1.94947
22.8	-0.00564	-0.34134	-0.00564	-0.95169	-0.12772	-3.78982	-3.5762	-2.93533	-3.02688	-3.17947	-2.63016	-2.75223	-2.81326	-2.17239		22.8	0.23641	0.66366	-0.31291	-4.15812	0.96883	0.48055	-1.89982	7.49959	2.31161	2.25057	9.26961	14.0304	11.3448	10.5513		22.8	0.48828	-1.46484	-0.48828	0.61035	-1.95312	-1.89209	-2.56348	-3.2959	-2.31934	-1.00708	1.80054	1.80054	3.75366	0.67139		22.8	-1.33912
22.85	-0.34134	1.24558	1.61179	1.21506	3.62595	0.84885	-0.03616	-0.67703	-0.18875	0.4216	3.56491	3.10715	8.11203	9.88205		22.85	0.54159	0.60262	0.23641	-3.54777	0.96883	0.41952	-1.71671	7.49959	2.92195	2.00643	10.3682	13.9083	11.8941	10.9786		22.85	0.7019	-1.40381	0.15259	0	-1.95312	-2.01416	-2.56348	-2.9602	-1.80054	-0.88501	1.95312	1.70898	3.63159	1.09863		22.85	-1.46119
23.2	-0.40237	14.4292	29.5659	44.3669	60.7854	74.5488	92.0048	104.822	118.616	132.135	151.819	160.364	168.634	171.32		23.2	0.29745	1.45711	0.29745	-3.91398	0.78573	-0.37394	-1.77775	6.76717	2.73885	2.55575	10.5513	13.1148	12.0162	10.002		23.2	0.88501	-1.15967	0.27466	0.18311	-1.89209	-2.22778	-2.62451	-2.68555	-1.19019	-0.67139	2.2583	1.5564	3.41797	1.43433		23.2	-1.40016
23.25	-0.67703	11.8352	24.8357	37.1648	51.4165	63.0132	77.7836	89.8991	102.106	114.771	130.213	138.636	145.655	148.981		23.25	-0.00773	0.9078	0.35848	-3.91398	-0.00773	-0.74015	-1.10636	6.15682	1.51815	3.41024	10.002	13.1759	12.4434	9.941		23.25	0.79346	-0.82397	0.94604	0.12207	-1.67847	-2.10571	-2.31934	-2.22778	-0.88501	0.15259	2.47192	2.28882	2.9602	1.46484		23.25	-1.88844
23.3	-0.55496	10.4009	21.5093	33.0144	45.0993	54.9565	68.5368	79.7978	90.7231	102.35	115.595	124.079	132.807	135.523		23.3	-0.25187	1.39608	0.66366	-4.15812	0.78573	-0.86222	-0.86222	5.54647	0.60262	3.95955	10.4903	14.0304	13.2979	9.45272		23.3	0.97656	-1.06812	0.5188	0.48828	-0.88501	-1.46484	-2.80762	-2.47192	-0.67139	0.33569	1.89209	1.95312	2.41089	1.5564		23.3	-1.6443
23.35	-0.46341	9.39377	19.5561	29.4438	40.7048	49.5549	61.5788	72.4126	82.6359	93.7749	106.165	114.679	124.17	128.351		23.35	0.9078	1.51815	0.60262	-4.58537	1.0909	-0.80119	-1.22843	5.54647	-0.37394	3.95955	10.9786	13.481	13.2369	9.57479		23.35	0.45776	-0.45776	0.61035	0.97656	-0.64087	-2.19727	-3.26538	-2.28882	-0.76294	0	1.92261	1.67847	2.71606	1.70898		23.35	-1.33912
23.4	-0.21927	9.05807	17.7556	27.1245	37.3784	45.374	56.9402	67.2856	76.7461	86.9084	99.0544	107.203	119.562	122.95		23.4	0.78573	0.9078	0.48055	-4.03605	0.54159	-1.22843	-0.49601	5.11922	-0.55705	4.08162	11.2838	13.481	14.0914	9.33065		23.4	0.24414	-0.61035	0.7019	0.73242	-0.76294	-2.92969	-2.50244	-2.19727	-0.39673	0.45776	1.98364	1.83105	3.17383	1.34277		23.4	-1.40016
23.45	-0.43289	8.66135	16.6264	25.4765	34.4487	42.2307	52.4541	62.3418	71.8632	81.5373	93.9885	101.374	116.083	120.325		23.45	1.21297	1.0909	1.45711	-3.73087	0.41952	-0.74015	-0.43498	5.11922	-0.49601	3.65438	11.2227	12.9927	13.5421	10.002		23.45	0.06104	-0.15259	0.27466	0.91553	-1.19019	-2.80762	-2.2583	-2.34985	-0.64087	0.57983	2.13623	2.19727	3.17383	1.0376		23.45	-1.52223
23.5	0.08591	7.95944	15.6499	24.0727	32.3735	39.362	49.3413	58.5271	67.7739	76.3798	90.0212	96.8877	115.046	118.891		23.5	1.64022	0.72469	1.51815	-3.48673	0.05331	-0.74015	-0.55705	5.85164	-0.00773	2.86092	11.65	12.7486	13.9083	9.87996		23.5	0	-0.06104	0.54932	0.94604	-1.70898	-2.89917	-2.62451	-2.04468	-1.0376	0.36621	2.56348	2.31934	3.32642	1.31226		23.5	-2.865
23.55	0.14694	7.7153	14.7954	22.6384	30.634	36.8596	46.3505	55.1701	64.1118	72.5041	87.1831	93.6833	113.489	117.334		23.55	0.54159	-0.19083	1.9454	-2.69328	-0.92326	-1.1674	-0.25187	5.85164	-0.43498	2.73885	10.9786	13.7862	12.4434	10.5513		23.55	0.24414	0	0.5188	1.00708	-1.15967	-2.19727	-2.47192	-1.52588	-1.09863	0.36621	2.31934	2.38037	3.50952	1.37329		23.55	-2.92604
23.6	0.60471	6.98288	13.8493	20.8379	29.8405	35.4253	44.4279	52.5151	61.06	69.4218	85.6572	90.9978	112.269	116.205		23.6	1.15194	-0.80119	2.06747	-3.66984	-0.98429	-0.80119	0.05331	5.66854	-1.04533	2.55575	10.6734	13.7252	11.8331	10.0631		23.6	0.06104	0.06104	0.67139	1.31226	-0.91553	-1.49536	-2.56348	-1.67847	-1.40381	0.48828	2.31934	1.70898	3.90625	1.61743		23.6	-3.9026
23.65	0.4216	6.40305	13.1474	20.3191	28.1926	33.8689	42.2307	49.8296	57.4284	66.9194	84.7111	89.2583	110.987	112.94		23.65	0.78573	-0.98429	1.76229	-3.4257	-0.80119	-0.98429	0.05331	5.24129	-0.86222	2.55575	10.7345	14.8848	10.4903	10.2462		23.65	0.27466	-0.12207	0.67139	0.94604	-0.33569	-1.58691	-2.56348	-1.64795	-1.19019	0.39673	2.10571	1.19019	3.96728	1.80054		23.65	-3.41432
23.7	-0.03616	5.2739	12.6897	18.9458	26.7278	32.7397	40.3386	47.907	54.865	64.539	84.4975	88.2207	109.705	110.346		23.7	0.48055	-1.53361	2.31161	-3.36466	-1.96085	-1.47257	0.29745	5.91268	-0.74015	2.06747	10.3682	14.4576	11.1007	9.941		23.7	0.48828	-0.27466	0.64087	0.36621	-0.18311	-2.31934	-2.99072	-2.13623	-0.48828	0.64087	1.92261	1.61743	3.84521	1.83105		23.7	-3.35328
23.75	-0.37186	4.81613	12.0793	18.2744	24.9577	31.0002	38.2939	46.5642	52.0573	62.708	83.521	87.4272	107.66	107.355		23.75	0.9078	-0.37394	2.55575	-3.73087	-2.08292	-1.53361	1.57918	6.27889	-0.43498	2.98299	10.7955	14.7628	10.9176	10.6734		23.75	0.42725	-0.27466	0.5188	0	-0.45776	-3.44849	-3.26538	-2.68555	-0.27466	0.57983	1.95312	1.40381	3.57056	2.16675		23.75	-2.62086
23.8	-0.55496	4.48044	12.0488	17.4809	24.0422	29.5659	36.0661	45.1909	50.8366	61.4567	83.0632	86.7253	106.043	104.548		23.8	1.21297	0.29745	1.64022	-3.05949	-2.205	-1.41154	1.76229	6.8282	-0.31291	4.02059	11.2227	13.9083	11.65	9.941		23.8	0.61035	-0.21362	0.27466	-0.27466	0.06104	-3.14331	-2.50244	-2.47192	-0.45776	-0.06104	2.19727	1.19019	3.26538	2.65503		23.8	-1.94947
23.85	0.14694	4.29733	11.4995	17.603	23.737	27.4602	34.4792	43.7566	49.1582	59.6562	80.9575	85.9929	104.029	101.77		23.85	1.33504	0.72469	0.96883	-3.24259	-2.08292	-1.89982	1.21297	7.25545	0.23641	4.5699	11.2838	13.9083	10.7955	10.002		23.85	0.33569	0	0.27466	-0.15259	0.12207	-2.62451	-2.2583	-2.31934	-0.73242	-0.12207	1.83105	1.31226	3.20435	2.28882		23.85	-1.94947
23.9	0.26901	4.48044	11.1638	17.542	23.4013	25.9648	32.8008	41.7119	47.968	58.5271	79.1569	85.3825	102.564	100.336		23.9	1.21297	0.66366	0.66366	-3.05949	-1.28947	-2.08292	1.21297	7.19442	0.29745	5.54647	11.65	14.1524	11.8331	9.20858		23.9	0.73242	-0.30518	0.45776	-0.09155	-0.06104	-1.95312	-1.49536	-1.86157	-1.7395	-0.45776	1.25122	1.58691	2.53296	1.70898		23.9	-1.33912
23.95	0.20798	3.96164	10.706	16.4128	23.1572	24.7441	32.0378	40.247	46.3811	56.757	75.8916	85.0773	100.55	100.184		23.95	1.02987	-0.67912	-0.00773	-3.18156	-0.37394	-1.53361	1.21297	6.58406	-0.06876	5.66854	11.2227	14.8238	11.2838	9.87996		23.95	0.79346	-0.18311	0.48828	0.24414	-0.27466	-0.94604	-1.2207	-1.70898	-1.80054	-0.39673	1.09863	1.49536	1.86157	1.61743		23.95	-1.88844
24	-0.00564	4.08371	10.4314	15.6499	22.2111	23.8896	31.6716	37.6836	45.1604	55.6889	73.7858	85.5046	99.8784	100.855		24	0.72469	-1.53361	0.23641	-3.85294	-0.00773	-1.28947	0.60262	5.97371	0.35848	5.91268	12.0772	14.8848	12.8096	9.33065		24	0.67139	-0.48828	0.67139	0.45776	-0.5188	-0.82397	-1.61743	-1.67847	-1.09863	0.30518	1.31226	1.67847	1.95312	1.34277		24	-1.15602
24.05	-0.46341	3.65646	9.91257	14.7649	21.3567	23.7675	31.519	36.2797	43.8786	53.9189	71.9853	85.413	98.9629	101.923		24.05	1.15194	-1.1674	0.11434	-3.66984	-0.06876	-1.1674	-0.1298	5.85164	0.78573	6.03475	11.8331	14.5186	12.2603	10.0631		24.05	0.73242	-1.25122	0.42725	0.61035	-0.79346	-1.2207	-2.16675	-1.5564	-0.82397	0.48828	1.83105	1.89209	2.86865	1.64795		24.05	-1.40016
24.1	-0.31082	3.7175	9.36325	14.2156	20.2275	23.5234	30.4509	34.876	42.5053	53.6748	71.1308	85.1079	97.5896	101.404		24.1	0.23641	-0.67912	-0.98429	-2.32707	0.48055	-0.74015	-0.06876	5.4244	0.66366	5.6075	12.0162	14.1524	12.5655	10.6124		24.1	0.39673	-1.09863	-0.09155	1.19019	-1.15967	-1.25122	-2.28882	-1.5564	-0.48828	0.21362	2.34985	1.37329	3.57056	1.98364		24.1	-1.09498
24.15	-0.21927	4.38889	9.2717	13.5136	19.3425	23.7065	29.4438	34.5403	42.1086	53.0949	70.4289	83.7651	96.3383	100.092		24.15	-0.00773	-0.43498	-1.28947	-1.77775	0.35848	-0.67912	-0.37394	5.30233	0.17538	5.66854	10.9176	13.7252	12.1383	11.711		24.15	0.79346	-1.19019	0	1.12915	-1.77002	-1.83105	-2.65503	-1.83105	-0.73242	0.39673	2.41089	1.2207	3.90625	2.38037		24.15	-0.85084
24.2	0.02487	4.54147	9.4548	13.4221	18.427	23.0656	28.5588	34.3877	40.7658	52.4541	69.8796	82.6359	96.1552	97.8642		24.2	-0.00773	0.66366	-1.77775	-1.41154	-0.25187	-0.86222	-0.43498	5.24129	0.17538	5.6075	11.2227	13.9083	11.7721	11.8331		24.2	0.7019	-1.12915	0	0.82397	-1.64795	-2.53296	-2.65503	-1.09863	-0.91553	0.30518	1.98364	1.28174	3.63159	2.19727		24.2	-1.03395
24.25	0.20798	5.24338	9.51584	13.3916	17.6945	22.4858	27.6433	34.6013	40.0029	51.447	69.3608	81.2627	96.1247	97.498		24.25	-0.92326	0.96883	-1.71671	-1.71671	0.05331	-0.25187	-0.06876	5.11922	-0.92326	5.85164	10.4903	14.7017	11.4669	12.2603		24.25	0.48828	-0.79346	0.64087	1.31226	-1.37329	-2.59399	-2.89917	-0.64087	-0.94604	0	1.98364	1.34277	3.23486	2.10571		24.25	-0.36256
24.3	-0.06668	4.96872	9.82101	12.6897	17.664	21.3567	26.9109	34.5403	38.7822	50.2568	68.0486	80.103	95.2092	96.2773		24.3	-0.98429	0.54159	-1.10636	-2.75431	0.54159	0.78573	0.35848	4.3868	-0.43498	6.88924	11.2838	14.8848	10.4293	11.9552		24.3	0.54932	-0.7019	1.25122	1.25122	-1.2207	-2.7771	-3.11279	-0.82397	-0.64087	0.15259	1.61743	1.06812	3.32642	2.19727		24.3	-0.48463
24.35	-0.15823	5.36545	9.4548	12.5676	17.1452	20.3801	26.3005	33.7163	38.8432	49.7685	66.9499	79.0959	94.1716	94.9651		24.35	-0.80119	0.66366	-0.67912	-2.205	1.0909	1.02987	-0.00773	4.20369	-0.43498	7.19442	10.1851	15.8614	10.9176	11.7721		24.35	0.18311	-0.24414	1.25122	0.94604	-1.12915	-2.13623	-2.59399	-0.85449	-1.0376	0.30518	1.64795	1.52588	3.93677	1.92261		24.35	-0.66774
24.4	-0.43289	5.12131	9.66843	12.2014	17.8166	20.1054	26.4531	33.1975	38.6601	48.8225	65.6682	78.4245	92.7983	92.8898		24.4	-0.98429	0.60262	-1.3505	-1.65568	1.64022	0.72469	-0.37394	4.93611	-0.00773	7.13338	10.4293	15.2511	10.6734	10.9786		24.4	0.33569	-0.21362	1.49536	0.94604	-1.70898	-1.31226	-2.53296	-1.37329	-1.06812	0.27466	1.89209	1.12915	4.15039	1.64795		24.4	-1.8274
24.45	-0.12772	4.38889	9.18015	12.1098	17.7251	19.8003	26.2395	32.0988	38.6906	48.5783	65.6987	77.9362	92.9509	91.2419		24.45	-1.1674	0.9078	-2.02189	-1.3505	2.25057	0.60262	-0.31291	4.32576	0.78573	6.58406	8.96443	15.9835	12.1383	10.6124		24.45	0.5188	-0.24414	1.31226	0.85449	-1.25122	-1.09863	-2.28882	-1.46484	-1.12915	0.79346	1.37329	0.39673	3.69263	1.92261		24.45	-2.98707
24.5	0.33005	3.83957	8.63083	11.9572	17.2673	19.7697	26.3005	31.3054	38.6601	47.8764	65.2715	76.8071	92.5542	88.8005		24.5	-0.43498	1.0909	-2.205	-0.55705	1.82333	0.66366	-0.80119	4.81404	0.17538	6.6451	9.57479	15.2511	11.65	10.4293		24.5	0.79346	-0.33569	0.57983	0.97656	-0.88501	-1.15967	-2.2583	-1.46484	-0.67139	0.94604	0.88501	0.67139	3.2959	2.41089		24.5	-3.10914
24.55	0.26901	2.98508	8.7529	11.7131	16.8706	19.5256	25.8122	30.2678	38.1108	48.09	65.363	76.0442	92.6152	87.3662		24.55	-0.80119	1.0909	-2.81535	-0.55705	1.64022	0.48055	-1.53361	4.93611	0.72469	6.88924	9.39168	16.4718	12.4434	11.1617		24.55	1.28174	-1.00708	-0.27466	1.15967	-0.91553	-1.52588	-2.44141	-1.58691	0.12207	0.67139	1.06812	0.97656	2.92969	2.19727		24.55	-3.04811
24.6	1.27609	2.95456	8.26462	11.8352	15.894	18.8847	25.0798	29.1081	37.9887	48.2732	64.9968	75.2507	92.1574	85.1384		24.6	-0.1298	0.11434	-2.75431	-1.77775	1.21297	1.02987	-1.96085	4.44783	-0.55705	7.31649	10.5513	15.4952	11.2838	11.4058		24.6	1.09863	-1.25122	-0.27466	0.85449	-0.73242	-0.82397	-2.50244	-1.67847	-0.24414	0.27466	1.5564	1.06812	2.2583	2.10571		24.6	-2.31568
24.65	0.81833	3.04611	7.98996	11.6215	15.5278	18.549	24.5305	28.5893	37.2258	48.5783	63.715	74.7624	92.249	84.1923		24.65	0.48055	0.54159	-2.99845	-2.205	0.66366	1.39608	-2.08292	4.81404	0.41952	6.88924	10.7955	16.4107	12.0772	12.4434		24.65	0.57983	-0.82397	0.45776	0.82397	-0.97656	-0.7019	-2.62451	-1.28174	-0.88501	-0.33569	1.49536	1.25122	2.31934	1.89209		24.65	-2.07154
24.7	0.54367	3.1987	7.1965	11.0417	14.7954	17.9692	23.6455	28.1621	37.0122	48.6699	62.4943	74.3657	92.1269	84.4975		24.7	0.54159	0.48055	-2.99845	-2.32707	0.17538	1.27401	-2.32707	5.4244	-0.00773	6.33992	11.4669	15.4952	11.589	12.3824		24.7	0.73242	-0.27466	1.06812	0.82397	-1.2207	-1.2207	-2.86865	-1.46484	-1.40381	-0.5188	1.49536	1.43433	2.31934	1.67847		24.7	-1.21705
24.75	0.45212	3.68698	6.55563	10.645	14.7649	17.7251	23.8591	27.7959	36.4629	47.7544	61.1516	73.969	92.4931	85.6267		24.75	0.48055	-0.25187	-3.4257	-2.57121	0.41952	0.96883	-2.51017	5.18025	1.33504	5.91268	11.3448	16.2276	11.9552	13.0538		24.75	0.82397	0.06104	1.0376	0.54932	-1.28174	-1.37329	-2.86865	-1.92261	-1.0376	-0.36621	1.98364	1.15967	2.62451	2.2583		24.75	-0.48463
24.8	0.33005	3.7175	6.6777	9.88205	14.3986	17.5114	23.9506	27.2771	36.2187	47.8154	61.2126	73.3281	94.904	86.5117		24.8	0.48055	0.23641	-3.12052	-1.89982	0.35848	1.33504	-2.32707	5.48543	0.72469	5.6075	11.711	16.1056	11.2838	12.1383		24.8	0.73242	0.18311	1.25122	0.64087	-1.2207	-1.46484	-2.31934	-1.80054	-1.19019	-0.45776	2.04468	0.88501	3.11279	2.01416		24.8	-0.91188
24.85	0.66574	3.38181	6.4946	10.2483	13.5442	17.1758	23.9201	27.0024	35.7304	46.9914	60.8464	71.9243	96.4604	86.7863		24.85	0.17538	0.66366	-3.4257	-2.02189	-0.25187	1.88436	-2.69328	4.99715	2.37264	5.97371	11.5279	16.6549	11.2227	12.3214		24.85	0.76294	-0.61035	1.61743	0.15259	-1.31226	-2.38037	-2.41089	-2.16675	-1.2207	-0.73242	1.95312	1.00708	3.35693	2.44141		24.85	-0.6067
24.9	0.08591	3.04611	7.22702	10.4314	13.0559	17.3894	24.2863	26.7278	35.1811	46.9304	61.0905	70.551	97.6201	86.176		24.9	0.17538	1.02987	-4.03605	-2.32707	-0.86222	1.45711	-1.71671	4.93611	2.1285	5.79061	11.1007	15.8614	10.9786	10.9176		24.9	0.39673	-0.79346	1.25122	-0.12207	-0.67139	-1.98364	-1.98364	-2.13623	-1.37329	-0.79346	1.86157	1.09863	3.2959	1.70898		24.9	-0.97291
24.95	-0.2803	2.37473	7.44064	10.0957	12.6286	17.2978	23.8591	25.9648	34.9065	46.5337	61.2737	69.8796	96.7961	85.413		24.95	0.78573	1.51815	-3.66984	-2.51017	-1.41154	1.15194	-1.59464	3.65438	2.92195	5.91268	10.7345	15.8004	11.1007	11.4058		24.95	0.73242	-1.25122	1.19019	0.09155	-0.61035	-1.28174	-1.70898	-1.46484	-1.7395	-0.54932	1.61743	0.82397	3.66211	2.19727		24.95	-1.27809
25	-0.34134	2.31369	7.31857	9.72946	13.3305	17.4809	24.2253	25.507	34.4182	46.2285	61.3652	69.6965	95.1176	85.1384		25	0.35848	2.1285	-3.30363	-3.05949	-1.47257	1.27401	-2.02189	3.71541	2.43368	4.81404	10.1241	15.129	11.2838	11.1007		25	0.7019	-1.31226	0.85449	0.09155	-0.64087	-2.28882	-1.49536	-0.94604	-1.61743	-0.30518	1.64795	0.42725	3.2959	2.01416		25	-0.97291
25.05	-0.49393	2.00852	7.47116	9.18015	13.6052	16.9316	23.7981	24.7441	34.174	45.8317	61.7314	69.5134	93.1035	85.0163		25.05	-0.49601	1.21297	-3.05949	-2.93742	-1.71671	1.21297	-1.53361	3.47127	3.10506	5.6075	10.3072	15.3121	11.3448	12.0162		25.05	0.21362	-1.0376	0.39673	0.18311	-1.06812	-2.53296	-0.85449	-1.2207	-1.28174	-0.24414	2.10571	0.39673	3.38745	2.59399		25.05	-1.33912
25.1	-0.18875	2.40524	7.1965	9.30222	13.6357	16.1992	23.676	24.1643	34.1435	45.4045	61.0295	69.1777	92.6152	85.1994		25.1	-0.49601	1.02987	-2.93742	-2.02189	-1.53361	0.96883	-2.14396	4.08162	2.92195	5.4244	10.1241	14.9459	12.1993	12.2603		25.1	0.39673	-0.97656	0.12207	0.64087	-1.58691	-1.77002	-0.54932	-1.19019	-1.0376	-0.18311	2.74658	0.7019	3.41797	2.04468		25.1	-0.6067
25.15	0.17746	3.47336	6.86081	8.96652	13.4526	15.9245	23.3708	24.2863	34.3571	45.6487	60.175	69.666	94.0495	85.352		25.15	-0.86222	0.60262	-2.08292	-1.28947	-1.04533	0.54159	-1.41154	2.92195	4.26473	6.46199	10.6124	16.0445	12.5045	12.0162		25.15	0.18311	-0.73242	0.09155	0.7019	-1.77002	-1.43433	-0.91553	-1.46484	-0.85449	-0.57983	2.80762	1.34277	3.75366	2.16675		25.15	-0.54567
25.2	-0.2803	3.25974	6.55563	8.72238	12.8728	15.2531	22.852	24.2558	35.4558	45.2519	58.8322	69.5439	95.4839	87		25.2	-1.3505	-0.06876	-1.65568	-1.22843	-1.41154	0.11434	-2.205	2.67782	4.99715	5.97371	10.7345	16.0445	13.2369	12.3824		25.2	0.03052	-0.7019	0.03052	0.61035	-1.86157	-2.22778	-1.61743	-2.16675	-0.61035	-0.64087	2.53296	1.12915	3.8147	1.49536		25.2	0.30883
25.25	-0.03616	3.25974	6.09787	9.18015	12.476	15.4057	22.7299	24.561	36.1272	44.5195	58.9543	69.9406	96.4909	89.4108		25.25	-0.74015	-0.43498	-1.22843	-0.98429	-1.22843	0.29745	-1.89982	1.64022	5.97371	6.52303	11.2227	16.5938	12.8096	11.65		25.25	0.5188	-0.91553	0.61035	1.19019	-1.70898	-2.2583	-1.5564	-2.13623	-1.0376	-0.33569	2.28882	1.28174	3.93677	1.83105		25.25	1.10228
25.3	0.14694	3.29025	6.34201	9.42429	12.5371	15.2226	21.7229	24.3169	36.646	44.5195	60.5717	70.2763	95.6975	91.7302		25.3	-0.06876	0.05331	-0.86222	-1.3505	-0.74015	0.9078	-1.96085	2.92195	6.03475	5.72957	11.65	15.5562	12.8707	12.6265		25.3	0.36621	-1.34277	0.79346	0.88501	-1.61743	-2.22778	-1.7395	-2.04468	-1.64795	0.12207	1.98364	1.06812	3.60107	1.46484		25.3	0.36986
25.35	0.20798	3.41232	6.21994	9.91257	12.0488	14.6428	20.9904	24.1643	37.1343	44.8857	62.2502	70.49	94.3852	92.1574		25.35	-0.61808	0.66366	-1.3505	-2.08292	-0.49601	0.54159	-1.22843	2.55575	6.46199	6.03475	12.3214	15.7393	12.5045	12.3214		25.35	-0.12207	-0.54932	2.86865	3.96728	3.20435	2.99072	5.09644	5.34058	6.65283	9.85718	11.8103	12.4817	14.9841	13.9465		25.35	0.4309
25.4	0.39108	3.65646	5.88425	9.57687	12.1403	14.063	20.136	24.3169	37.2563	46.0759	64.2949	71.8022	93.195	92.6457		25.4	-0.1298	0.72469	-1.71671	-1.59464	-1.77775	1.51815	-1.04533	3.71541	6.46199	5.54647	12.9317	14.8848	13.1148	13.1759		25.4	-0.15259	9.06372	23.2849	34.4238	43.7622	53.009	63.6292	72.7234	82.5195	93.75	102.509	110.077	119.629	124.237		25.4	-0.91188
25.45	0.02487	3.25974	5.91476	8.72238	11.8962	13.3916	19.4646	24.0117	38.2329	46.6252	64.8442	72.5346	92.5847	92.4626		25.45	-0.31291	1.39608	-2.08292	-0.98429	-1.41154	1.02987	-0.74015	2.67782	6.15682	6.09578	13.359	15.19	13.0538	12.5045		25.45	-0.36621	22.3999	49.0723	73.1811	96.2829	119.202	141.174	162.75	183.746	202.545	222.26	237.549	258.911	270.264		25.45	-0.85084
25.5	0.33005	2.86301	5.67062	8.38669	11.1943	13.5442	19.434	24.3474	38.5686	46.5031	65.3935	73.5417	93.073	93.195		25.5	-0.49601	1.70125	-1.96085	-0.74015	-1.28947	1.76229	-1.1674	3.22713	6.46199	6.15682	13.359	14.8238	13.481	12.2603		25.5	-0.39673	29.1443	61.0962	91.4612	121.155	151.855	179.901	209.015	237.183	255.951	285.034	302.887	333.282	348.175		25.5	-0.05738
25.55	-0.06668	2.71042	5.85373	8.02048	11.1638	13.1779	19.4646	23.7981	38.2024	46.1064	65.6377	73.6943	93.4697	94.6599		25.55	-0.37394	1.45711	-2.26603	-0.55705	-1.59464	1.9454	-1.04533	2.79989	6.6451	7.13338	12.3214	14.3966	13.6641	12.3214		25.55	-0.09155	27.1606	58.1665	86.7004	114.96	145.203	172.821	203.674	233.917	247.986	281.097	298.218	334.32	349.548		25.55	0.12572
25.6	-0.40237	2.52731	5.64011	7.16599	10.5839	12.3235	19.9834	23.3403	37.9887	45.7097	65.5156	74.1826	93.3171	97.2844		25.6	0.11434	1.51815	-2.14396	-0.67912	-1.3505	2.61678	-0.80119	2.98299	7.74373	7.07234	11.5279	14.7017	13.2979	11.5279		25.6	0.12207	21.5454	47.699	70.8008	93.9636	119.507	142.395	170.898	200.928	208.801	243.988	259.491	297.607	313.446		25.6	0.85814
25.65	-0.03616	2.77145	4.99924	7.37961	10.8586	11.8657	20.6547	23.3403	36.4323	46.1064	65.6377	75.5559	92.4931	99.3901		25.65	0.17538	1.57918	-1.89982	-1.89982	-2.87638	2.31161	-0.31291	2.98299	7.80477	7.49959	10.6124	14.5186	13.1759	12.4434		25.65	0.36621	15.4114	37.2925	54.1382	72.1741	92.3462	110.504	134.644	164.856	167.114	204.041	218.719	259.644	273.346		25.65	0.614
25.7	-0.12772	3.16818	5.30441	7.16599	11.0417	12.0183	20.5327	23.0046	35.2727	46.5947	65.4546	76.2883	90.8757	100.641		25.7	-0.49601	1.02987	-1.65568	-1.83878	-2.205	1.88436	-0.55705	2.73885	8.53719	6.95027	11.4669	15.8004	12.2603	11.3448		25.7	0.48828	11.0168	29.6631	42.7246	56.0913	71.8994	87.0361	106.995	137.482	137.268	175.446	188.751	232.635	244.537		25.7	0.12572
25.75	-0.64651	2.40524	5.64011	7.22702	10.8891	12.5371	20.3496	22.7299	33.9604	47.144	64.8442	77.6311	89.8991	101.618		25.75	-0.31291	-0.06876	-2.02189	-1.89982	-2.205	0.78573	-0.37394	3.16609	7.8658	7.43856	10.9176	15.0679	12.0772	11.8941		25.75	0.61035	8.91113	24.7192	35.1868	46.2952	58.6243	71.991	90.21	119.873	118.896	159.149	171.082	218.78	226.624		25.75	-0.05738
25.8	-0.82962	2.28317	5.94528	7.1965	11.0417	13.3	19.9834	22.913	33.3806	48.6088	64.2339	78.4245	89.5634	101.557		25.8	-0.37394	0.23641	-2.14396	-2.02189	-1.1674	0.9078	-0.55705	3.3492	8.17098	7.13338	11.8941	15.9835	11.3448	10.8565		25.8	0.42725	8.30078	21.2097	30.2124	40.7715	51.0254	63.2934	80.9631	109.314	108.704	151.184	161.041	211.212	218.201		25.8	-0.66774
25.85	-0.76858	2.00852	6.15891	6.89133	10.3398	13.2085	19.4035	23.1267	33.6858	49.3718	63.0437	78.6992	89.5634	101.435		25.85	-0.55705	0.60262	-1.71671	-1.04533	-1.04533	0.48055	-0.06876	4.69197	7.19442	8.10994	10.7345	15.6173	11.4058	11.1007		25.85	0.30518	7.32422	19.4397	27.1606	37.1399	46.5393	57.8918	75.531	101.685	101.959	146.79	156.464	207.886	214.081		25.85	-0.72877
25.9	-0.7991	2.13059	6.25046	7.10495	9.39377	13.5747	19.9223	23.1877	33.5637	50.6535	62.3723	78.9433	90.2959	100.824		25.9	-0.74015	0.60262	-1.47257	-1.96085	-0.92326	1.51815	-0.67912	4.69197	7.62166	7.62166	11.1617	16.1056	11.5279	10.9786		25.9	-0.27466	6.62231	18.3105	24.7497	34.5764	43.7317	53.772	72.5708	95.7947	97.9004	143.646	153.564	206.604	212.097		25.9	-0.11842
25.95	-0.46341	2.22214	6.09787	7.41013	9.05807	13.0254	20.0749	22.9741	33.8078	51.5385	61.8535	78.8213	90.601	100.55		25.95	-0.1298	-0.1298	-1.65568	-1.65568	-0.92326	0.60262	0.48055	5.18025	7.37752	8.65926	10.5513	15.9224	12.0162	10.1241		25.95	-0.18311	6.16455	17.6392	23.2239	32.959	42.6636	50.0488	70.0683	92.041	95.0012	140.503	153.015	206.909	210.266		25.95	-0.11842
26	-0.82962	1.82541	6.00632	7.56271	9.21066	12.5676	20.4106	22.3332	33.9604	51.9353	61.1211	79.0349	91.7912	100.306		26	0.54159	-0.00773	-1.28947	-2.81535	-1.41154	1.33504	-0.25187	4.32576	8.23201	7.98787	10.7345	15.9835	12.8096	10.4293		26	-0.03052	5.40161	16.9983	22.0642	31.7078	41.3208	47.0276	66.9861	89.2029	92.8955	138.245	152.191	208.038	210.693		26	0.79711
26.05	-0.34134	1.70334	5.70114	7.31857	9.21066	12.7202	20.8379	22.2111	34.5403	52.0573	60.938	78.9128	92.7678	100.55		26.05	0.35848	0.11434	-0.86222	-2.32707	-0.92326	0.48055	0.72469	4.63094	8.47615	8.41512	10.6734	16.4107	12.6265	10.002		26.05	0	5.43213	16.3269	21.1182	30.7007	38.7268	44.8303	64.6362	87.9211	90.6372	135.925	152.71	208.527	212.708		26.05	0.73607
26.1	0.05539	2.00852	4.96872	6.86081	9.2717	12.5066	20.7158	22.2722	35.1506	51.4165	60.5412	78.5161	94.4157	101.435		26.1	0.54159	-0.37394	-0.80119	-2.57121	-0.80119	1.64022	-0.19083	4.02059	8.35408	7.98787	10.002	15.3121	13.42	11.1007		26.1	0.21362	5.27954	15.9607	20.3857	29.9072	35.4919	42.7856	62.3779	86.7004	89.2944	135.254	153.595	211.273	215.088		26.1	-0.05738
26.15	-0.03616	1.82541	4.57199	6.25046	8.87497	12.2014	20.6242	22.4248	35.4253	51.0808	60.9074	78.9433	96.8266	102.198		26.15	0.48055	-0.43498	-0.25187	-2.14396	-0.31291	0.66366	0.35848	4.3868	8.10994	8.47615	10.2462	15.5562	13.2979	11.711		26.15	0.36621	5.31006	15.5945	20.2942	28.9917	33.2336	41.5039	60.7605	85.144	87.8601	134.644	154.358	213.104	215.759		26.15	0.55297
26.2	-0.06668	1.42868	4.14475	6.6777	9.02756	12.0488	20.258	22.2722	35.4558	51.2028	60.9685	79.6452	98.8713	102.289		26.2	0.48055	-0.80119	-0.55705	-2.26603	-0.49601	1.45711	-1.04533	4.20369	7.80477	8.78133	9.63582	14.4576	13.7862	12.3214		26.2	0.39673	5.43213	15.0452	20.2942	27.6794	32.135	40.3137	59.3872	82.489	86.8225	136.047	155.518	214.783	215.393		26.2	0.18676
26.25	-0.03616	1.94748	4.9382	6.79977	9.69894	11.6215	19.8003	22.0281	35.6389	50.7451	60.938	79.2485	101.404	103.052		26.25	0.48055	-1.53361	-0.67912	-1.89982	-1.1674	0.72469	-1.41154	4.44783	8.72029	8.96443	10.0631	15.0679	13.42	12.9927		26.25	0.48828	5.43213	14.3433	19.7754	26.6724	32.196	38.8794	57.8003	80.8105	85.6628	137.085	155.884	214.416	214.722		26.25	1.10228
26.3	-0.12772	2.10007	5.42648	6.37253	9.82101	11.1943	19.8613	22.4248	35.3642	50.4704	60.9685	78.8213	103.418	103.846		26.3	0.66366	-1.77775	-0.1298	-2.08292	-1.53361	1.0909	-1.59464	3.95955	8.41512	9.57479	9.33065	15.129	12.5655	11.8331		26.3	1.12915	4.82178	14.3738	18.6462	25.4517	31.6772	37.6587	57.1289	79.1626	85.2356	138.458	156.891	214.996	214.294		26.3	1.40746
26.35	-0.03616	2.13059	5.54855	6.6777	10.3703	11.1028	19.5866	22.3637	35.0285	50.7146	60.0529	78.0278	105.066	104.09		26.35	0.23641	-0.98429	-0.92326	-1.22843	-2.44914	0.66366	-0.67912	3.83748	9.39168	9.26961	9.45272	15.6173	12.8096	11.2838		26.35	1.00708	4.36401	14.1296	18.0969	24.3225	30.6091	37.0789	55.8472	77.9419	84.3811	138.489	156.86	214.874	213.531		26.35	0.85814
26.4	-0.06668	1.79489	5.2739	6.83029	10.3093	10.9197	18.8542	22.4553	34.998	50.8366	59.5036	77.7226	106.653	104.456		26.4	-0.86222	-0.67912	-0.67912	-1.41154	-1.41154	0.41952	-0.1298	3.10506	8.96443	10.4903	8.9034	16.7159	12.8096	10.3682		26.4	0.82397	4.11987	13.2141	17.7002	23.5901	29.2969	36.377	54.8096	77.1484	84.7168	138.641	158.386	215.393	213.44		26.4	0.79711
26.45	-1.01272	1.33713	4.87717	6.73874	10.0346	11.0112	18.8542	22.6689	35.2116	52.0573	59.5952	77.8752	107.904	104.212		26.45	-1.10636	-0.25187	-1.77775	-0.49601	-1.77775	0.9078	1.0909	3.04402	9.87996	9.63582	8.04891	16.2276	13.42	9.87996		26.45	1.06812	3.96728	12.4817	17.1509	23.0102	28.2898	35.6445	53.3447	76.6907	85.2356	139.069	158.966	214.783	214.111		26.45	0.91918
26.5	-1.16531	1.91696	4.44992	6.28098	9.82101	11.2248	18.7016	23.0656	36.0051	52.5151	59.1679	78.7297	108.576	104.181		26.5	-1.28947	0.72469	-1.28947	-0.67912	-0.61808	0.9078	1.21297	3.59334	9.0865	10.002	8.35408	16.838	13.0538	10.2462		26.5	1.06812	4.24194	12.2681	17.2119	22.4609	28.8696	33.9661	52.7954	75.1648	86.9751	139.099	160.4	214.294	217.102		26.5	0.67504
26.55	-1.3179	2.28317	4.63303	6.25046	9.18015	11.2859	18.5796	22.852	35.883	52.6677	58.6491	80.0725	108.118	105.555		26.55	-0.80119	0.78573	-1.71671	-0.00773	-1.53361	1.9454	1.0909	3.83748	8.72029	9.0865	7.98787	15.9835	12.5655	10.6734		26.55	0.57983	4.24194	12.1765	16.6931	22.2168	29.1443	32.7454	51.4221	74.1272	88.1348	138.641	161.56	213.043	220.276		26.55	0.79711
26.6	-1.68411	2.1611	4.96872	6.18942	8.17307	11.8657	18.9153	22.9436	35.9441	52.8203	58.8933	80.927	106.836	107.294		26.6	-0.1298	1.88436	-1.04533	-0.31291	-0.80119	1.76229	0.23641	4.5699	7.92684	9.20858	8.47615	16.2276	12.5655	11.8941		26.6	0.45776	3.90625	11.8103	16.0828	21.8811	29.3884	32.1655	50.415	73.1506	89.8132	136.414	164.307	211.792	223.419		26.6	0.49193
26.65	-1.40945	1.67282	4.51096	6.6777	8.32565	11.9267	19.1899	22.6079	36.5849	52.5151	59.4121	81.0185	106.348	107.447		26.65	0.60262	1.15194	-1.53361	0.11434	-2.26603	2.18954	0.60262	3.59334	7.13338	10.0631	7.92684	15.8004	11.8941	11.8331		26.65	0.61035	3.44849	11.9934	15.5945	21.2402	28.8391	32.2266	48.9807	73.822	90.0574	134.674	167.114	210.876	226.044		26.65	-0.6067
26.7	-0.89065	1.48972	4.81613	6.83029	8.99704	11.591	19.5561	22.1196	37.2258	52.3625	60.5412	80.8049	105.89	107.447		26.7	0.23641	1.27401	-1.3505	0.11434	-1.65568	2.1285	-0.1298	3.65438	7.13338	10.1241	8.59822	15.2511	13.2369	11.1007		26.7	0.45776	3.32642	11.6577	15.4724	21.0571	27.6794	32.1045	48.4009	74.3408	89.2639	131.775	170.471	210.876	230.286		26.7	0.30883
26.75	-1.04324	1.12351	4.96872	6.28098	9.11911	11.6826	19.3425	22.4248	37.3173	52.2099	61.1821	80.927	105.463	106.867		26.75	0.78573	0.72469	-2.02189	-0.43498	-2.08292	2.18954	0.66366	2.61678	6.58406	11.1007	9.69686	15.19	13.0538	11.4058		26.75	0.5188	3.08228	11.322	15.0146	20.813	27.0996	31.4941	47.4853	74.4934	88.2263	130.951	171.875	210.022	234.741		26.75	0.98021
26.8	-1.07376	1.21506	5.21286	5.457	9.4548	11.7131	18.549	22.4553	37.3784	52.393	61.5788	81.4153	106.501	106.684		26.8	1.45711	0.17538	-1.1674	0.11434	-1.77775	2.31161	0.41952	3.59334	7.31649	10.7345	9.941	14.0304	13.7252	11.0396		26.8	0.09155	2.92969	11.0168	14.5264	20.1416	26.1536	30.0293	48.3398	73.3948	86.7615	130.951	171.6	210.083	239.014		26.8	1.16332
26.85	-0.70755	1.30661	5.457	4.66354	9.05807	11.6215	17.8471	22.0281	36.9511	52.9423	63.1352	82.6665	107.111	107.63		26.85	1.21297	0.29745	-1.28947	-0.19083	-2.08292	2.55575	1.51815	3.16609	7.01131	11.4669	10.2462	13.5421	13.9693	11.589		26.85	0.09155	3.17383	10.9863	14.5569	20.1721	26.2756	29.1748	48.5535	73.2117	85.2051	132.416	170.105	209.93	240.021		26.85	1.59057
26.9	-0.95169	1.18454	4.9382	4.81613	8.29514	12.0488	17.603	21.7534	36.1577	53.3696	64.0202	83.643	107.111	108.088		26.9	2.18954	-0.06876	-0.31291	0.17538	-2.14396	2.31161	0.48055	3.77645	8.35408	10.1851	9.39168	12.6876	13.2369	12.3824		26.9	-0.12207	3.08228	10.5591	14.2212	19.4397	25.9399	28.7781	48.9502	74.3103	83.0994	132.599	169.647	210.144	239.624		26.9	1.16332
26.95	-0.616	1.61179	4.2363	4.96872	8.17307	12.6592	17.6945	22.3027	36.2492	53.1255	63.9897	83.3379	106.409	107.508		26.95	1.45711	0.54159	-0.92326	0.54159	-2.44914	1.51815	1.02987	3.22713	8.23201	10.0631	9.33065	12.0772	13.5421	12.1993		26.95	0	3.05176	9.76562	14.1296	19.0735	26.3061	28.9917	48.8892	76.2329	82.0618	132.904	169.647	210.175	237.762		26.95	1.4685
27	-0.2803	2.31369	3.7175	5.54855	7.5322	12.0793	18.3354	22.4858	35.5473	53.0339	63.4404	82.697	105.341	106.867		27	1.70125	0.11434	-0.00773	-0.00773	-2.205	0.9078	0.35848	3.53231	7.80477	10.0631	8.72029	12.1383	12.9317	12.9927		27	0.33569	3.17383	9.70459	13.5193	18.7378	25.5127	28.656	48.9807	77.4841	81.8481	132.141	170.471	209.717	236.511		27	1.40746
27.05	-0.2803	2.71042	3.7175	5.82321	7.34909	11.8962	19.312	22.6994	34.9675	52.7898	62.5249	81.8425	104.364	106.287		27.05	1.21297	0.29745	-0.74015	0.23641	-2.02189	-0.00773	0.35848	4.50887	7.80477	9.26961	8.47615	11.8331	12.7486	12.8707		27.05	0.36621	3.41797	9.06372	12.8174	18.2495	25.5127	28.8086	48.4924	77.362	82.9163	132.324	170.105	208.557	235.931		27.05	1.52953
27.1	-0.616	2.37473	3.50388	6.18942	7.89841	11.469	19.1899	22.1806	35.2727	52.7898	61.6704	81.5068	103.937	105.951		27.1	1.0909	-0.37394	-0.74015	-0.43498	-1.47257	0.29745	0.60262	4.5699	7.43856	9.02547	8.65926	12.3824	12.3214	13.9083		27.1	0.39673	3.11279	8.91113	12.4207	18.28	24.9634	28.1067	47.8516	76.5076	83.9844	133.026	169.922	206.39	235.046		27.1	1.52953
27.15	-0.73807	2.22214	3.93112	5.88425	8.14255	10.7976	19.0373	21.9365	35.8525	53.4306	61.6399	81.0795	103.51	106.958		27.15	1.21297	-0.61808	-1.53361	0.23641	-1.77775	0.17538	0.41952	5.6075	8.29305	8.04891	7.74373	12.9317	11.8331	14.3355		27.15	-0.15259	2.71606	9.24683	12.2986	17.5476	25.9094	28.2898	47.821	75.531	85.907	133.789	169.128	204.681	235.352		27.15	1.83471
27.2	-1.1348	1.76437	4.14475	5.54855	7.74582	10.3703	18.7627	22.791	36.4934	53.1255	61.3957	80.7133	103.937	108.759		27.2	0.72469	-0.92326	-1.41154	-0.19083	-0.80119	0.78573	1.15194	4.99715	7.74373	8.59822	7.8658	12.9927	12.8096	14.0914		27.2	-0.24414	2.86865	9.3689	11.9018	17.1814	25.9094	28.0762	47.76	75.8362	86.4563	133.179	168.152	203.491	234.833		27.2	1.4685
27.25	-1.40945	1.00144	4.20578	5.54855	8.08151	10.2483	19.0678	23.4624	36.7375	52.5761	61.3042	81.5678	105.402	110.987		27.25	0.96883	-1.28947	-1.77775	0.11434	-0.86222	-0.00773	0.72469	5.36336	8.47615	8.59822	7.8658	13.7252	12.8096	14.8238		27.25	0	2.65503	9.58252	11.0779	16.1743	26.7639	28.595	47.6379	75.2258	87.0361	131.775	165.863	204.59	233.337		27.25	1.34642
27.3	-0.73807	1.03195	4.02268	5.51804	7.95944	10.3093	19.312	24.0422	36.5849	52.3015	61.6093	82.6054	106.745	114.191		27.3	0.35848	-0.67912	-2.32707	-0.1298	0.23641	0.05331	2.06747	4.63094	7.92684	9.26961	7.92684	12.8707	13.0538	14.5186		27.3	0.57983	2.65503	9.42993	10.376	16.2659	27.2827	29.0527	46.5088	74.5544	86.9751	130.218	163.269	206.726	231.75		27.3	1.71264
27.35	-0.34134	1.12351	4.44992	5.36545	7.77634	10.9807	19.4646	24.2863	36.2797	52.3015	61.3652	82.9106	109.156	116.083		27.35	1.33504	-1.41154	-1.96085	-0.43498	-0.49601	-1.04533	1.0909	4.3868	7.07234	9.33065	8.78133	12.9927	13.1148	13.8473		27.35	0.73242	2.65503	9.24683	10.0098	15.7165	27.0081	29.5715	46.1731	73.5168	88.3789	129.333	161.224	209.106	232.33		27.35	1.10228
27.4	-0.03616	1.15402	4.44992	5.24338	7.95944	11.1638	19.2815	24.4694	36.2797	51.5996	61.0905	83.3073	110.682	116.724		27.4	0.78573	-0.61808	-2.3881	-0.80119	-0.06876	-0.43498	1.15194	4.32576	7.25545	8.59822	8.23201	13.481	12.3214	13.8473		27.4	1.00708	2.28882	8.97217	9.61304	15.9912	25.8179	29.8462	44.8914	74.2798	89.0503	128.571	159.973	210.48	233.887		27.4	0.79711
27.45	-0.0972	1.24558	3.93112	5.64011	7.83737	10.6145	19.3425	24.2253	35.2422	51.4165	60.4497	83.643	111.567	117.243		27.45	1.02987	-1.3505	-1.1674	-0.55705	-1.04533	-0.92326	-0.00773	4.02059	6.46199	8.35408	9.02547	12.7486	12.1993	13.7252		27.45	0.91553	2.44141	8.45337	9.58252	15.7471	25.1465	29.3579	43.7622	75.1953	90.21	127.991	160.217	210.51	234.619		27.45	0.4309
27.5	-0.21927	1.30661	3.80905	5.73166	7.50168	10.6755	19.2509	24.4389	35.1201	51.2334	59.8393	83.0327	112.146	117.457		27.5	0.9078	-0.98429	-1.71671	-0.19083	-0.86222	-0.80119	-0.00773	4.32576	7.6827	7.56063	9.02547	13.0538	12.3214	13.8473		27.5	0.73242	2.19727	8.57544	9.09424	15.8081	25.2991	29.3274	42.1448	76.6907	89.8437	128.082	159.76	210.632	234.497		27.5	0.614
27.55	-0.95169	1.61179	3.68698	5.94528	7.34909	10.8586	19.6477	24.1948	35.3032	51.2028	59.5036	82.6054	112.33	116.785		27.55	0.9078	-2.3881	-1.04533	0.11434	-2.26603	-1.1674	0.29745	3.22713	7.25545	7.25545	9.33065	12.4434	12.4434	14.3355		27.55	1.12915	2.50244	8.72803	8.48389	15.7165	24.6277	28.6865	41.1377	76.6907	89.508	128.113	159.821	211.09	234.253		27.55	0.91918
27.6	-0.86014	2.43576	4.14475	5.60959	7.74582	10.9502	20.197	23.9812	35.4558	52.0879	59.6867	81.812	112.33	116.938		27.6	0.72469	-1.77775	-2.205	0.11434	-2.44914	-0.92326	0.29745	3.83748	7.80477	7.43856	10.4293	12.6876	13.1759	14.2135		27.6	0.48828	2.86865	9.24683	7.9956	14.8926	24.6277	29.5105	39.978	77.4536	88.8977	128.082	159.393	211.792	234.07		27.6	1.28539
27.65	-0.76858	2.4968	4.60251	4.90768	7.44064	11.0112	20.1665	24.1032	35.3947	52.7287	59.7172	81.3847	112.543	117.395		27.65	0.60262	-2.44914	-1.41154	-0.25187	-2.44914	0.35848	1.21297	3.41024	7.98787	7.43856	9.87996	13.359	13.0538	14.6407		27.65	0.24414	2.99072	9.06372	7.72095	14.9536	24.0784	29.8157	39.7339	77.9724	88.6536	127.075	158.997	210.999	232.941		27.65	0.55297
27.7	-1.07376	2.1611	4.63303	4.63303	7.04392	10.9807	19.3425	23.9506	35.3032	52.7287	60.2666	81.3237	112.574	117.823		27.7	1.39608	-1.59464	-1.71671	0.05331	-1.65568	0.17538	0.35848	3.71541	7.62166	8.41512	10.4293	13.1759	12.7486	15.129		27.7	-0.5188	2.89917	9.24683	7.62939	14.2517	23.8342	30.0293	39.0625	80.3528	87.5244	126.709	158.569	210.449	231.842		27.7	-0.24049
27.75	-0.76858	1.76437	3.7175	4.4194	6.73874	10.5839	18.3659	23.9201	35.3947	52.6677	60.9685	81.6594	113.123	118.097		27.75	0.60262	-1.41154	-0.55705	-0.49601	-1.22843	1.21297	0.60262	3.95955	8.35408	8.29305	10.2462	14.0914	12.9317	14.1524		27.75	-0.33569	2.80762	8.20923	7.38525	14.5569	22.6746	28.5034	39.5813	81.8786	85.7544	127.411	158.997	210.51	232.91		27.75	0.55297
27.8	-0.89065	1.52023	3.44284	4.63303	6.58615	9.91257	17.9692	23.615	35.2422	52.5151	60.8159	81.7204	114.985	118.372		27.8	1.64022	-0.86222	-1.04533	-0.19083	-1.83878	0.48055	0.17538	3.65438	7.43856	7.92684	9.69686	13.7862	11.8941	14.0304		27.8	-0.06104	3.02124	8.05664	7.84302	13.6108	23.2544	27.2522	39.6118	82.8552	84.8694	128.601	160.522	211.487	236.45		27.8	0.85814
27.85	-1.07376	1.4592	3.16818	4.60251	6.92184	9.66843	17.7556	23.737	35.883	52.2404	60.5717	81.3847	116.053	119.806		27.85	0.54159	-1.1674	-0.74015	-0.67912	-1.83878	0.29745	0.48055	3.65438	7.56063	8.10994	9.941	13.6031	12.4434	13.359		27.85	0.45776	2.86865	7.65991	8.23975	13.7634	23.8953	26.0315	40.4358	82.0312	84.6252	128.174	161.224	213.226	240.143		27.85	0.614
27.9	-1.07376	1.70334	2.80197	5.06027	7.80685	9.14963	17.7556	24.0422	35.8525	52.8508	59.7172	81.5068	116.846	121.424		27.9	1.70125	-1.28947	-0.80119	-0.06876	-2.51017	-0.92326	1.02987	2.86092	7.31649	7.13338	9.33065	13.8473	12.4434	12.6876		27.9	0.76294	2.68555	8.3313	9.21631	13.6414	24.231	25.8484	40.2222	80.1392	85.9375	126.892	162.262	214.661	241.76		27.9	0.614
27.95	-0.98221	2.06955	3.22922	4.84665	8.35617	9.4548	17.9997	24.9883	36.1577	53.4917	59.0459	81.4458	118.006	122.736		27.95	0.60262	-1.83878	-1.10636	-0.49601	-1.83878	-1.3505	0.23641	2.61678	7.25545	7.62166	10.1241	13.6641	12.0772	12.5045		27.95	0.82397	2.56348	8.69751	8.54492	13.9465	23.8953	25.7873	41.1377	77.4231	86.9141	125.793	162.659	216.431	242.34		27.95	0.49193
28	-0.31082	1.55075	3.47336	4.7551	8.56979	9.69894	17.5114	25.0188	36.4018	53.8884	58.5881	81.9646	118.097	123.957		28	1.39608	-1.3505	-1.71671	-0.00773	-2.3881	-0.98429	0.72469	2.18954	7.25545	7.56063	10.3072	13.42	11.8331	12.0772		28	0.48828	2.38037	8.81958	7.96509	14.2517	23.5901	26.2146	41.0767	73.8525	88.6536	125.031	163.086	216.4	242.706		28	-0.11842
28.05	-0.43289	2.10007	3.47336	4.81613	8.99704	9.54636	16.779	24.8662	36.707	54.5293	59.0153	81.9646	116.846	125.238		28.05	0.35848	-0.06876	-0.06876	2.43368	2.49471	4.63094	6.70613	10.4903	16.1666	17.9976	22.148	27.5802	26.9088	29.106		28.05	0.27466	2.47192	8.78906	6.92749	14.2212	22.2473	26.1536	41.4124	71.2585	88.7756	125.122	163.818	214.478	242.493		28.05	-0.24049
28.1	-0.52444	2.22214	3.41232	4.51096	8.47824	8.69186	16.4433	24.561	36.9817	54.8955	59.3816	81.4763	115.656	125.666		28.1	0.66366	10.6734	19.6456	31.9747	41.8013	55.4732	70.2437	87.7608	108.391	121.941	142.326	160.942	174.797	192.985		28.1	0.39673	2.10571	8.36182	6.86645	14.2822	20.9351	27.0081	41.2598	68.8171	88.5315	124.969	163.483	211.761	242.493		28.1	-0.30152
28.15	-0.82962	2.58835	3.77853	3.65646	7.80685	8.78342	17.1758	24.8051	37.1953	55.3532	60.0529	80.9575	115.351	126.001		28.15	-0.37394	24.7115	48.6373	78.3614	104.851	137.016	175.529	217.644	271.171	304.558	357.963	407.524	447.197	490.776		28.15	0.7019	2.71606	8.45337	7.04956	13.5193	20.874	26.6724	41.626	67.5964	88.0432	125.397	163.452	209.717	242.279		28.15	-0.91188
28.2	-0.92117	2.46628	3.47336	3.25974	6.73874	9.2717	17.603	25.1408	36.7985	55.6889	60.9074	80.8354	116.022	125.238		28.2	-0.31291	36.9796	72.1968	116.691	156.486	207.573	268.303	333.305	421.867	476.189	561.088	645.927	709.648	777.214		28.2	0.12207	2.68555	7.8125	7.23267	14.0686	21.2402	27.3438	41.5344	65.918	87.4634	125.031	163.025	208.923	243.774		28.2	-0.72877
28.25	-1.1348	2.19162	3.74802	3.22922	6.4946	9.60739	17.9692	24.7746	36.1272	55.811	61.1821	80.1945	118.372	123.621		28.25	-1.28947	41.7403	83.1832	136.04	182.915	247.734	324.272	403.862	517.937	586.967	695.122	805.351	886.894	973.625		28.25	0.33569	2.74658	7.8125	7.78198	14.0686	21.2402	27.0081	41.0156	65.7349	87.0972	124.176	162.964	208.771	245.88		28.25	-0.85084
28.3	-0.95169	2.03903	4.05319	2.98508	6.40305	10.0957	17.6945	24.6831	35.9746	54.7124	61.2431	79.8283	119.623	121.759		28.3	-0.74015	44.2428	86.5401	141.838	191.093	264.336	348.015	435.234	561.21	641.411	759.331	886.772	978.63	1077.32		28.3	0	2.31934	7.1106	7.90405	15.3503	20.9045	27.4048	40.8325	65.7043	85.9375	123.199	162.811	208.374	247.345		28.3	-1.09498
28.35	-0.92117	1.58127	4.11423	3.59543	6.70822	10.3398	17.2978	24.3169	36.0661	53.217	61.4567	80.6523	120.417	119.928		28.35	-0.98429	42.8389	84.8311	141.106	189.14	268.913	355.705	447.014	573.356	662.651	781.242	915.947	1012.99	1122.73		28.35	0.39673	2.34985	7.04956	8.17871	15.1062	20.5994	26.7334	40.1611	65.9485	86.2427	121.765	163.361	206.848	249.207		28.35	-1.70533
28.4	-0.37186	1.73386	3.99216	3.25974	7.59323	10.5839	16.8401	23.8896	36.3713	52.271	61.5178	81.2627	120.936	119.227		28.4	-0.00773	42.7169	83.1832	138.664	186.149	269.035	355.888	449.821	572.685	667.961	786.735	924.431	1021.23	1139.76		28.4	0	2.34985	6.65283	7.38525	15.4114	20.1111	27.0996	40.1611	66.4062	87.2803	121.46	164.52	204.468	249.695		28.4	-1.40016
28.45	-0.616	1.58127	2.95456	3.68698	7.47116	10.1872	16.5654	23.7065	36.3713	51.7522	61.2737	81.5983	120.997	119.318		28.45	-0.43498	41.252	81.2301	137.504	183.769	269.585	354.362	450.615	569.572	668.51	788.444	929.13	1021.17	1145.26		28.45	0.33569	2.41089	6.80542	7.32422	14.8621	19.7754	26.5198	39.3982	66.5283	90.7593	121.124	165.71	204.407	250.61		28.45	-0.97291
28.5	-0.12772	1.978	3.04611	3.83957	7.34909	10.1872	16.4738	23.5539	37.0122	51.4775	61.6399	81.6899	120.752	120.6		28.5	0.96883	41.0689	80.7418	136.284	182.915	269.096	354.118	450.737	570.183	667.839	792.229	933.098	1020.13	1151.18		28.5	0.24414	2.65503	6.98852	6.53076	14.7705	20.2637	26.5198	39.9475	67.0471	93.9941	122.223	166.962	206.36	250.549		28.5	-1.15602
28.55	-0.64651	1.70334	2.40524	3.56491	7.0134	9.4548	16.0466	23.2182	37.531	51.4775	61.9145	82.3918	120.295	121.973		28.55	-0.00773	40.5806	80.0704	136.162	184.257	268.547	355.156	449.15	572.502	667.106	795.158	939.323	1023.67	1160.51		28.55	0.06104	2.22778	7.2937	6.83594	14.2212	20.9351	25.5737	39.8559	66.9556	96.1914	123.779	167.084	208.282	250.275		28.55	-0.97291
28.6	-0.49393	1.67282	3.38181	3.68698	6.4946	9.11911	15.8025	23.2793	37.8362	51.386	61.3957	82.697	120.142	123.407		28.6	1.21297	41.3741	79.46	135.246	185.112	268.181	357.536	448.418	574.638	667.9	798.454	947.38	1030.69	1171.62		28.6	0.42725	2.62451	7.90405	6.5918	14.2517	20.7214	24.8413	40.1001	67.8711	96.9849	125.427	166.718	207.825	250.58		28.6	-1.03395
28.65	-0.82962	1.4592	3.29025	3.59543	6.25046	9.66843	15.2531	24.1643	38.4465	50.8977	60.9074	83.4904	120.417	124.353		28.65	0.72469	42.4727	79.7042	135.734	187.065	268.12	358.574	448.357	577.263	669.975	804.619	956.23	1038.38	1181.75		28.65	0.18311	2.92969	7.87353	7.32422	13.916	19.5618	24.6887	39.8254	68.512	96.1609	127.136	167.114	205.139	250.793		28.65	-1.03395
28.7	0.08591	1.30661	3.9006	4.44992	5.9758	9.82101	14.7954	24.561	38.416	50.8061	61.0295	84.4975	121.729	124.353		28.7	1.57918	42.1065	79.399	135.307	186.76	270.256	358.086	449.943	578.605	670.708	812.126	965.385	1046.32	1188.83		28.7	0.09155	3.35693	8.02612	7.14111	13.916	19.0125	24.231	39.4592	69.519	95.5505	127.655	167.969	202.942	251.678		28.7	-1.21705
28.75	0.60471	1.94748	3.44284	4.60251	5.57907	9.63791	15.07	24.3169	38.2024	50.5925	61.1211	84.8332	123.468	124.048		28.75	1.0909	42.1065	80.1314	136.162	187.37	272.697	359.001	452.019	581.413	671.135	819.023	973.93	1053.7	1193.72		28.75	-0.39673	2.86865	7.04956	7.35474	13.916	18.8599	24.1089	38.7573	69.7632	94.5129	127.197	169.098	201.63	252.563		28.75	-0.78981
28.8	1.15402	1.33713	3.16818	5.24338	5.48752	9.2717	16.0161	23.8591	37.1953	50.623	60.999	84.9553	125.208	123.957		28.8	1.45711	40.2755	79.5821	136.162	186.821	275.139	359.062	454.155	583.916	670.463	823.723	980.339	1060.97	1199.88		28.8	0.18311	2.56348	6.65283	6.71387	14.2822	20.05	23.3154	38.6352	69.1223	94.5129	126.19	168.732	201.477	252.411		28.8	-0.72877
28.85	0.87936	1.6423	3.07663	4.66354	5.64011	8.99704	16.2907	24.1338	37.1343	50.6535	61.4262	85.9624	126.185	123.682		28.85	1.64022	40.0313	80.0093	136.528	186.394	277.092	359.123	458.488	585.625	670.341	825.798	985.832	1068.84	1208.61		28.85	0.21362	1.86157	6.073	6.68335	14.3127	20.4468	23.1018	39.7949	68.7866	94.2993	125.061	168.365	203.43	250.549		28.85	-1.21705
28.9	-0.55496	0.9404	2.58835	4.9382	5.85373	9.4548	16.5349	23.8896	37.1343	50.6535	62.0671	87.7629	126.734	122.828		28.9	1.45711	39.1158	80.0704	135.063	186.76	277.336	358.391	462.334	587.333	672.355	826.164	990.226	1073.48	1216.3		28.9	0.48828	1.98364	6.86645	6.10352	14.3738	21.6675	22.6135	40.2527	68.2068	94.1162	124.695	168.732	206.726	246.857		28.9	-0.91188
28.95	-0.24979	1.70334	3.1987	4.60251	5.57907	9.4548	16.6875	23.3708	37.531	50.4704	62.6164	88.6479	127.161	122.98		28.95	2.18954	38.8106	80.4976	134.209	185.417	278.252	358.024	465.935	586.662	674.248	828.178	992.729	1075.31	1222.1		28.95	0.21362	1.25122	6.98852	6.13403	14.2212	21.2097	23.0408	41.1377	69.1833	93.9026	123.779	169.708	210.236	243.622		28.95	-0.66774
29	-0.21927	1.91696	2.6799	4.72458	5.73166	8.87497	15.7719	23.5234	37.531	50.0127	61.7619	89.1972	127.131	122.858		29	1.82333	38.3834	80.9859	133.293	184.929	277.458	359.917	469.108	585.075	676.262	829.948	995.048	1079.09	1225.82		29	0.67139	1.34277	7.8125	6.34766	13.6108	20.6909	22.9797	41.2598	70.6482	93.3838	124.237	171.448	211.67	242.157		29	-0.42359
29.05	0.2385	2.28317	2.58835	4.4194	5.33493	8.936	15.07	23.4013	37.3479	49.4023	61.1211	90.3874	126.734	122.004		29.05	2.61678	37.9561	80.3756	133.049	182.854	276.665	360.649	471.611	584.648	677.91	831.779	997.612	1084.83	1228.08		29.05	1.15967	0.82397	7.44629	6.31714	12.9395	19.4702	23.1934	41.1987	72.4182	94.0857	125.122	172.18	212.524	241.547		29.05	-0.66774
29.1	-0.12772	2.43576	2.95456	4.14475	6.03684	9.42429	14.2766	22.9741	37.2868	48.4563	60.7548	91.425	125.483	120.63		29.1	1.02987	38.3224	81.0469	132.805	181.45	276.482	360.771	474.296	584.953	678.947	833.793	1000.3	1090.2	1230.09		29.1	1.46484	1.58691	7.08008	6.37817	12.4207	19.1345	22.9797	40.3137	73.3337	94.635	126.801	172.119	213.318	242.126		29.1	-0.05738
29.15	0.14694	1.82541	2.37473	4.38889	6.52512	10.1567	14.7954	22.6689	37.5005	47.2661	60.114	92.0048	123.377	119.471		29.15	1.39608	37.5289	81.108	133.049	180.595	275.749	360.466	477.104	585.625	680.9	834.343	1003.41	1095.27	1233.88		29.15	1.49536	1.49536	6.46973	6.2561	12.7869	19.4397	23.0713	39.093	73.3337	96.405	129.364	172.089	213.745	243.683		29.15	0.36986
29.2	0.39108	1.58127	3.07663	3.65646	7.0134	10.3093	15.1006	22.4858	37.8972	46.1369	59.8088	92.3405	121.027	118.28		29.2	0.96883	38.2613	82.3897	133.72	179.191	276.665	359.001	477.959	586.357	684.562	834.953	1008.48	1101.98	1237.85		29.2	1.80054	2.31934	6.43921	6.62231	12.5732	20.0806	23.7427	38.7268	74.4018	97.6868	131.47	172.15	214.142	245.178		29.2	-0.36256
29.25	0.2385	0.17746	3.59543	3.9006	6.6777	10.7671	15.4362	22.4858	37.9277	45.8623	59.6257	92.9509	119.959	117.579		29.25	1.45711	37.9561	83.1221	133.842	180.107	275.932	359.245	478.569	585.319	688.347	835.563	1014.52	1108.33	1241.87		29.25	1.58691	1.98364	6.68335	6.71387	12.8479	21.3623	23.9563	38.269	74.7986	98.5413	133.453	173.553	214.081	248.199		29.25	0.30883
29.3	0.75729	0.51315	3.56491	3.32077	6.25046	11.53	15.6804	22.5163	38.6906	46.1064	59.8088	93.134	119.623	117.792		29.3	2.00643	38.8717	83.9156	134.025	180.778	275.078	358.513	478.325	584.892	692.497	835.93	1021.48	1113.82	1246.88		29.3	1.28174	2.62451	7.04956	7.38525	12.5732	21.9421	24.8108	38.6963	75.1953	100.006	133.636	174.866	213.287	251.19		29.3	-0.36256
29.35	0.2385	0.36057	4.20578	3.83957	6.25046	12.0793	15.8635	22.0891	38.5075	45.8317	60.2666	93.0119	119.532	118.433		29.35	1.57918	38.4444	84.8311	132.744	182.243	274.467	358.208	477.043	585.625	696.647	835.563	1029.35	1117.85	1252.92		29.35	0.94604	2.22778	7.35474	7.69043	12.9089	22.2168	24.8413	38.4216	75.2563	101.318	133.179	176.361	212.067	253.662		29.35	-1.09498
29.4	0.14694	1.15402	4.48044	3.74802	6.06735	12.354	16.718	22.3027	37.8667	46.2285	61.5788	92.5847	119.928	120.356		29.4	1.88436	38.0782	84.2818	133.049	183.403	272.88	358.757	478.142	586.052	698.784	836.784	1036	1119.62	1260.31		29.4	0.94604	2.13623	7.1106	8.11767	12.8479	21.4844	24.7497	37.9944	75.47	102.051	133.27	177.032	211.304	255.676		29.4	-1.27809
29.45	-1.25687	1.27609	4.14475	4.05319	6.12839	12.0793	16.9011	22.1501	37.6531	46.3505	62.3112	92.0964	121.149	121.912		29.45	0.48055	38.0172	84.2818	132.194	182.976	273.125	358.086	480.034	587.456	700.554	837.944	1041.37	1120.23	1266.9		29.45	1.00708	1.64795	7.17163	7.75146	13.4582	22.1863	24.1394	37.2314	76.0498	102.325	134.064	177.246	212.341	256.653		29.45	-1.27809
29.5	-1.59256	1.42868	4.4194	4.38889	5.64011	12.1098	17.2673	23.2488	37.4699	46.1369	63.0742	91.3335	121.668	122.828		29.5	0.17538	37.4068	83.0001	132.011	183.342	272.941	357.048	482.597	588.615	700.432	839.409	1045.83	1120.66	1272.94		29.5	1.37329	1.46484	6.16455	8.30078	13.7939	22.1252	24.231	36.4075	75.7751	102.356	135.559	177.673	215.302	257.996		29.5	-0.78981
29.55	-1.68411	1.58127	3.9006	3.80905	5.88425	11.6215	17.3589	23.4929	37.531	46.1369	64.2644	90.7231	121.058	123.621		29.55	-1.28947	38.0782	82.2066	131.157	184.135	273.247	356.377	486.626	588.92	699.394	842.766	1049.19	1121.09	1275.93		29.55	1.37329	1.52588	6.46973	8.17871	13.7329	22.0642	24.2615	36.7126	75.7141	102.875	136.688	178.558	217.224	259.979		29.55	-0.11842
29.6	-0.86014	0.81833	4.05319	4.11423	5.76218	11.7741	17.2978	23.8591	36.8901	46.0759	64.7527	90.4179	119.745	125.055		29.6	-1.59464	37.712	81.7794	130.607	185.844	274.773	354.912	489.311	589.409	700.371	847.526	1051.57	1120.23	1276.05		29.6	1.83105	1.19019	6.56128	8.3313	13.2446	22.3999	23.9868	36.8652	75.6226	102.966	139.13	179.443	218.933	262.451		29.6	-0.85084
29.65	-0.98221	0.51315	4.11423	3.47336	6.34201	11.1943	17.1147	23.5234	36.646	46.6557	64.0813	90.0822	118.403	126.947		29.65	-1.3505	38.9327	80.8638	130.058	187.126	276.543	354.24	490.593	590.568	702.324	852.775	1054.13	1120.54	1275.63		29.65	1.46484	0.88501	7.1106	8.20923	12.146	22.8271	24.0479	37.6282	76.1108	102.875	142.883	180.237	220.734	264.893		29.65	-1.09498
29.7	-0.86014	0.39108	3.77853	3.80905	6.6777	11.5605	16.4128	23.676	36.4629	47.9375	63.1657	89.8991	116.572	127.436		29.7	-1.47257	39.482	81.9014	128.899	186.333	277.885	353.447	491.447	590.202	702.568	858.757	1056.51	1121.45	1276.05		29.7	1.49536	0.94604	6.83594	8.02612	11.5967	22.6135	23.468	38.147	77.179	102.448	146.179	180.328	222.046	266.968		29.7	-2.07154
29.75	-0.92117	1.33713	4.29733	3.16818	6.25046	11.0722	16.5044	23.3708	36.0356	48.3647	62.3723	89.4108	115.076	125.757		29.75	-0.80119	39.482	82.2066	129.265	184.929	279.045	351.677	491.936	589.897	702.324	864.006	1060.05	1122.37	1276.18		29.75	0.61035	1.95312	7.1106	7.53784	11.2915	20.9961	23.5901	38.7268	78.6133	101.593	148.224	179.932	222.076	268.494		29.75	-1.6443
29.8	-0.24979	1.03195	3.77853	3.44284	5.82321	11.2248	16.0771	24.0117	35.6389	48.8225	61.7314	88.8615	115.015	123.346		29.8	-1.47257	39.6651	83.6715	129.143	184.746	278.19	351.616	490.898	590.568	702.995	867.912	1065.12	1123.04	1274.59		29.8	0.7019	1.92261	6.71387	7.26318	12.3291	20.6604	23.6206	39.7949	79.8645	101.807	148.529	181	220.489	270.264		29.8	-2.13258
29.85	-0.2803	1.33713	4.51096	3.9006	5.24338	10.4619	16.6264	23.4319	35.3032	48.4258	61.9755	87.9765	115.809	122.706		29.85	-0.43498	37.651	84.8311	130.974	184.624	277.519	351.677	489.921	590.507	703.117	871.94	1068.9	1123.41	1272.76		29.85	0.15259	2.53296	6.10352	7.17163	12.4207	20.6299	23.7732	40.2222	79.895	101.746	148.102	181.885	218.506	271.698		29.85	-1.6443
29.9	0.4216	0.87936	4.02268	4.38889	5.76218	9.94308	15.8635	23.676	34.998	48.792	61.7314	87.5798	116.205	123.041		29.9	-0.67912	37.4678	85.2584	132.133	186.272	276.115	352.043	488.212	591.728	702.629	873.833	1070.37	1124.26	1269.83		29.9	0.42725	1.95312	5.64575	6.68335	12.7258	21.1792	23.4985	41.2292	79.1321	101.898	148.773	182.434	217.163	271.149		29.9	-2.55983
29.95	0.17746	1.61179	3.99216	4.99924	5.54855	10.0346	15.955	23.1572	34.6928	48.7309	61.8535	87.3967	117.334	122.95		29.95	-0.55705	36.7965	86.6011	133.354	186.76	273.491	353.63	487.907	592.644	701.958	873.833	1069.51	1125.3	1267.2		29.95	0	1.46484	5.24902	6.92749	12.97	21.6064	22.8882	41.8701	78.064	102.203	149.445	181.824	216.644	269.806		29.95	-2.25465
30	0.63522	0.97092	4.17526	4.60251	5.457	10.0652	15.5278	23.5844	34.4182	49.4633	62.0976	86.9694	118.28	122.248		30	-0.25187	36.6744	86.418	133.964	187.309	272.453	353.569	489.982	593.193	701.713	873.222	1069.88	1127.37	1267.57		30	-0.03052	0.76294	5.27954	7.17163	12.4817	21.7285	22.7966	42.9382	76.1414	101.837	149.2	180.389	216.278	267.303		30	-2.98707
30.05	-0.37186	1.09299	3.96164	4.54147	4.48044	10.8891	15.833	22.6689	34.5097	49.6465	61.7925	88.1291	119.349	121.424		30.05	-0.86222	37.2848	87.0894	133.781	188.408	272.27	353.142	493.278	594.108	703.056	873.1	1071.1	1128.53	1271.29		30.05	0.15259	0.82397	4.5166	7.38525	12.207	20.9045	22.8882	43.7622	75.2258	101.593	149.017	180.267	216.095	264.496		30.05	-1.6443
30.1	-0.76858	0.87936	3.9006	3.47336	4.7551	10.6755	15.894	22.1501	34.876	50.1958	61.3652	89.5024	120.264	120.6		30.1	-0.55705	37.4068	86.296	133.781	188.469	274.528	353.447	497.551	595.634	706.657	873.71	1075.07	1129.94	1276.91		30.1	0.18311	1.46484	4.27246	7.41577	11.5967	19.3176	23.8342	43.6401	75.0427	100.616	148.804	180.542	215.332	263.061		30.1	-2.07154
30.15	-1.1348	1.70334	2.98508	3.29025	4.90768	10.7365	15.2531	21.6924	35.2422	49.3718	60.0224	91.1504	120.691	120.447		30.15	-1.71671	38.4444	85.0142	132.988	189.812	278.74	354.301	500.908	596.184	710.441	874.26	1081.72	1132.68	1283.07		30.15	0.67139	1.86157	3.96728	7.35474	12.0239	19.3176	24.1394	43.6096	74.9512	99.2432	149.75	180.878	215.271	263.061		30.15	-1.15602
30.2	-0.34134	1.70334	3.41232	2.71042	5.30441	10.2483	15.6194	21.4787	34.9675	49.2497	59.5647	92.6457	119.41	120.905		30.2	-1.89982	38.5055	84.4649	132.622	190.605	283.012	356.254	501.457	596.733	712.639	875.969	1088.74	1139.46	1291.44		30.2	0.24414	2.16675	4.39453	7.08008	12.1765	19.043	24.4751	43.8538	76.1719	97.9614	150.452	181.183	216.187	263.916		30.2	-1.8274
30.25	-0.76858	1.61179	3.38181	3.41232	4.99924	10.5229	15.4973	21.7839	34.9065	48.1816	58.344	93.3171	118.433	120.997		30.25	-2.02189	39.1158	83.8546	131.889	191.337	286.735	359.245	499.443	598.198	715.751	876.335	1094.78	1147.33	1300.41		30.25	0.45776	1.83105	4.66919	6.31714	12.5732	17.9443	25.6348	44.5557	77.5757	97.6562	150.177	180.908	216.034	263.641		30.25	-0.54567
30.3	-0.18875	1.09299	4.2363	3.68698	4.99924	10.4924	16.3518	21.7229	34.1435	48.3952	58.1914	93.9274	118.158	120.63		30.3	-2.63224	39.8482	83.7325	130.485	193.23	289.543	360.649	498.405	597.771	718.681	875.908	1098.2	1152.64	1308.22		30.3	0.24414	1.83105	4.82178	6.43921	12.6953	17.1204	26.0925	45.1355	79.5898	98.7244	149.109	179.901	216.339	262.573		30.3	-0.72877
30.35	-0.03616	1.30661	4.05319	4.08371	4.78561	11.1943	15.7414	22.8215	34.113	47.907	57.3979	93.5002	118.067	120.752		30.35	-2.75431	39.6041	83.7325	130.119	195.427	290.947	360.527	497.673	596.672	720.817	875.48	1100.58	1155.75	1312.68		30.35	0.67139	1.40381	4.94385	6.40869	12.5732	16.6321	26.3061	44.4031	81.4209	100.433	148.59	179.291	218.018	261.475		30.35	-0.30152
30.4	0.51315	1.4592	4.44992	3.9006	4.7551	11.0112	16.7485	22.7299	33.5027	48.2426	57.52	93.2866	118.219	120.874		30.4	-3.4257	39.482	83.0001	129.387	196.831	292.229	359.611	496.452	596.245	722.465	874.748	1101.37	1159.05	1316.28		30.4	0.27466	1.64795	4.69971	6.89697	12.3901	17.273	25.5432	43.7012	82.1228	101.715	148.346	178.314	220.551	260.925		30.4	-0.66774
30.45	0.33005	1.39816	3.80905	4.4194	5.06027	10.8281	17.0232	23.3403	34.0215	47.7544	57.3979	92.2185	117.121	121.882		30.45	-3.12052	39.2379	83.1832	129.936	197.807	293.449	358.024	495.598	595.939	725.09	874.504	1103.45	1162.65	1321.46		30.45	0.57983	1.61743	4.54712	7.41577	12.1765	17.6697	24.9939	44.0063	82.8247	102.417	149.322	177.002	222.656	260.101		30.45	-1.03395
30.5	0.36057	1.03195	3.74802	4.60251	5.12131	10.1872	18.1523	22.4553	34.1435	47.9985	57.8252	92.1269	116.633	122.889		30.5	-1.83878	38.8717	83.3052	130.485	198.357	292.595	357.719	494.011	595.512	728.996	874.809	1106.38	1165.76	1325.19		30.5	0.97656	1.40381	4.42505	7.87353	12.1155	18.3411	24.6582	44.0979	83.4045	102.753	151.428	176.331	223.755	260.284		30.5	-0.72877
30.55	0.02487	0.84885	3.32077	4.9382	5.02976	10.1567	17.603	22.7605	34.5097	48.3952	57.6726	91.9133	115.32	123.529		30.55	-1.53361	39.3599	83.0001	130.485	198.54	292.168	357.719	491.569	596.794	731.56	877.495	1109.73	1168.63	1326.59		30.55	1.28174	1.06812	5.09644	8.11767	11.3525	19.2566	24.5056	44.4336	83.9844	102.661	153.259	175.873	223.419	261.597		30.55	-1.21705
30.6	-0.31082	0.63522	3.47336	4.54147	4.51096	9.85153	17.0537	22.4553	34.3571	48.7309	58.0998	92.5236	114.71	124.689		30.6	-0.92326	38.6275	83.6104	131.462	199.455	292.412	358.33	488.518	598.991	733.696	880.485	1113.27	1170.71	1327.81		30.6	1.52588	0.48828	5.43213	7.50732	10.5896	19.3176	24.8108	44.0369	84.259	103.607	154.175	176.056	221.802	263.58		30.6	0.55297
30.65	-0.616	0.63522	3.29025	4.2363	4.78561	10.3398	16.2297	23.1267	34.3571	49.0666	58.7712	91.9743	113.978	125.3		30.65	-1.04533	38.3834	83.3052	131.462	199.821	292.045	358.696	485.954	600.212	734.306	884.086	1115.96	1173.45	1330.5		30.65	1.12915	0.7019	5.34058	7.1106	10.7422	19.4702	25.0244	44.0674	84.0759	104.034	153.961	176.117	219.33	265.717		30.65	-0.11842
30.7	-0.76858	0.87936	3.56491	3.96164	4.90768	9.85153	16.4738	23.1877	34.6318	48.7309	59.1985	91.3029	114.161	125.544		30.7	-1.41154	38.5055	83.5494	132.744	200.981	292.107	360.893	484.428	599.418	735.71	888.298	1118.03	1176.99	1333.49		30.7	1.43433	1.19019	5.40161	6.10352	11.3525	19.2871	25.6653	43.9148	83.6487	104.584	154.358	176.727	217.163	267.487		30.7	0.98021
30.75	-0.82962	1.15402	3.44284	3.99216	5.09079	10.2483	16.3518	23.8896	34.4182	49.3108	59.5647	90.1433	114.191	125.361		30.75	-1.1674	37.2237	84.0987	133.598	201.53	291.984	364.128	485.466	596.489	736.931	894.157	1119.13	1179.92	1334.83		30.75	0.79346	2.04468	4.88281	5.92041	12.6953	19.3481	25.2686	43.0298	83.8623	104.37	155.548	177.49	217.407	268.524		30.75	0.06469
30.8	-1.10428	1.55075	3.65646	3.44284	4.7551	9.60739	16.1076	24.0727	34.7844	48.7614	58.9238	90.6621	115.046	126.734		30.8	-2.14396	37.712	83.3052	134.27	200.249	291.679	367.79	487.846	594.597	735.588	899.162	1118.77	1182.43	1334.46		30.8	0.79346	1.95312	5.18799	6.10352	13.2752	20.1111	24.1394	43.5791	82.9773	103.027	156.799	178.162	219.788	269.165		30.8	1.10228
30.85	-0.86014	1.27609	3.22922	3.16818	4.7551	9.85153	16.3518	24.622	34.5097	48.6088	58.7102	91.1504	115.748	127.619		30.85	-2.14396	37.651	83.8546	135.063	198.906	291.496	372.002	490.166	594.353	732.048	902.702	1117.91	1185.36	1331.78		30.85	0.30518	1.83105	5.34058	6.22559	13.4277	20.7825	23.7427	44.4336	82.7331	101.471	157.623	178.009	222.534	271.057		30.85	0.4309
30.9	-1.01272	1.36765	3.9006	3.22922	5.09079	9.4548	15.9856	24.561	35.3337	47.205	58.3745	92.6152	116.358	128.504		30.9	-2.87638	37.5289	83.0001	133.842	198.357	292.29	375.847	492.851	597.282	728.264	906.303	1117.06	1189.57	1329.03		30.9	0.45776	1.5564	5.92041	6.89697	13.6414	21.759	23.7427	45.227	82.3364	100.372	157.928	178.131	225.159	272.369		30.9	1.40746
30.95	-0.73807	0.78781	3.56491	3.56491	5.30441	9.88205	15.4057	25.0188	35.3947	47.4187	59.2595	92.9204	115.931	128.016		30.95	-3.12052	37.8951	82.0235	133.842	198.051	292.473	379.265	494.072	600.09	726.616	909.477	1117.24	1193.53	1327.2		30.95	0.5188	0.85449	5.85937	6.56128	13.4582	21.6064	23.8647	45.3186	81.665	99.4873	156.86	178.986	227.447	272.308		30.95	0.91918
31	-0.64651	0.48264	3.9006	3.68698	5.67062	9.88205	15.7414	25.0493	36.0661	47.205	59.3816	92.7067	115.961	128.321		31	-1.89982	37.5289	82.0845	133.049	198.845	293.632	382.622	493.4	601.005	726.066	911.491	1117	1196.65	1328.61		31	0.36621	1.12915	5.58472	6.56128	13.6719	21.2402	23.9868	44.6167	81.8176	98.6023	154.968	179.657	227.905	271.637		31	1.34642
31.05	-0.616	-0.18875	3.29025	4.02268	5.18234	10.4009	16.1687	25.7207	35.6999	47.7849	59.5036	90.9062	115.32	128.29		31.05	-1.65568	38.3834	81.8404	131.95	201.103	294.182	385.063	491.264	601.738	728.752	911.003	1117.12	1199.82	1330.74		31.05	0.57983	1.0376	5.70679	6.43921	13.7024	21.1182	23.2849	43.8538	82.3059	98.3581	154.175	180.145	226.685	270.325		31.05	0.30883
31.1	-0.70755	0.60471	3.50388	3.74802	5.2739	10.4009	17.1147	25.7817	35.6084	47.205	58.7712	89.4719	114.527	129.206		31.1	-0.86222	38.3224	81.5963	131.462	202.69	293.632	386.284	491.142	602.836	732.963	910.515	1118.1	1201.77	1331.96		31.1	0.36621	1.40381	5.46265	6.31714	13.5803	20.4163	22.7661	44.0063	82.7942	98.6938	153.473	180.389	224.731	268.524		31.1	0.49193
31.15	-0.31082	1.00144	2.98508	3.04611	4.99924	10.7365	17.2368	25.6901	34.876	47.144	59.0459	87.946	112.513	129.023		31.15	-1.1674	37.651	81.8404	129.753	204.948	292.9	388.054	491.63	603.752	736.87	909.233	1119.68	1204.4	1332.02		31.15	0.57983	1.49536	5.85937	6.5918	13.916	20.5078	22.2168	43.9148	83.5266	100.25	154.236	180.725	222.382	266.479		31.15	-0.36256
31.2	-0.37186	1.82541	3.38181	3.62595	5.64011	10.7976	18.0608	24.7441	35.1201	46.5031	59.5647	86.7253	111.384	130.274		31.2	-2.08292	37.2848	81.7794	130.18	206.108	291.008	389.824	492.363	603.691	738.273	908.378	1119.5	1208.12	1332.21		31.2	0.54932	1.37329	5.46265	6.43921	13.855	20.6909	21.4233	43.3655	84.0149	101.715	155.548	181.396	221.191	265.137		31.2	-0.36256
31.25	-0.52444	1.6423	2.77145	3.68698	5.33493	10.6755	18.1218	24.2253	35.0896	46.5337	61.6704	86.1149	110.895	130.64		31.25	-2.08292	37.2237	82.3897	130.424	206.169	288.933	390.739	493.339	605.522	738.457	908.317	1118.28	1211.97	1333.67		31.25	0.7019	1.83105	5.0354	6.86645	14.7705	20.813	21.3928	42.9688	84.0759	102.692	156.28	182.281	221.771	262.909		31.25	-0.91188
31.3	-0.89065	1.85593	2.71042	4.08371	5.82321	9.91257	19.0373	23.1877	35.5778	46.3505	63.532	85.8708	112.757	132.349		31.3	-2.08292	36.5523	84.0377	130.302	207.268	287.651	391.777	495.17	607.963	739.494	909.782	1116.26	1213.55	1337.76		31.3	0.85449	1.34277	4.82178	6.7749	15.0146	21.3013	22.1252	42.6025	84.6252	103.729	156.464	182.648	222.961	261.444		31.3	-0.72877
31.35	-1.47049	1.85593	1.82541	3.62595	5.02976	9.51584	18.3049	23.3098	35.4863	46.6252	65.3325	85.2605	114.374	132.868		31.35	-2.44914	37.1016	84.4039	130.669	208	287.651	392.815	497.49	611.076	740.41	912.529	1116.08	1215.51	1345.63		31.35	0.67139	1.25122	4.63867	6.34766	14.679	21.2402	23.8037	43.1824	85.2661	104.553	157.074	181.976	223.846	260.254		31.35	-1.76637
31.4	-1.3179	1.39816	2.22214	4.17526	5.06027	9.51584	18.1828	23.1572	35.0896	46.4421	65.1799	84.0398	116.419	132.41		31.4	-1.96085	37.4068	85.6856	130.485	207.695	288.017	394.035	498.527	614.616	740.959	913.566	1117.73	1217.77	1352.78		31.4	0.91553	1.06812	5.31006	5.85937	14.1296	21.0266	25.6043	43.5181	86.2427	104.553	157.776	181.183	223.572	258.789		31.4	-1.8274
31.45	-1.8367	0.90988	2.31369	3.47336	5.24338	9.75998	16.8706	24.3169	34.937	46.7473	65.302	82.0256	117.151	131.037		31.45	-1.65568	37.8341	86.1739	129.997	207.085	288.505	394.401	499.931	618.4	740.776	913.933	1120.41	1219.6	1359.43		31.45	0.67139	1.40381	5.37109	5.15747	13.4277	20.7214	26.4893	43.335	87.0972	103.973	157.928	179.749	222.382	257.721		31.45	-1.8274
31.5	-1.43997	0.60471	2.89352	3.62595	5.73166	9.7905	16.4738	24.8357	34.3266	46.4116	64.2949	81.0795	117.67	130.518		31.5	-1.3505	38.2613	86.0518	130.18	207.085	289.726	394.89	500.236	621.391	741.142	915.031	1123.22	1221.79	1362.97		31.5	0.64087	1.58691	5.79834	4.82178	13.7024	20.4163	27.2827	42.8772	87.1582	103.699	157.562	178.467	222.107	258.453		31.5	-1.88844
31.55	-1.1348	1.00144	2.80197	3.0156	5.76218	9.48532	15.6804	25.1103	34.3266	46.259	64.2033	81.2321	118.677	129.541		31.55	-0.86222	37.4678	87.1505	129.936	207.573	290.275	394.768	500.419	623.466	740.043	916.984	1125.79	1223.32	1366.63		31.55	0.7019	1.28174	5.67627	5.12695	13.4277	20.3552	27.4048	42.7551	87.5854	102.936	156.25	177.734	223.572	259.705		31.55	-1.15602
31.6	-0.37186	0.84885	2.95456	3.25974	5.70114	9.36325	15.8025	24.7746	34.052	45.6792	63.532	81.934	119.501	127.894		31.6	-2.08292	37.4678	87.8829	131.035	209.526	290.825	393.608	501.396	625.725	739.982	918.571	1127.56	1224.48	1371.94		31.6	0.7019	1.5564	5.06592	5.27954	12.9395	20.5078	27.0386	42.4805	88.4399	102.966	154.633	177.063	225.281	259.705		31.6	-0.85084
31.65	-0.2803	1.21506	2.64938	3.35129	5.57907	9.18015	16.6264	24.4084	35.0285	46.0759	64.1118	81.873	119.471	127.039		31.65	-2.57121	37.4068	87.6998	131.645	211.296	292.656	393.12	503.227	626.152	741.02	920.036	1127.43	1226.98	1376.88		31.65	0.79346	1.40381	4.60815	5.37109	12.6648	19.9585	26.886	42.9077	88.4094	103.21	153.076	176.3	226.41	259.277		31.65	0.55297
31.7	-0.12772	0.45212	2.98508	3.9006	4.96872	9.91257	17.0232	24.4084	34.9675	45.9538	62.83	82.4528	118.097	126.001		31.7	-2.3881	37.1016	87.4556	130.913	211.418	295.952	391.472	504.448	626.945	744.133	922.478	1128.41	1229.61	1382.74		31.7	0.39673	1.43433	4.24194	5.5542	12.6343	19.6533	26.5503	42.9382	87.1582	102.936	152.374	176.331	226.685	259.033		31.7	0.06469
31.75	-0.34134	0.60471	2.92404	3.9006	4.66354	10.1567	17.3589	23.7981	34.998	46.1675	61.9145	82.6665	116.48	125.666		31.75	-2.63224	37.1627	87.0894	131.218	210.869	297.844	389.885	504.631	627.739	748.161	924.492	1128.59	1233.45	1384.39		31.75	0.33569	1.00708	4.36401	6.5918	12.9395	18.9209	25.7263	42.6636	86.731	102.051	153.259	175.903	227.417	259.43		31.75	0.91918
31.8	-0.55496	0.17746	2.64938	3.25974	4.48044	10.3703	16.9621	24.0117	34.7539	45.2519	60.0835	83.2463	114.954	125.33		31.8	-1.65568	37.1016	85.8077	131.096	209.465	298.698	389.885	506.218	629.509	752.006	925.468	1127.49	1237.91	1384.76		31.8	0.64087	0.27466	4.63867	7.41577	13.1531	19.3481	25.2991	43.0298	87.3413	101.349	155.029	174.042	228.027	259.613		31.8	0.55297
31.85	-0.76858	0.29953	1.91696	3.47336	5.18234	9.57687	17.5114	23.6455	35.1506	45.0078	58.8017	83.3379	115.046	126.093		31.85	-1.89982	36.3692	85.9298	131.218	208.671	297.356	391.716	507.866	631.279	754.997	925.407	1125.91	1242.73	1383.72		31.85	0.03052	0.30518	4.39453	7.23267	12.5427	19.7754	24.5361	42.9077	88.7146	100.8	155.884	171.417	228.241	260.223		31.85	1.10228
31.9	-1.01272	0.51315	2.4968	2.95456	4.96872	9.08859	16.8401	24.2863	35.4253	44.7026	57.6726	83.7041	115.595	126.307		31.9	-2.44914	36.7965	85.3194	131.157	207.573	294.853	393.12	508.842	633.293	757.011	926.75	1122.67	1249.02	1386.22		31.9	0.03052	0.61035	4.39453	6.92749	12.085	19.3176	24.2004	42.7551	91.4612	100.25	155.426	170.166	227.966	261.688		31.9	0.36986
31.95	-0.86014	0.81833	2.6799	3.04611	5.18234	8.66135	16.5044	24.3169	35.883	45.1298	57.1233	83.7956	116.205	126.734		31.95	-2.205	37.5899	84.4039	129.448	207.695	293.632	394.462	506.95	635.979	759.025	926.933	1120.84	1253.41	1387.93		31.95	0	1.2207	4.05884	6.68335	11.7188	19.2871	24.5361	42.6636	93.2922	100.616	154.572	171.936	227.692	264.557		31.95	-0.48463
32	-0.95169	1.36765	3.0156	2.6799	4.66354	8.69186	15.2837	24.8967	36.4629	45.8317	57.459	84.3755	116.144	125.757		32	-1.96085	37.1016	85.0753	129.143	207.39	293.571	396.11	504.509	638.603	760.673	924.553	1121.39	1257.26	1389.88		32	0.45776	1.86157	3.93677	6.31714	11.0168	19.3176	25.2075	42.9382	93.9941	101.379	153.107	175.568	227.875	266.998		32	-0.66774
32.05	-0.58548	0.97092	2.43576	3.10715	4.78561	9.36325	14.9785	25.1408	36.8596	46.0759	58.0998	84.7111	115.29	124.17		32.05	-2.08292	37.4678	85.5025	129.265	206.779	295.097	397.575	502.678	639.58	761.528	921.806	1123.83	1258.66	1390.8		32.05	0.85449	1.98364	4.54712	6.71387	11.0168	18.7988	26.7944	44.1895	93.811	102.814	151.52	180.206	228.088	267.609		32.05	-1.03395
32.1	-0.31082	1.15402	2.34421	2.92404	4.90768	10.0652	14.5207	25.385	37.5005	46.4421	58.9238	85.1384	113.825	122.37		32.1	-1.59464	37.773	85.0753	128.837	207.39	296.318	398.613	501.091	639.213	762.321	918.51	1129.14	1260.92	1392.63		32.1	0.61035	1.92261	4.57764	6.073	11.261	17.9443	27.71	45.8069	92.7124	104.37	149.689	183.533	228.363	267.242		32.1	-0.05738
32.15	-0.15823	0.66574	2.00852	2.98508	5.02976	10.7976	14.7343	25.6291	37.2258	45.8012	58.7102	84.8942	112.238	120.081		32.15	-1.22843	37.8341	84.4649	128.532	207.634	298.637	399.956	499.077	640.007	762.443	916.679	1133.35	1261.77	1392.94		32.15	0.94604	1.92261	4.91333	6.04248	11.2305	17.5781	28.1067	46.6003	91.6138	105.438	148.01	185.913	227.631	267.303		32.15	-0.05738
32.2	-0.00564	0.26901	2.34421	2.89352	5.2739	10.5534	15.009	25.0798	37.592	46.1675	58.9238	85.1384	111.811	118.403		32.2	-1.22843	38.3224	84.1597	127.983	208.366	300.346	401.42	496.574	640.861	762.382	916.679	1137.38	1263.73	1395.26		32.2	0.33569	1.40381	5.43213	6.50024	11.7798	17.395	28.2288	45.8984	91.4612	105.927	145.935	187.347	226.624	268.341		32.2	1.22435
32.25	-0.67703	-0.15823	2.06955	2.52731	5.12131	10.5229	15.3142	25.4155	37.4699	45.9843	58.6491	85.5656	111.384	116.541		32.25	-0.43498	38.5665	83.4273	126.518	209.465	300.774	401.665	494.316	641.899	762.993	917.473	1138.85	1264.7	1397.94		32.25	0.03052	1.58691	5.40161	6.83594	12.3291	17.4255	27.9846	45.0439	91.7053	106.506	144.226	187.775	226.166	269.104		32.25	0.67504
32.3	-0.7991	-0.15823	2.31369	3.07663	5.18234	9.75998	15.8635	25.2019	37.1953	46.1675	59.2595	85.8708	112.513	115.961		32.3	-0.49601	38.5055	84.648	126.64	210.502	299.797	400.627	492.119	642.509	764.335	921.013	1139.34	1266.53	1402.09		32.3	0.42725	1.34277	5.24902	7.38525	12.5427	17.8528	27.6184	43.5486	91.7358	106.659	143.89	186.676	226.166	270.203		32.3	0.4309
32.35	-1.1348	0.78781	2.06955	3.41232	4.63303	9.39377	15.5888	26.0564	36.5239	45.2824	59.5952	85.9318	113.062	115.87		32.35	-0.00773	39.0548	85.5025	127.312	210.93	297.478	399.223	490.349	641.777	765.007	925.102	1137.38	1266.17	1403.98		32.35	0.7019	1.34277	4.27246	7.41577	12.6953	18.0969	27.832	42.7246	91.6748	105.957	144.043	185.699	226.257	271.362		32.35	0.49193
32.4	-0.616	1.03195	2.58835	4.17526	4.7551	9.2717	16.2907	25.6596	36.4323	45.0688	60.236	85.4741	114.863	117.518		32.4	-0.06876	40.0313	85.1973	127.556	211.601	294.487	398.186	489.921	642.143	767.265	928.642	1135.61	1268.18	1405.51		32.4	1.09863	1.43433	3.84521	7.14111	12.4817	18.1885	28.1372	42.9382	90.6372	105.072	144.745	185.791	226.837	271.515		32.4	0.30883
32.45	-0.55496	1.85593	2.58835	3.80905	4.44992	9.02756	16.2602	25.1408	37.0122	45.5571	60.8159	84.8637	115.351	119.074		32.45	-0.43498	40.0924	85.5025	129.448	212.15	291.679	397.27	490.837	643.12	768.974	930.229	1134.64	1269.58	1405.33		32.45	0.94604	0.7019	4.05884	7.08008	12.4207	17.8833	27.8931	43.6096	89.1724	103.973	145.569	186.096	228.699	270.782		32.45	0.36986
32.5	-0.95169	1.73386	2.4968	4.17526	4.7551	8.66135	16.2297	24.6831	36.646	45.7097	61.4873	84.3755	116.51	121.332		32.5	-0.98429	41.0689	86.2349	130.607	212.456	291.069	396.477	492.302	645.5	769.34	929.924	1136.71	1272.39	1407.65		32.5	0.36621	0.94604	4.5166	6.92749	12.085	18.8599	28.3814	44.1895	88.4399	103.241	146.912	186.737	228.851	269.714		32.5	-1.33912
32.55	-0.7991	1.58127	2.13059	3.99216	4.66354	8.50876	15.4362	24.0727	37.2563	46.198	61.7619	84.4975	116.938	122.095		32.55	-1.10636	41.191	86.4791	131.523	213.005	290.642	396.232	494.255	649.772	769.523	929.13	1139.95	1271.23	1407.77		32.55	0.5188	1.12915	4.54712	6.40869	11.0779	20.1721	28.8086	44.7998	89.0198	102.936	148.346	186.645	227.661	268.982		32.55	-1.33912
32.6	-1.10428	1.15402	2.4968	3.83957	4.60251	8.81393	15.07	24.0727	37.6225	45.7707	61.3957	84.2839	117.151	122.553		32.6	-1.53361	40.7638	86.6622	132.988	213.371	290.214	394.462	496.879	654.716	766.411	927.666	1142.75	1271.54	1408.2		32.6	0.42725	1.46484	4.3335	6.53076	10.7422	20.7214	29.1748	45.0134	89.9963	103.241	149.567	185.455	226.105	268.066		32.6	-2.13258
32.65	-1.10428	1.03195	2.22214	3.62595	4.51096	9.14963	15.3752	23.7065	38.7212	45.2824	61.6704	84.2534	117.64	121.882		32.65	-1.83878	40.3365	88.066	134.392	213.188	290.214	391.838	498.955	657.646	763.969	928.032	1145.44	1271.84	1405.27		32.65	0.03052	1.92261	4.18091	6.86645	10.6506	21.0266	29.6936	44.342	91.095	104.004	150.208	183.38	224.762	267.853		32.65	-1.58326
32.7	-1.10428	1.15402	2.58835	2.92404	4.02268	9.91257	15.1311	23.9812	38.2939	43.8786	61.1516	84.467	118.342	121.119		32.7	-1.10636	40.4586	88.3712	134.819	211.601	290.764	388.664	502.189	659.843	758.964	929.191	1148.19	1275.99	1404.17		32.7	0.12207	1.58691	3.9978	6.98852	10.437	21.7285	30.2124	44.281	93.2922	104.614	149.689	181.213	223.816	268.372		32.7	-1.15602
32.75	-0.52444	0.45212	2.77145	3.10715	4.32785	10.4619	15.6194	23.737	38.1718	43.7566	61.2737	85.0773	119.928	120.844		32.75	-0.61808	40.3975	88.3712	134.697	211.052	291.435	386.833	506.523	660.82	756.828	931.694	1148.37	1279.59	1403.37		32.75	-0.09155	0.36621	4.02832	7.08008	10.8032	22.1558	30.4871	44.4031	95.0012	105.164	148.865	180.206	222.687	269.714		32.75	-1.03395
32.8	-0.31082	0.39108	3.35129	3.16818	4.57199	11.0417	15.8635	23.8896	38.0498	44.1228	60.999	86.176	120.874	120.691		32.8	-0.19083	39.7261	88.127	134.27	211.54	292.229	386.589	510.673	659.721	756.706	933.525	1146.66	1283.32	1403.92		32.8	0.21362	0.27466	3.90625	6.62231	10.8337	22.4609	31.0364	45.0745	95.9778	104.645	148.956	179.962	221.985	270.447		32.8	-0.48463
32.85	-0.70755	0.63522	3.47336	3.68698	5.21286	11.469	16.779	24.2558	37.7751	45.0078	60.8159	86.7253	122.492	120.997		32.85	0.41952	39.421	86.9063	133.415	212.883	293.144	387.199	513.176	658.745	758.11	935.6	1145.44	1283.07	1405.94		32.85	0.48828	0.64087	4.24194	6.74438	10.6812	23.1628	31.4331	45.1355	96.405	103.516	150.269	179.81	221.191	270.019		32.85	-0.91188
32.9	-0.616	1.03195	3.32077	3.68698	5.30441	11.1333	16.6264	24.4389	37.9887	45.9843	60.5107	86.7253	123.438	120.997		32.9	0.17538	38.7496	85.8077	134.087	214.287	292.961	388.908	514.641	655.937	759.453	936.76	1145.13	1280.94	1409.42		32.9	-0.03052	0.7019	3.72314	7.08008	10.376	22.8271	31.0669	45.166	95.8557	102.386	152.313	179.565	220.947	269.623		32.9	-0.97291
32.95	-1.04324	1.55075	3.13767	3.68698	5.09079	10.9807	16.1687	24.7746	37.1953	46.259	59.8088	85.7793	125.116	120.508		32.95	-0.06876	38.6275	85.8687	134.88	216.545	293.449	390.434	514.946	655.449	760.246	938.774	1146.17	1277.4	1414.18		32.95	0.33569	1.19019	3.11279	7.1106	10.1013	22.8271	31.2195	45.3796	94.7266	102.081	154.297	179.413	220.612	270.294		32.95	-0.66774
33	-0.82962	1.42868	2.77145	4.05319	4.7551	10.706	15.4668	24.3169	37.1343	46.7778	59.9919	85.0163	126.917	118.586		33	0.29745	39.2989	86.6011	135.49	219.108	293.266	391.533	511.467	654.167	760.429	939.079	1150.5	1275.2	1416.8		33	0.67139	1.19019	3.02124	6.7749	10.1013	23.0102	31.25	45.4407	93.5058	101.807	156.525	178.802	219.971	271.667		33	-0.24049
33.05	-1.10428	1.09299	2.98508	3.99216	4.14475	10.4924	14.7038	24.1643	36.646	46.8388	59.9004	84.3755	127.741	116.968		33.05	0.78573	40.2755	86.6622	136.772	220.024	293.388	392.57	508.842	654.533	759.697	942.802	1156	1274.1	1420.16		33.05	0.73242	1.2207	3.35693	6.95801	10.437	22.7661	31.311	45.166	92.865	101.959	158.356	178.955	219.025	272.949		33.05	0.79711
33.1	-1.40945	0.4216	2.74094	4.32785	4.7551	10.5229	15.1006	23.7981	36.5239	46.9914	60.6023	83.643	127.894	114.74		33.1	0.48055	40.8248	86.7843	138.176	220.451	293.632	393.913	506.828	656.364	759.514	945.366	1161.55	1275.26	1420.4		33.1	0.7019	1.09863	3.60107	6.7749	10.7727	21.759	30.8533	44.5557	92.4682	102.661	159.79	180.969	219.299	273.346		33.1	0.49193
33.15	-1.1348	-0.00564	2.83249	4.2363	4.66354	10.0957	14.8564	23.737	36.4934	47.0525	59.9004	83.3073	127.283	112.909		33.15	0.9078	41.8624	86.7232	139.152	220.268	294.121	394.218	505.363	659.416	760.673	947.258	1164.3	1278.68	1419.61		33.15	0.57983	1.00708	4.05884	6.43921	10.6812	21.1792	30.426	44.1284	93.0176	103.455	160.248	183.502	220.489	271.362		33.15	0.18676
33.2	-0.92117	0.36057	2.10007	4.05319	5.42648	10.8586	15.5278	23.8286	36.1272	46.7168	59.8698	82.6665	126.947	113.886		33.2	0.48055	42.7779	86.5401	139.946	220.329	294.548	393.791	503.288	661.491	763.237	945.976	1164.36	1283.07	1416.07		33.2	0	1.12915	4.30298	6.53076	11.0168	20.5383	29.602	44.1895	94.4214	103.882	159.76	184.937	221.313	269.653		33.2	-0.17945
33.25	-0.18875	0.45212	2.22214	3.96164	5.70114	11.4079	15.894	23.5234	36.2187	46.9304	60.0835	82.697	124.933	116.48		33.25	0.35848	42.2286	86.5401	140.312	219.902	294.975	394.157	499.504	660.576	767.021	943.535	1162.77	1287.22	1413.75		33.25	-0.21362	1.28174	4.05884	6.53076	11.1694	19.989	29.2358	45.0745	95.7336	103.821	158.264	185.181	221.619	267.792		33.25	-0.72877
33.3	0.02487	0.45212	2.80197	3.59543	5.64011	12.1403	16.1687	23.6455	35.3032	47.3271	59.8088	82.758	122.98	120.112		33.3	0.35848	41.8624	86.5401	138.969	219.536	295.83	394.157	497.978	657.951	771.11	940.239	1160.76	1290.03	1414.24		33.3	-0.64087	1.28174	3.72314	7.01904	11.1084	19.989	29.2969	46.0815	96.2219	103.394	157.257	185.669	222.168	266.144		33.3	-0.36256
33.35	-0.40237	0.26901	3.9006	3.56491	5.54855	12.3845	16.4433	23.5844	34.4792	48.5478	59.6562	82.8801	120.936	123.163		33.35	0.72469	41.4351	85.9298	138.542	219.047	295.341	396.232	495.231	655.327	775.444	937.553	1159.54	1291.86	1415.52		33.35	-0.73242	1.46484	2.74658	7.41577	10.9253	19.104	28.9917	46.7834	95.5811	102.203	156.677	186.554	223.236	265.259		33.35	-0.66774
33.4	-0.58548	0.90988	4.38889	3.10715	4.78561	12.0183	16.3213	23.8591	33.0449	48.853	58.5881	82.6665	118.83	125.483		33.4	0.72469	41.3741	84.4039	137.627	218.681	295.586	399.223	494.987	654.167	777.763	933.769	1157.1	1291.86	1418.82		33.4	-0.30518	1.37329	2.34985	7.50732	10.5591	18.6157	28.9001	47.1191	95.4285	100.952	157.043	187.347	224.762	265.35		33.4	-0.36256
33.45	-0.64651	1.61179	3.62595	3.10715	4.96872	11.9267	17.0537	24.1948	32.5566	48.5478	58.5881	82.2392	116.907	125.574		33.45	0.41952	40.7027	83.2442	136.284	218.864	295.586	402.214	494.682	653.618	779.472	928.703	1157.58	1291.68	1419.43		33.45	-0.03052	0.79346	2.71606	7.08008	10.498	18.7988	29.7546	46.9055	95.4285	100.494	158.783	188.141	226.746	265.778		33.45	0.36986
33.5	-0.98221	1.06247	3.22922	3.59543	4.57199	11.8047	17.0232	23.9201	32.4651	48.2732	58.9238	82.2392	114.252	124.72		33.5	0.9078	40.3975	82.2677	135.124	219.047	295.402	405.937	497.124	652.763	779.228	923.637	1158.87	1289.54	1419.55		33.5	0	1.00708	2.99072	7.01904	10.6506	18.9819	30.4565	46.8445	95.6116	100.067	160.919	187.897	227.722	265.289		33.5	0.24779
33.55	-1.3179	1.21506	2.34421	3.56491	4.51096	12.6897	16.8095	23.6455	32.2209	47.6628	60.3276	81.6899	112.726	123.499		33.55	1.02987	40.3975	81.9014	134.453	218.864	295.769	407.219	498.161	652.336	779.472	922.722	1162.71	1288.51	1417.47		33.55	-0.06104	1.12915	3.08228	6.43921	11.5967	18.7378	30.304	46.814	94.9402	98.7854	162.628	188.324	229.004	263.641		33.55	1.10228
33.6	-1.65359	0.97092	2.83249	3.1987	4.84665	13.2695	16.5349	23.615	32.5871	47.7849	61.7314	81.4153	112.085	121.882		33.6	1.21297	39.7872	81.0469	134.392	217.888	294.853	408.012	500.969	651.359	779.167	923.515	1163.81	1290.46	1415.64		33.6	-0.48828	1.15967	3.14331	6.10352	11.6577	18.5547	29.8462	46.875	93.4448	97.5342	163.605	189.301	229.248	260.986		33.6	0.49193
33.65	-1.16531	0.81833	2.71042	2.25266	5.06027	13.1169	16.3823	23.4929	33.1364	48.2732	62.2502	80.988	112.146	120.905		33.65	1.39608	40.4586	81.0469	135.124	217.583	293.449	405.998	503.166	651.726	781.486	926.201	1162.47	1292.41	1416.56		33.65	-0.57983	1.09863	2.99072	6.31714	11.1694	18.6157	29.5105	46.2646	92.1936	97.4426	164.978	190.643	229.004	258.545		33.65	0.12572
33.7	-1.10428	0.9404	3.07663	1.82541	5.91476	13.5136	16.779	23.7981	33.6858	48.5478	62.5859	80.103	112.299	118.952		33.7	1.51815	40.8858	80.9249	136.711	218.62	292.961	405.571	506.645	651.176	783.806	927.299	1159.54	1294.67	1418.21		33.7	0	0.88501	2.41089	6.13403	10.6201	18.0054	29.2969	44.8608	91.7664	97.6562	166.26	192.78	227.234	257.355		33.7	0.30883
33.75	-1.53152	1.09299	3.0156	2.37473	5.70114	12.5676	16.8401	23.0351	33.8383	48.8225	61.5483	79.7368	112.055	117.884		33.75	1.70125	41.191	80.8638	137.382	219.047	292.29	403.923	508.354	652.153	786.735	929.13	1157.28	1294.91	1422.84		33.75	0.21362	0.48828	2.10571	6.073	10.2234	17.4561	29.8767	43.5486	91.095	98.2056	166.016	194.244	225.525	257.233		33.75	-0.48463
33.8	-1.19583	1.73386	3.13767	2.28317	5.94528	12.2014	16.779	22.6384	33.5027	48.0595	61.2431	79.4011	112.207	117.273		33.8	1.45711	39.9093	81.4132	137.504	219.047	292.656	403.618	510.063	652.763	790.031	929.558	1157.28	1295.59	1426.69		33.8	0.03052	0.73242	1.80054	5.98144	10.0708	16.51	30.9143	42.45	89.5996	98.2971	164.093	194.946	223.419	258.453		33.8	0.30883
33.85	-1.16531	1.6423	3.35129	2.74094	6.00632	11.8657	16.779	22.0281	33.5332	47.6628	61.3652	80.0419	112.421	118.128		33.85	1.39608	39.6651	82.3897	137.566	218.864	291.679	400.627	510.124	653.496	793.144	931.45	1156.24	1296.13	1430.29		33.85	-0.27466	0.88501	2.16675	5.70679	10.8337	15.8997	31.6772	41.5955	89.386	98.4802	162.323	193.573	222.778	259.399		33.85	0.24779
33.9	-0.92117	1.24558	3.22922	2.58835	6.00632	11.9572	16.0771	21.6008	33.5027	46.9609	61.7925	80.4997	112.33	119.501		33.9	0.78573	39.7872	82.817	137.382	217.888	290.825	399.711	510.368	652.519	794.975	931.877	1157.04	1297.29	1432.61		33.9	-0.36621	0.67139	3.08228	5.09644	11.5051	15.3809	31.4026	40.7715	89.8743	98.9685	160.95	191.956	221.954	260.895		33.9	0.85814
33.95	-0.76858	0.87936	3.56491	2.61887	6.28098	12.8117	15.7719	22.2417	33.5637	46.32	62.708	80.8049	112.726	119.898		33.95	1.0909	39.9703	82.3897	136.894	217.094	289.543	398.735	509.636	651.481	793.815	932.548	1157.65	1299.43	1432.85		33.95	0.27466	0.82397	3.57056	5.34058	11.3525	16.2048	30.8227	40.2527	90.6372	100.433	160.37	190.887	222.321	261.444		33.95	1.40746
34	-0.70755	0.45212	2.98508	2.80197	5.88425	13.5442	15.7109	22.5468	34.0825	45.9843	63.1962	81.2321	112.696	119.928		34	1.70125	40.5196	82.2677	137.26	218.132	289.97	400.017	511.528	648.613	793.022	934.257	1158.87	1300.53	1433.71		34	0.64087	1.31226	3.87573	5.95093	11.0779	16.3574	29.9377	39.8254	90.4846	102.356	160.217	192.108	221.588	262.756		34	1.59057
34.05	-0.15823	0.45212	2.64938	2.95456	5.42648	13.7883	15.894	22.8825	33.8994	45.5266	64.1423	80.5302	112.207	118.83		34.05	2.55575	41.3131	82.0845	136.894	218.01	289.97	399.711	512.077	646.477	791.13	935.417	1159.35	1302.36	1434.26		34.05	0.54932	1.58691	3.72314	6.28662	9.67407	16.0217	29.0832	39.6423	90.4236	103.821	160.736	194.305	220.612	262.329		34.05	1.83471
34.1	0.29953	0.90988	2.34421	3.56491	5.2739	13.5136	16.3518	22.6994	33.5942	46.2285	65.2104	80.3777	110.621	118.616		34.1	2.73885	41.9234	81.7794	136.04	219.292	290.336	399.956	513.542	645.378	789.665	937.553	1158.62	1303.09	1437.49		34.1	0.03052	1.61743	3.11279	6.56128	8.81958	15.3503	28.656	40.3442	90.3931	104.614	161.682	196.442	219.666	262.268		34.1	2.13988
34.15	0.11643	0.90988	2.34421	3.65646	4.84665	12.9033	16.1381	22.3637	33.4111	46.32	66.2175	79.9199	108.881	118.036		34.15	2.25057	41.191	81.7183	136.04	218.376	290.275	398.43	512.504	645.744	786.186	937.675	1159.42	1303.09	1440.24		34.15	-0.24414	1.5564	2.13623	6.13403	8.75854	15.1367	28.4729	41.0767	89.2639	103.79	162.781	196.289	220.093	261.566		34.15	1.4685
34.2	-0.24979	1.06247	2.46628	3.41232	4.54147	12.8117	16.5044	22.4858	32.9533	46.5947	67.4687	78.7602	107.355	117.609		34.2	1.70125	41.0079	82.2066	134.819	217.644	291.191	397.331	512.504	646.904	784.233	936.76	1159.29	1303.21	1440.3		34.2	-0.24414	1.2207	1.7395	5.34058	9.24683	15.7776	28.1677	41.7175	87.4023	102.631	163.696	195.404	219.543	261.841		34.2	1.6516
34.25	-0.64651	0.87936	2.13059	3.7175	4.48044	12.6897	15.9245	22.6689	33.7163	46.5947	67.957	77.0817	105.677	118.677		34.25	0.48055	41.0079	83.3052	136.101	215.263	291.191	394.157	509.514	648.796	782.524	931.938	1160.33	1301.75	1439.57		34.25	0.30518	0.85449	1.98364	4.42505	9.3689	16.449	27.4658	41.7786	85.968	101.99	164.368	193.329	218.689	262.665		34.25	1.95678
34.3	-0.73807	0.51315	2.22214	3.47336	4.44992	12.6897	15.3447	23.0351	33.8994	46.6862	67.957	75.739	105.707	120.112		34.3	0.05331	41.0079	83.5494	136.589	214.348	290.886	391.289	509.086	650.993	783.256	927.482	1162.47	1301.32	1437.49		34.3	0.82397	1.46484	2.13623	4.82178	9.39941	17.7002	27.0081	41.5649	85.2966	101.685	165.588	192.2	217.529	264.587		34.3	1.77367
34.35	-0.40237	0.66574	2.61887	3.56491	5.09079	13.239	15.2531	23.4624	34.2046	47.0525	67.2856	75.8611	106.134	122.522		34.35	-0.31291	40.8248	84.2818	138.42	213.982	289.421	387.932	508.781	651.542	785.82	925.041	1164.36	1300.65	1435.54		34.35	0.64087	1.64795	2.16675	5.34058	10.4065	18.4326	26.6113	40.9241	85.4187	102.081	167.023	190.704	216.4	265.32		34.35	2.50609
34.4	-0.7991	0.48264	2.89352	3.50388	4.84665	12.9033	14.5818	23.3403	34.1435	46.8693	66.6142	76.1357	106.531	123.804		34.4	0.11434	40.0313	85.5636	139.213	214.531	289.421	386.04	511.833	651.909	789.055	925.773	1165.89	1301.32	1436.33		34.4	0.09155	1.70898	2.19727	6.16455	10.7422	18.5242	26.6724	40.5884	85.022	102.264	167.755	189.911	215.271	265.503		34.4	2.62816
34.45	-0.73807	0.78781	2.83249	3.25974	4.9382	13.0254	14.5818	22.9436	34.0825	46.6862	66.248	76.4714	106.745	123.56		34.45	-0.19083	39.421	85.6246	138.969	215.507	288.75	383.659	513.298	650.505	792.167	930.046	1165.58	1303.4	1436.76		34.45	-0.39673	1.70898	2.38037	7.01904	10.9253	17.7002	27.1606	40.1611	82.9163	103.546	167.603	188.416	213.989	264.74		34.45	2.81127
34.5	-0.86014	1.03195	2.37473	3.29025	4.78561	13.1474	14.5512	23.2488	34.6928	46.5947	65.4851	77.1733	105.311	122.95		34.5	-0.25187	38.5055	85.7467	137.81	217.705	289.116	382.805	513.176	650.81	791.496	933.647	1165.09	1304.5	1437.43		34.5	-0.76294	1.5564	2.62451	7.65991	10.7727	17.0288	27.5574	39.3677	82.0923	103.546	165.649	187.53	213.684	264.465		34.5	2.50609
34.55	-0.76858	0.84885	2.40524	3.04611	4.57199	12.9948	14.185	23.5844	34.6318	45.9843	64.8137	78.0583	104.792	123.316		34.55	-0.31291	38.5665	85.0142	137.199	219.047	288.627	382.011	508.781	651.115	790.52	937.492	1164.24	1306.45	1437.98		34.55	-1.2207	1.37329	2.80762	7.75146	11.1999	16.8762	27.4658	38.8794	81.1767	103.119	164.337	186.707	214.294	262.665		34.55	1.6516
34.6	-0.18875	0.75729	2.40524	2.25266	4.84665	13.3305	14.5207	24.1338	34.937	45.7097	64.7832	78.9128	105.158	124.17		34.6	-0.25187	38.6275	83.7325	137.688	220.451	290.275	382.439	504.143	653.19	788.2	940.3	1162.96	1305.66	1438.29		34.6	-1.15967	1.43433	2.34985	7.2937	11.4136	16.8152	27.7405	38.5742	81.0547	100.983	162.994	187.012	216.461	261.597		34.6	1.95678
34.65	-0.00564	0.81833	2.22214	2.6799	4.51096	13.0559	14.8259	23.8896	35.0896	45.9233	64.2949	80.0725	106.867	124.903		34.65	0.05331	38.1392	83.2442	139.274	220.329	291.313	382.011	499.87	654.96	786.979	942.436	1164.24	1304.68	1439.02		34.65	-0.94604	1.37329	1.86157	7.01904	11.4746	17.0288	28.717	38.7268	80.2917	99.7009	163.361	186.981	217.621	260.223		34.65	2.20092
34.7	-0.52444	0.4216	2.89352	2.77145	4.57199	12.6286	15.4362	23.9506	34.9675	45.7402	64.9968	80.4082	109.827	124.445		34.7	0.17538	36.8575	82.5728	139.824	221.367	294.548	381.645	497.734	656.242	788.139	945.61	1164.42	1304.25	1438.47		34.7	-0.76294	1.19019	2.10571	6.7749	11.4441	17.273	28.7476	39.1235	79.6204	98.4497	162.994	187.317	217.468	262.573		34.7	1.77367
34.75	-0.7991	0.75729	2.74094	2.89352	4.54147	12.2014	16.4433	23.615	34.2351	45.8623	66.0344	80.1335	111.322	124.506		34.75	0.9078	36.3082	83.3052	140.861	220.634	296.501	380.73	496.94	657.341	789.909	948.601	1164.67	1304.13	1439.08		34.75	-0.27466	1.09863	2.2583	6.83594	11.6272	17.4561	29.1138	39.4287	78.186	98.175	163.788	187.073	216.736	265.015		34.75	1.04125
34.8	-0.64651	1.18454	3.04611	2.98508	4.05319	11.7436	16.8401	23.0351	33.8383	45.1604	66.8889	79.4011	111.567	124.17		34.8	1.02987	36.4303	84.0987	140.434	221.367	299.492	380.546	496.025	657.097	793.571	951.591	1164.85	1305.9	1439.81		34.8	0	0.94604	2.47192	6.86645	11.8713	17.5171	29.541	39.8254	77.0264	97.9919	164.551	186.768	216.827	267.975		34.8	0.55297
34.85	-1.04324	0.75729	3.32077	2.86301	3.87009	11.4079	17.0232	23.3403	33.3806	44.489	67.2246	78.7297	112.177	124.14		34.85	0.66366	36.5523	84.7091	142.448	220.878	299.065	379.997	495.72	658.073	796.379	953.667	1165.28	1305.72	1438.96		34.85	0.12207	0.57983	3.11279	6.95801	11.6882	17.1204	29.6326	39.3677	75.1648	98.1445	165.924	186.188	217.56	269.562		34.85	-0.54567
34.9	-1.16531	0.81833	3.29025	2.98508	3.87009	11.3469	17.3283	23.5234	33.5332	44.3669	66.6447	78.7297	113.215	124.17		34.9	0.66366	37.1627	84.9532	143.12	222.71	298.881	379.692	495.476	658.378	799.736	955.986	1167.66	1303.15	1437.13		34.9	0.12207	0.21362	3.75366	6.53076	11.9324	16.571	29.8767	39.6423	73.9136	97.9004	165.131	186.615	218.994	270.233		34.9	-0.72877
34.95	-1.34842	0.60471	3.62595	2.64938	3.87009	10.8891	17.2063	23.5844	33.1975	44.0312	65.9428	78.7602	115.686	123.102		34.95	0.60262	36.8575	85.0142	144.89	222.587	296.44	378.288	496.147	659.233	800.468	960.075	1169.36	1301.63	1434.2		34.95	0	0.5188	3.38745	6.28662	11.6882	16.5405	29.2053	39.6423	73.1201	96.5576	163.239	186.462	221.252	270.874		34.95	-1.21705
35	-1.07376	0.81833	2.98508	2.13059	4.14475	10.706	17.8777	23.4013	32.6482	44.55	65.302	80.0725	118.219	122.309		35	0.41952	38.0172	84.0987	144.707	222.526	295.341	376.884	495.476	658.623	800.163	963.554	1170.4	1302.91	1432.24		35	-0.45776	0.97656	3.14331	6.28662	11.9018	16.3879	29.5105	39.8865	73.9136	95.1843	160.919	186.493	222.687	272.43		35	-2.19361
35.05	-0.64651	1.03195	2.92404	1.91696	4.48044	10.706	17.7556	23.4013	32.7397	44.7026	65.6682	82.1782	119.928	121.149		35.05	0.9078	37.3458	83.0001	144.462	220.39	293.51	375.786	495.109	656.486	800.712	967.827	1169.55	1307.49	1432.06		35.05	-0.67139	0.79346	2.92969	6.22559	11.9629	16.7236	29.0222	39.0015	74.4629	93.4143	160.187	185.883	223.755	271.942		35.05	-1.94947
35.1	-0.64651	1.70334	2.46628	2.61887	4.08371	10.2483	17.7556	22.7605	32.5566	44.3974	67.5298	84.3755	120.936	120.325		35.1	1.70125	37.1016	81.2911	144.768	218.864	293.693	376.762	493.278	653.984	800.957	970.085	1168.33	1312.25	1432.98		35.1	0.09155	0.97656	2.86865	6.53076	11.9629	17.334	29.3274	39.3372	76.1108	93.5669	161.072	186.676	224.03	268.311		35.1	-2.37672
35.15	-0.73807	1.85593	2.1611	3.32077	4.54147	10.645	18.2133	22.7605	32.2514	44.1838	69.2693	86.176	120.142	119.654		35.15	0.78573	36.003	80.3145	143.669	218.193	293.266	377.678	492.363	649.956	803.337	970.085	1169	1315.48	1433.65		35.15	0.30518	1.40381	2.65503	7.26318	12.4512	17.3645	28.5339	38.9709	76.5381	93.6279	163.055	187.378	225.433	265.289		35.15	-2.49879
35.2	-0.616	1.82541	2.37473	3.99216	4.7551	10.6145	18.2439	22.5163	32.1904	43.665	69.727	86.9694	119.715	119.227		35.2	1.45711	35.7589	79.46	143.547	219.047	293.938	380.607	493.034	647.941	804.863	970.939	1168.82	1317.8	1432.91		35.2	0.15259	1.06812	2.59399	7.53784	12.97	17.7612	28.1982	39.093	77.8198	94.4519	164.764	188.843	227.142	264.16		35.2	-1.88844
35.25	-0.7991	1.36765	2.34421	3.87009	5.24338	10.5229	17.9082	22.0586	31.7326	42.9631	70.2153	86.6032	118.83	120.112		35.25	0.96883	36.003	79.5821	141.167	219.536	293.693	382.5	494.499	646.171	806.45	971.367	1168.94	1318.53	1431.02		35.25	0.12207	0.18311	2.44141	7.17163	13.3057	17.4255	27.1912	37.7808	78.4607	94.1772	166.626	189.758	229.126	267.548		35.25	-1.40016
35.3	-0.89065	0.90988	2.37473	3.35129	5.54855	10.8281	18.2439	21.906	31.5495	43.2988	69.9101	86.3896	117.792	120.997		35.3	0.9078	36.3692	78.6666	141.106	219.658	295.341	384.514	496.269	645.988	806.877	972.16	1169.36	1319.08	1430.11		35.3	0.21362	0.12207	1.89209	6.74438	13.0005	18.219	27.2827	37.9028	79.6204	94.4519	166.992	190.826	229.095	272.736		35.3	-1.94947
35.35	-0.40237	1.24558	2.55783	3.7175	5.42648	11.1638	18.3354	21.5703	31.3664	43.3293	69.4829	85.7182	117.914	121.759		35.35	1.51815	36.8575	78.7276	139.824	219.902	296.074	384.148	497.063	646.477	805.168	971.794	1168.82	1321.77	1428.89		35.35	-0.24414	0.24414	1.70898	5.82886	12.1765	18.3716	27.1912	37.7502	80.3833	94.2688	167.725	190.613	229.431	277.649		35.35	-1.70533
35.4	-0.49393	1.36765	2.58835	3.65646	5.24338	11.7436	18.427	21.5093	31.0613	43.3598	70.0932	84.467	118.219	122.706		35.4	0.9078	36.9796	78.3004	139.397	220.634	297.539	383.11	498.344	644.707	802.727	970.573	1169.43	1323.66	1426.08		35.4	-0.5188	0.54932	2.04468	6.04248	11.9629	18.8904	28.1372	38.7268	81.3599	95.2454	168.243	190.063	229.492	280.121		35.4	-1.76637
35.45	-0.73807	1.39816	3.04611	3.22922	5.21286	12.5981	18.8237	21.5703	31.6716	44.0312	70.2763	84.5891	118.769	123.377		35.45	0.96883	37.2848	79.5211	139.336	220.573	298.21	382.011	499.321	644.279	797.355	969.352	1168.88	1325.37	1424.98		35.45	-0.33569	0.54932	2.53296	6.68335	11.6272	18.28	28.1372	39.3066	82.428	96.0083	169.067	189.209	228.912	281.677		35.45	-2.49879
35.5	-0.37186	1.30661	3.16818	2.92404	5.06027	12.354	18.1828	21.6924	32.2209	44.3059	70.5205	84.4975	118.921	122.889		35.5	-0.55705	37.8341	79.9483	138.542	221.367	299.98	380.546	501.213	642.753	793.144	966.667	1167.96	1324.39	1423.15		35.5	-0.33569	0.48828	3.11279	6.74438	12.207	18.4631	28.6865	40.1001	83.1604	97.0154	168.03	189.301	228.302	283.6		35.5	-2.37672
35.55	-0.55496	1.27609	2.10007	2.80197	4.90768	11.3774	17.8166	21.4787	31.8242	44.7636	70.612	84.8332	117.701	122.583		35.55	0.48055	37.712	81.2911	138.847	220.024	301.14	380.424	503.532	643.608	790.581	965.263	1167.59	1321.53	1422.05		35.55	-0.57983	0.42725	3.72314	7.26318	11.9934	18.3105	28.8696	40.741	83.5876	96.8628	167.908	190.094	227.875	284.943		35.55	-2.62086
35.6	-0.95169	1.06247	1.88645	2.31369	4.84665	11.2859	17.542	21.7229	32.1294	45.0078	70.6731	85.6572	116.114	122.492		35.6	0.17538	38.3224	81.4132	138.176	219.658	302.544	378.593	504.814	645.012	789.116	964.897	1167.47	1319.57	1422.48		35.6	-0.64087	0.24414	3.57056	6.62231	11.8408	19.4092	29.2358	40.7105	82.7331	96.0388	167.358	190.765	228.027	286.621		35.6	-2.865
35.65	-1.04324	1.33713	1.94748	2.83249	4.63303	11.9572	17.6945	21.5703	32.3735	44.7636	70.6731	85.9318	115.717	124.109		35.65	1.51815	37.2848	82.7559	139.458	217.155	302.482	378.715	506.767	646.232	788.444	966.484	1168.82	1317.74	1423.52		35.65	-0.73242	0.48828	3.78418	6.65283	11.1999	19.5618	29.4189	40.6799	82.0923	94.6045	167.816	190.521	228.607	286.407		35.65	-2.37672
35.7	-0.58548	1.4592	2.61887	3.0156	5.02976	12.6897	18.3049	21.5398	32.8008	44.7026	71.1308	85.9318	114.618	126.154		35.7	0.72469	38.2613	83.6104	139.274	215.996	300.896	378.715	507.866	647.087	787.285	969.658	1170.52	1317.07	1426.81		35.7	-0.85449	0.42725	3.44849	6.073	11.3831	19.7754	29.5715	39.5203	81.665	94.0857	167.786	189.484	230.804	286.407		35.7	-1.52223
35.75	-0.64651	1.30661	3.32077	2.74094	4.9382	13.1169	18.7322	22.0586	33.5027	45.0078	71.6191	85.8098	113.947	127.344		35.75	1.51815	37.4678	84.7701	140.739	213.737	300.407	379.57	509.025	646.66	787.102	972.221	1171.13	1319.33	1432		35.75	0.15259	0.88501	3.63159	6.37817	10.498	19.5618	29.7546	38.8184	82.0007	93.6279	168.243	189.239	232.666	285.187		35.75	-0.85084
35.8	-0.21927	1.55075	3.22922	2.89352	4.72458	13.1169	18.7627	22.0281	33.5637	45.374	72.0158	85.5961	114.893	127.832		35.8	0.17538	38.0172	84.648	140.617	213.92	299.614	377.922	509.392	647.392	788.261	976.249	1174.67	1322.75	1436.03		35.8	0.36621	0.79346	3.90625	5.92041	10.6812	19.7143	29.5105	37.3535	81.3904	94.7266	168.427	189.331	234.924	284.21		35.8	-0.11842
35.85	-0.12772	1.30661	3.93112	2.83249	5.02976	13.6052	18.9153	22.3943	33.2585	45.5571	71.5581	85.7182	117.731	127.131		35.85	0.11434	36.6744	85.0753	141.899	212.944	300.835	375.297	508.476	647.453	788.688	981.254	1179.31	1325.8	1438.04		35.85	0.18311	0.24414	3.38745	6.53076	10.0098	20.1111	29.602	37.262	81.4514	96.3745	168.915	190.521	236.755	283.6		35.85	0.18676
35.9	-0.58548	0.84885	4.02268	2.92404	5.42648	14.2461	19.2204	22.2111	33.2585	45.9538	70.2458	85.8098	120.997	126.734		35.9	-0.67912	37.5899	84.4649	141.899	213.066	301.628	373.527	508.11	648.735	789.482	983.696	1182.43	1327.75	1438.59		35.9	0.39673	0.42725	3.2959	6.71387	10.7422	20.0806	29.2358	36.499	81.1157	99.762	169.769	191.467	237.64	282.043		35.9	-0.66774
35.95	-0.616	0.75729	4.14475	2.86301	5.73166	14.5207	18.6101	22.2417	33.3195	45.4655	70.4289	84.8942	122.095	126.551		35.95	-0.43498	37.5289	84.587	142.326	212.822	303.642	371.513	506.767	651.481	790.092	983.024	1185.05	1326.41	1437.37		35.95	0.33569	0.21362	2.86865	7.38525	10.3455	20.2637	29.541	36.8347	80.8716	103.363	169.25	192.2	238.586	281.25		35.95	-0.54567
36	-0.616	1.21506	3.83957	3.0156	5.39597	14.5207	18.6711	21.906	33.228	44.9162	70.7951	84.6501	121.912	124.353		36	-0.80119	38.3224	83.6104	142.021	212.395	305.168	371.574	506.279	652.153	791.496	979.606	1184.87	1324.03	1436.58		36	0.64087	0.33569	3.17383	7.08008	10.8032	19.8975	29.5715	37.2009	80.6885	106.323	168.427	191.711	238.373	280.426		36	-0.6067
36.05	-0.46341	1.30661	3.32077	2.37473	5.36545	15.1616	18.5185	21.9365	33.9909	44.6416	70.9477	84.4975	121.943	120.6		36.05	-0.06876	38.1392	83.7325	141.655	212.395	307.426	372.612	505.852	652.946	794.975	974.907	1182.3	1320.92	1436.52		36.05	0.36621	-0.27466	3.17383	7.44629	10.376	20.3247	29.7546	38.2385	79.895	107.941	167.114	191.132	238.8	281.677		36.05	-0.36256
36.1	0.02487	1.73386	2.80197	2.61887	4.9382	15.3447	18.7016	21.5093	34.1435	44.8552	70.5205	83.8567	123.346	117.853		36.1	0.41952	39.1158	83.1832	141.96	211.967	308.525	375.114	504.875	651.665	797.417	974.418	1178.58	1317.92	1437.92		36.1	0.5188	0.33569	2.86865	6.98852	10.2539	19.9585	29.1748	38.6047	79.3762	108.307	168.152	191.254	239.075	283.234		36.1	-0.97291
36.15	0.33005	1.91696	2.80197	2.58835	5.15183	15.0395	18.7627	22.1501	34.2351	45.7707	70.612	83.4599	125.361	116.724		36.15	0.29745	39.6041	84.0377	142.876	212.822	308.342	376.274	504.082	650.383	800.896	976.494	1173.39	1318.47	1440.67		36.15	-0.12207	0.48828	2.53296	7.23267	10.1929	20.4163	28.8086	39.154	79.4373	108.612	168.61	191.864	238.831	284.698		36.15	-0.72877
36.2	-0.03616	1.4592	2.22214	2.52731	4.9382	14.8869	18.6711	23.0046	34.7234	47.6933	70.551	83.3379	127.497	116.724		36.2	-0.00773	39.8482	82.878	143.059	212.883	308.952	375.542	501.091	650.627	803.459	980.705	1168.45	1319.45	1440.54		36.2	-0.09155	1.15967	2.16675	6.68335	9.46045	19.9585	28.1677	39.8865	80.5969	108.551	168.274	192.902	238.281	285.187		36.2	-0.42359
36.25	-0.06668	1.6423	2.4968	2.89352	4.63303	14.7343	18.3049	23.737	34.7844	49.0666	71.1613	83.6125	127.863	117.304		36.25	0.05331	39.3599	82.6949	142.509	213.982	308.342	374.748	501.213	651.298	804.191	985.466	1164.54	1320.06	1438.22		36.25	-0.48828	0.54932	2.62451	6.22559	9.3689	19.4702	27.8015	39.978	80.4138	109.863	167.664	193.451	238.342	283.142		36.25	-0.48463
36.3	-0.70755	1.55075	2.98508	2.95456	4.90768	14.4902	17.7556	24.3474	34.998	49.5244	71.7412	84.4365	126.642	116.419		36.3	0.48055	39.6651	81.9014	140.983	213.249	308.464	373.649	502.556	652.763	806.022	986.503	1161.98	1321.04	1434.81		36.3	-0.27466	0.33569	2.50244	5.61523	8.5144	18.8599	26.9775	39.6118	80.2917	111.145	167.511	194.641	238.831	279.449		36.3	-0.42359
36.35	-0.49393	1.61179	2.83249	2.92404	4.99924	14.4902	17.7861	24.8051	35.4253	49.8906	71.6496	86.1455	125.513	116.114		36.35	-0.31291	39.2379	83.0611	139.885	212.578	307.793	374.382	505.119	654.899	807.121	986.809	1161.86	1322.62	1433.22		36.35	-0.24414	0.03052	3.38745	5.5542	8.81958	19.5923	27.1606	38.7268	79.3457	112.64	168.152	195.923	238.556	275.207		36.35	-1.21705
36.4	-0.46341	1.52023	2.92404	3.13767	4.63303	14.8259	17.4199	24.8051	36.0661	49.0666	71.9548	88.1291	124.048	117.609		36.4	-0.49601	39.3599	84.0987	138.542	211.113	307.182	374.26	508.232	657.585	808.586	986.992	1164.36	1324.52	1432.85		36.4	0.5188	0.33569	2.71606	6.10352	8.72803	20.1416	26.7639	37.8723	79.0405	111.938	168.335	197.784	239.41	272.186		36.4	-2.07154
36.45	-0.15823	1.00144	2.31369	3.32077	4.48044	14.3681	17.4504	23.9506	36.0051	48.029	71.8632	90.1128	123.163	120.234		36.45	-1.41154	38.1392	86.418	139.152	209.587	305.168	373.772	508.903	662.102	808.708	988.151	1165.21	1327.63	1435.78		36.45	-0.03052	0.64087	2.9602	5.58472	9.42993	20.2942	27.4658	37.0483	77.9114	110.107	168.823	199.493	240.478	271.362		36.45	-2.37672
36.5	0.05539	0.78781	2.61887	3.13767	5.51804	13.7578	17.7861	24.0117	35.9135	47.144	71.9548	90.7536	122.126	122.004		36.5	-0.80119	38.0782	86.9063	139.152	208.794	301.933	372.917	509.636	666.069	806.267	990.898	1165.34	1329.46	1440.6		36.5	-0.15259	0.48828	2.53296	5.52368	9.33838	20.2942	27.3743	37.0483	76.9958	107.605	168.64	199.615	242.218	271.515		36.5	-2.37672
36.55	0.51315	0.45212	2.80197	3.22922	5.82321	13.0254	17.9692	24.1338	35.7304	46.5031	72.9008	89.9296	120.447	123.041		36.55	-0.92326	36.7965	87.8829	140.556	207.756	300.712	371.147	508.903	668.999	804.68	992.729	1164.6	1330.25	1443.84		36.55	-0.85449	0.73242	3.11279	4.39453	9.61304	20.0195	28.1372	36.7126	76.3245	106.262	167.999	199.371	242.981	272.827		36.55	-2.80397
36.6	0.08591	1.03195	2.95456	2.58835	5.57907	11.9572	17.6335	24.3169	35.3947	46.3811	73.8469	88.8005	117.945	123.011		36.6	0.35848	37.651	87.2115	139.702	208.671	299.919	370.476	509.392	670.585	802.604	994.194	1164.67	1333.37	1445.85		36.6	-0.64087	0.36621	3.72314	4.3335	9.61304	19.4702	28.1372	36.7432	76.0193	106.628	165.985	198.822	243.256	274.506		36.6	-2.6819
36.65	-0.15823	0.97092	2.98508	2.4968	4.87717	11.0417	17.8777	25.1408	34.9675	47.1745	74.3962	88.8615	115.87	122.858		36.65	-0.19083	37.773	86.7843	141.289	208.305	300.529	369.316	511.528	668.693	799.919	995.781	1165.52	1336.48	1447.2		36.65	-1.06812	0.79346	3.66211	4.08935	10.2234	18.7378	28.3814	36.3464	75.9277	106.842	164.337	198.853	243.042	277.13		36.65	-1.33912
36.7	-0.55496	1.55075	2.58835	3.04611	3.99216	11.2859	18.2744	25.4765	35.0896	47.8154	74.4267	89.2278	114.222	124.659		36.7	0.72469	39.9093	86.357	141.533	208.977	301.201	367.973	513.542	666.801	799.553	997.307	1166.07	1338.92	1448.48		36.7	-0.79346	0.06104	3.35693	4.48608	10.2539	18.9819	28.0151	36.6516	74.9512	106.995	164.215	197.815	240.509	279.541		36.7	-0.66774
36.75	0.29953	1.42868	2.55783	2.98508	3.83957	11.4995	18.5796	25.2019	34.937	47.9985	74.4267	88.6174	112.696	127.375		36.75	-0.06876	40.2144	87.0894	141.716	208.671	301.628	368.095	515.312	665.153	801.689	998.955	1165.95	1340.51	1449.09		36.75	-0.27466	0.48828	2.59399	4.11987	10.376	19.5923	28.2288	37.2925	74.4629	106.049	164.185	195.587	238.281	281.464		36.75	-0.42359
36.8	0.05539	1.24558	2.46628	3.93112	4.11423	11.2248	19.1899	24.9883	33.9604	48.7309	74.2436	88.0986	112.452	130.854		36.8	0.72469	41.0079	88.066	139.641	208.732	301.14	368.523	515.8	664.543	805.168	1002.01	1166.68	1341.12	1451.65		36.8	0.12207	0.03052	3.23486	4.42505	10.0708	20.1721	28.0762	38.6352	74.4324	105.927	164.642	193.634	236.725	283.112		36.8	-0.78981
36.85	0.14694	0.78781	2.58835	3.77853	4.02268	11.2248	19.312	25.5681	33.3501	49.0361	74.3962	87.061	112.177	132.898		36.85	-0.19083	40.3365	88.2491	139.336	209.282	298.454	370.293	516.472	667.717	809.99	1004.02	1168.02	1340.39	1453.12		36.85	0.42725	0.33569	3.05176	4.11987	10.5286	20.1721	28.4424	39.7644	75.6531	105.988	163.33	191.742	236.145	282.227		36.85	-1.09498
36.9	0.02487	1.09299	2.71042	4.11423	4.2363	11.3469	19.0678	25.6901	32.282	48.9751	73.9995	86.2065	112.482	132.471		36.9	-0.06876	40.0924	88.7984	138.481	209.343	297.233	370.109	518.486	671.44	812.675	1005.36	1169.24	1339.84	1453.48		36.9	-0.24414	0.27466	3.479	4.08935	10.2234	19.8059	28.7781	40.2832	76.7517	105.438	161.407	191.071	236.328	280.243		36.9	-2.07154
36.95	0.26901	0.29953	2.52731	3.93112	4.60251	11.591	18.9458	25.7512	31.8852	48.9445	73.267	85.5656	113.276	132.166		36.95	-1.04533	39.482	88.3712	138.969	211.113	296.562	369.682	520.439	675.041	813.652	1006.1	1171.75	1339.23	1454.52		36.95	-0.24414	0.03052	3.02124	4.30298	10.1929	19.6533	29.1138	40.8325	77.8503	105.194	159.698	190.826	236.328	278.137		36.95	-2.31568
37	0.05539	1.30661	2.77145	3.62595	4.63303	11.53	19.2204	25.6901	31.7937	49.3108	71.9853	84.9553	114.679	134.363		37	-1.47257	38.7496	89.4088	138.298	211.235	295.83	369.926	522.331	677.91	814.506	1005	1174	1338.49	1454.34		37	-0.39673	-0.06104	3.57056	4.60815	9.85718	18.9514	29.6326	40.9851	78.7048	104.828	158.722	190.948	237.244	276.459		37	-2.01051
37.05	-0.40237	1.4592	2.46628	3.1987	5.18234	11.1028	18.9458	25.8733	32.0073	49.3718	71.0393	84.1313	115.076	136.744		37.05	-1.65568	38.1392	88.7984	138.42	211.723	296.013	369.438	524.406	679.313	815.361	1002.25	1176.69	1339.1	1452.57		37.05	0.33569	0	3.38745	4.60815	10.1623	18.5547	29.6936	41.5955	78.949	104.858	159.363	191.956	237.518	276.52		37.05	-2.01051
37.1	-0.18875	1.79489	2.80197	3.35129	4.96872	10.4009	18.2744	25.6901	31.7326	49.7075	69.9101	84.1618	115.229	137.964		37.1	-1.96085	37.3458	87.8218	138.542	210.991	295.83	370.232	524.528	680.778	817.192	998.588	1180.35	1338.86	1450.92		37.1	0.27466	0.39673	3.8147	4.48608	9.3689	17.1814	29.541	41.4124	79.5593	104.004	159.18	192.566	237.457	276.916		37.1	-2.13258
37.15	-0.52444	1.6423	2.46628	3.35129	5.09079	10.2483	18.0608	25.2934	31.458	50.8672	69.3913	86.0234	115.229	139.185		37.15	-1.3505	38.0782	86.7843	139.763	208.671	296.989	369.316	524.65	681.877	817.985	995.109	1182.18	1337.58	1450.07		37.15	0	0.15259	3.41797	4.63867	9.73511	16.8457	28.3508	40.5579	79.834	104.401	159.149	193.603	237.122	278.29		37.15	-2.31568
37.2	0.14694	2.06955	3.10715	3.59543	4.57199	9.88205	17.3894	24.9883	31.3054	51.6911	68.9946	87.9765	115.381	139.948		37.2	-2.14396	38.0782	86.1739	140.251	208.305	298.149	369.194	523.796	681.45	816.337	992.729	1181.21	1336.36	1450.31		37.2	-0.64087	0	3.96728	5.15747	9.33838	16.0828	28.0762	39.093	80.2002	106.201	158.691	193.481	235.901	281.494		37.2	-2.01051
37.25	0.36057	2.55783	3.59543	3.68698	4.87717	10.4009	17.2368	24.4084	31.3054	52.3015	68.4758	89.6245	116.053	140.131		37.25	-1.22843	39.482	86.7843	141.594	208.488	299.37	369.987	521.965	681.633	813.164	990.043	1178.52	1335.93	1452.38		37.25	-0.33569	-0.18311	4.02832	5.40161	9.552	16.3269	27.8931	38.208	79.7729	108.185	158.966	192.657	234.558	284.729		37.25	-2.37672
37.3	0.2385	2.25266	2.77145	3.93112	4.63303	10.9502	16.5654	24.0422	31.4885	52.6982	68.4148	90.9062	116.755	140.101		37.3	-1.77775	39.9093	86.9673	143.181	211.174	301.018	369.255	521.538	682.182	810.417	986.992	1176.26	1334.95	1455.07		37.3	-0.30518	-0.09155	4.42505	5.34058	9.552	16.3879	28.1677	37.9028	79.2541	109.589	159.637	191.284	234.161	286.713		37.3	-2.43776
37.35	0.14694	2.71042	2.83249	4.11423	4.96872	11.1333	16.5654	24.1948	31.3359	53.3086	68.8115	91.425	117.182	140.711		37.35	-0.49601	41.0689	88.5543	144.768	211.723	301.445	369.011	520.134	682.243	808.403	985.588	1175.35	1332.88	1456.6		37.35	-0.36621	-0.33569	4.36401	5.37109	9.94873	17.0898	28.2898	37.9944	79.1016	109.131	159.698	188.995	234.894	285.828		37.35	-2.43776
37.4	-0.58548	1.73386	2.98508	4.32785	4.78561	10.7976	17.3589	24.0117	31.3054	52.9118	69.4524	91.3945	116.541	141.26		37.4	-0.80119	41.6182	88.5543	146.049	211.479	304.069	367.607	519.34	684.257	809.074	986.32	1176.69	1332.69	1457.08		37.4	0.03052	-0.45776	4.60815	6.65283	9.91821	17.273	28.8696	38.8489	78.8574	108.978	159.973	187.042	236.114	284.943		37.4	-2.01051
37.45	-0.24979	1.42868	3.04611	3.74802	4.81613	10.1872	17.5114	23.615	31.0613	52.332	69.4829	91.7302	115.717	142.542		37.45	-0.55705	41.9845	88.6763	145.5	211.296	305.168	366.569	519.707	683.403	810.173	986.625	1178.58	1332.76	1458.31		37.45	0.64087	-0.24414	4.15039	6.74438	10.1623	17.2424	29.0222	39.5508	79.895	109.589	159.76	185.394	234.924	286.224		37.45	-1.52223
37.5	-0.31082	0.84885	3.16818	4.08371	4.54147	10.1567	17.4199	23.8896	31.7937	52.0573	69.6965	92.0964	114.557	143.854		37.5	-0.74015	42.6558	88.6153	145.317	211.052	306.206	365.837	520.073	681.816	810.905	988.334	1180.29	1333.37	1460.62		37.5	0.48828	0.09155	4.3335	7.1106	10.7422	17.4255	28.9001	40.5579	80.4138	109.375	159.454	185.12	231.72	287.72		37.5	-0.97291
37.55	0.26901	0.90988	2.46628	4.02268	4.32785	9.82101	16.9621	23.8286	32.3735	51.7216	69.3913	92.3711	113.855	144.587		37.55	-0.86222	41.9845	87.8218	144.035	212.7	307.243	364.311	520.317	680.717	812.248	990.165	1181.94	1333.98	1460.01		37.55	0.42725	0.18311	3.93677	6.01196	10.8643	17.1814	28.6255	40.6799	81.0242	108.246	158.02	186.279	227.417	289.612		37.55	-0.30152
37.6	0.17746	1.52023	2.52731	4.38889	3.96164	9.69894	16.779	24.0727	32.9839	50.8366	68.6284	92.9204	113.978	144.19		37.6	-0.43498	42.2286	87.5167	144.462	213.371	307.609	364.067	521.171	679.741	812.797	990.654	1181.94	1333.61	1457.88		37.6	0	-0.36621	4.45557	5.92041	11.1389	17.7002	28.1982	41.0156	80.2917	106.628	156.006	187.164	223.297	290.649		37.6	-0.36256
37.65	0.48264	1.978	2.13059	4.29733	3.56491	10.3398	17.2063	23.9506	33.9299	50.7451	67.8349	93.9274	114.985	141.901		37.65	-0.92326	41.5572	86.6011	143.486	214.653	308.464	363.396	522.331	679.985	812.797	989.677	1179.8	1332.57	1455.38		37.65	0.12207	-0.39673	4.54712	5.52368	10.9253	17.1814	28.4424	41.9312	78.9795	105.865	153.931	187.256	221.344	291.443		37.65	-0.54567
37.7	0.2385	2.61887	1.91696	3.93112	4.11423	11.1638	17.4199	23.676	34.2351	50.7451	67.8349	95.0871	116.419	139.277		37.7	0.41952	41.8624	87.2725	143.852	215.141	307.732	362.785	524.833	681.206	811.638	989.86	1177.36	1332.63	1453.85		37.7	-0.21362	0.06104	4.88281	5.79834	11.0168	17.1509	28.1982	42.5415	77.6977	105.499	151.978	188.934	220.551	292.419		37.7	-0.72877
37.75	-0.21927	1.94748	3.13767	3.7175	4.26682	11.8047	17.6945	23.4013	34.7844	49.9211	69.2998	95.4839	118.128	137.11		37.75	-0.37394	41.5572	87.3336	143.059	215.08	307.67	362.907	527.031	682.121	809.074	989.982	1177.36	1332.88	1455.19		37.75	0	0.67139	4.66919	5.46265	10.7422	17.1814	28.4729	43.2434	76.5991	104.614	151.52	191.101	220.581	292.175		37.75	-1.21705
37.8	-0.12772	2.25266	3.04611	3.47336	5.18234	10.7365	17.8471	22.6384	34.998	49.4939	70.9782	96.0942	120.173	137.262		37.8	0.17538	41.0079	88.0049	142.815	216.24	309.013	362.663	527.763	683.708	805.473	989.799	1177.73	1332.39	1457.02		37.8	-0.09155	0.64087	4.91333	5.67627	10.9558	18.0664	27.6794	42.7856	76.7822	103.333	152.435	193.787	221.13	290.802		37.8	-0.48463
37.85	0.20798	1.36765	3.25974	4.32785	5.09079	10.9197	17.3894	22.1501	35.2727	48.792	72.9008	96.3078	121.576	137.232		37.85	-0.80119	41.3741	89.2867	142.692	216.24	310.295	362.297	529.411	685.661	801.384	989.921	1177.91	1331.66	1457.57		37.85	0.06104	0.7019	4.97436	5.70679	10.3455	18.4936	26.6418	41.8396	76.6602	102.203	153.809	195.923	222.473	289.703		37.85	-0.54567
37.9	0.14694	1.06247	3.10715	4.32785	5.54855	10.2788	16.8401	21.3567	35.7915	48.6699	74.4878	96.613	121.943	136.377		37.9	-0.55705	40.7638	89.775	141.899	215.935	311.882	363.457	529.472	686.333	797.172	989.189	1177.91	1330.5	1457.21		37.9	0.03052	0.45776	4.97436	5.70679	10.1623	18.8904	26.2756	40.4968	77.5452	102.753	155.731	196.991	226.105	288.025		37.9	-0.66774
37.95	0.11643	0.63522	2.46628	4.48044	5.24338	11.1943	16.1992	21.5093	36.3103	48.6088	75.8	96.5825	121.18	134.485		37.95	-0.31291	42.2286	91.3008	141.96	216.484	312.309	364.555	528.374	686.027	792.351	989.067	1177.97	1329.89	1456.84		37.95	0.33569	0.85449	4.79126	5.88989	10.1623	19.2566	26.3061	39.5203	78.8269	104.523	157.654	197.876	229.858	286.743		37.95	-0.05738
38	0.36057	1.18454	2.71042	4.05319	4.87717	10.4619	15.9245	21.5093	36.5849	48.1816	76.8376	96.7961	121.515	133.6		38	-0.67912	42.2896	91.2398	141.716	217.399	311.211	366.508	528.374	684.379	789.543	989.616	1178.7	1330.38	1456.23		38	-0.09155	0.5188	4.02832	5.18799	9.79614	18.6768	26.2146	39.3982	79.9255	107.117	158.813	197.693	233.49	286.804		38	-0.48463
38.05	0.36057	1.24558	1.88645	3.41232	5.15183	10.3703	16.0771	21.8449	36.0356	48.4868	77.9057	96.7656	122.736	133.265		38.05	0.11434	42.961	90.8126	144.096	219.597	310.112	367.79	529.411	681.755	786.796	991.325	1179.31	1332.69	1456.11		38.05	0.03052	0.82397	4.42505	5.92041	9.49097	18.5242	26.001	38.6352	80.7495	109.131	159.454	198.486	236.908	287.353		38.05	-0.05738
38.1	0.20798	1.15402	2.64938	3.65646	4.90768	10.0346	17.1452	21.5703	35.4253	48.2732	77.9057	95.8501	124.292	133.143		38.1	-0.37394	42.7169	90.5074	144.462	221.062	308.525	367.607	531.486	679.802	784.05	993.583	1179.19	1334.34	1455.19		38.1	0.03052	0.33569	4.27246	5.76782	8.69751	18.4631	26.6418	37.5366	80.0781	109.924	158.691	197.784	239.258	289.093		38.1	-0.97291
38.15	0.02487	1.12351	2.80197	3.56491	5.39597	10.0652	17.7861	20.9904	34.7234	48.5783	77.9362	94.6904	126.032	133.082		38.15	0.35848	41.8013	88.6153	145.195	220.878	306.45	367.729	533.684	678.764	782.524	995.903	1178.28	1333.12	1454.83		38.15	0.33569	0.73242	4.85229	5.76782	8.63647	19.7449	27.0386	36.0718	79.3457	110.016	157.989	196.564	240.601	290.375		38.15	-0.91188
38.2	0.26901	1.55075	3.41232	4.02268	5.02976	10.9807	18.4575	20.4106	35.3947	47.9375	78.2719	93.3476	127.466	132.227		38.2	-0.80119	41.9234	88.7374	144.462	220.085	306.389	366.142	534.904	678.764	782.829	996.757	1176.87	1330.74	1455.13		38.2	0.33569	0.88501	4.63867	5.15747	8.14819	19.989	27.832	35.7971	78.2776	108.337	157.104	194.824	242.065	290.07		38.2	-1.88844
38.25	0.33005	2.06955	3.50388	3.93112	5.457	11.0417	17.9387	19.8003	35.4253	47.8154	77.9973	91.7912	128.626	131.8		38.25	-1.10636	41.3131	87.8829	144.035	218.437	306.755	364.433	534.355	679.069	782.28	996.574	1175.41	1329.22	1455.07		38.25	0.73242	0.85449	4.5166	4.66919	8.45337	19.8975	28.9001	36.4075	77.5452	107.361	157.013	193.024	243.256	289.062		38.25	-1.21705
38.3	0.45212	2.52731	3.44284	3.83957	5.54855	11.8962	18.0608	19.434	35.9746	47.7849	78.1499	90.8147	128.748	132.013		38.3	-1.10636	42.4727	88.3101	142.998	218.681	309.257	363.518	533.5	680.473	781.364	997.123	1174.06	1328.42	1454.58		38.3	0.61035	0.7019	4.05884	4.18091	8.57544	19.5618	29.3579	37.1399	78.3081	106.567	158.234	192.078	244.049	289.062		38.3	-2.13258
38.35	-0.03616	2.00852	3.74802	3.44284	5.9758	11.3469	17.603	19.373	35.761	48.5173	77.1733	90.2348	128.107	133.204		38.35	-1.10636	42.7169	88.5543	141.167	219.719	310.844	362.053	531.669	680.717	780.998	998.466	1173.39	1327.45	1453.54		38.35	1.06812	0.7019	3.9978	3.78418	8.97217	19.2566	29.8157	38.5132	79.6204	105.316	159.363	191.193	243.683	291.443		38.35	-1.46119
38.4	-0.03616	1.82541	2.89352	3.93112	6.31149	11.469	17.664	20.0444	36.7985	48.4258	77.2343	89.7465	126.215	133.661		38.4	0.41952	42.961	88.3101	140.922	219.292	309.868	361.137	531.181	681.267	780.876	1000.42	1175.41	1327.87	1453		38.4	0.73242	1.00708	4.54712	3.93677	9.09424	19.8669	29.2969	38.5132	80.8411	105.499	160.339	191.528	241.852	295.929		38.4	-2.43776
38.45	0.05539	1.67282	2.95456	3.62595	6.73874	10.6755	17.2368	20.4411	36.4018	48.5173	76.7461	89.7771	124.231	133.6		38.45	0.17538	42.9	89.2257	139.702	219.658	308.586	360.649	531.853	682.67	781.853	1001.21	1179.56	1329.15	1451.77		38.45	0.82397	0.88501	4.48608	3.9978	8.66699	19.5618	29.0527	37.9639	81.5735	105.56	160.156	190.765	239.96	299.377		38.45	-1.27809
38.5	0.39108	1.85593	2.55783	3.96164	7.28806	10.9502	17.8777	21.2956	36.8901	48.3037	76.685	89.7771	123.163	134.15		38.5	0.60262	41.4351	88.6153	139.824	219.169	306.877	359.672	531.975	682.792	784.233	1001.4	1183.83	1330.5	1451.41		38.5	0.82397	1.34277	4.91333	5.0354	8.14819	19.3481	29.0527	36.7737	82.1533	105.408	159.973	190.491	238.068	299.866		38.5	-1.94947
38.55	-0.12772	1.09299	3.35129	4.08371	7.10495	10.7365	18.3659	21.1735	36.4934	48.6699	75.6474	90.2653	122.522	135.859		38.55	0.23641	41.9234	88.7374	138.42	219.536	306.816	359.917	532.28	681.877	786.186	1001.09	1187.68	1332.51	1452.02		38.55	0.42725	1.06812	4.3335	5.31006	7.53784	18.9514	28.9612	35.614	83.5876	105.194	160.553	189.514	236.542	297.607		38.55	-1.21705
38.6	-0.40237	1.52023	2.74094	4.60251	7.10495	10.7671	17.8777	21.5398	36.6155	48.3037	75.4338	90.6316	122.309	138.758		38.6	0.17538	41.9234	88.3101	137.993	220.085	307.121	361.442	532.829	680.473	786.491	999.077	1189.51	1334.95	1453.12		38.6	0.09155	1.34277	4.36401	5.82886	7.8125	19.0735	29.0222	35.8887	84.0759	105.103	161.621	188.293	234.955	293.488		38.6	-1.76637
38.65	-0.06668	1.15402	2.74094	4.02268	6.61667	10.7671	17.9997	21.3261	36.5239	49.1582	75.6779	91.1504	122.492	141.657		38.65	0.35848	42.5948	87.6998	138.115	220.512	306.572	362.053	533.439	678.337	787.59	997.185	1190.18	1336.91	1456.6		38.65	-0.57983	0.57983	3.60107	5.7373	8.02612	19.2566	28.595	35.7666	83.5876	105.621	162.659	187.714	233.002	290.68		38.65	-1.09498
38.7	0.05539	1.39816	2.37473	3.93112	6.55563	10.7365	17.664	21.8449	36.4629	49.3108	76.9292	92.31	123.713	143.946		38.7	-0.74015	42.7779	88.9205	138.115	221.306	305.717	363.274	533.562	674.37	789.909	995.231	1191.7	1336.78	1461.36		38.7	-0.79346	-0.09155	3.57056	5.37109	8.57544	19.2566	28.7476	36.2549	82.8247	105.988	164.062	187.775	231.354	290.283		38.7	-1.8274
38.75	0.45212	0.97092	3.41232	3.41232	6.34201	11.2248	18.4575	22.3943	36.4629	50.0737	78.0278	93.5307	125.391	144.159		38.75	-0.25187	42.0455	89.3477	139.336	222.038	305.595	363.64	533.806	671.623	791.801	995.598	1195.55	1336.85	1465.63		38.75	-0.97656	-0.57983	3.44849	5.43213	9.15527	19.7143	28.7781	36.3464	81.7261	105.194	164.52	188.721	230.225	291.321		38.75	-2.31568
38.8	0.4216	1.70334	3.41232	3.53439	6.28098	11.3164	18.488	23.0351	35.6694	50.0737	80.2861	94.6294	126.246	144.068		38.8	-0.49601	41.9845	89.2257	139.152	221.55	305.168	362.48	532.89	669.975	793.083	997.123	1200.98	1337.15	1466.36		38.8	0.06104	-0.24414	3.66211	5.21851	9.12475	19.4397	28.9001	36.3159	81.665	103.638	165.375	189.606	229.34	293.03		38.8	-2.49879
38.85	0.48264	1.52023	3.35129	2.83249	5.64011	11.7436	19.1899	23.2488	35.883	50.5009	81.9951	94.8125	126.734	142.939		38.85	-0.00773	41.252	89.1646	139.519	221.001	306.206	361.32	530.51	669.365	793.754	997.978	1204.46	1336.3	1466.24		38.85	0.48828	0.42725	3.96728	5.82886	9.24683	19.4397	29.4189	36.9873	81.9092	101.807	166.351	190.277	228.394	295.044		38.85	-2.31568
38.9	-0.18875	1.91696	3.41232	3.41232	5.79269	11.3469	18.6406	23.2488	35.0896	50.4094	83.7041	93.9274	125.605	143.152		38.9	-0.06876	41.13	88.6763	139.519	219.475	308.342	360.039	528.007	669.609	794.975	996.513	1206.29	1333.06	1467.95		38.9	0.73242	0.67139	3.44849	5.61523	8.60596	19.2871	29.3579	37.323	82.428	100.433	165.71	190.094	227.966	296.173		38.9	-1.40016
38.95	0.14694	1.73386	3.10715	3.53439	5.30441	11.2248	18.4575	23.3403	36.0356	51.0808	83.5515	92.3405	124.994	144.19		38.95	-0.86222	40.8858	88.9205	139.946	217.094	308.83	359.672	525.017	669.67	795.097	993.156	1208.12	1329.03	1471.43		38.95	0.30518	1.34277	3.66211	6.22559	9.30786	18.9209	29.9683	37.2009	83.0994	100.037	165.131	189.178	226.99	297.821		38.95	-1.21705
39	-0.37186	1.55075	3.35129	3.93112	5.33493	10.8586	17.9082	23.5234	35.9441	51.5385	84.0092	91.5471	123.987	145.319		39	-0.80119	40.0924	88.3712	140.19	216.118	310.234	360.344	523.002	669.365	795.402	990.349	1209.28	1325.31	1474.97		39	0.12207	1.15967	3.35693	6.2561	9.76562	18.8293	29.7546	36.6211	82.7637	100.464	164.734	187.775	227.203	300.384		39	-1.21705
39.05	-0.12772	0.78781	3.10715	3.53439	4.66354	10.5839	18.2133	23.7675	36.1577	51.0503	83.0022	91.7302	123.468	146.174		39.05	-1.47257	40.2755	87.2115	139.336	214.165	311.516	360.832	522.087	669.975	795.341	988.64	1208.24	1320.06	1477.41		39.05	0.06104	1.09863	3.84521	6.01196	10.2234	18.5547	29.8157	35.5835	82.1533	101.654	165.161	186.31	228.027	301.056		39.05	-1.8274
39.1	-0.92117	0.87936	3.29025	3.87009	5.30441	10.5229	17.603	23.4929	35.3337	50.562	82.5444	92.0964	121.027	147.547		39.1	-1.53361	40.2144	87.3336	139.885	212.395	312.309	359.367	520.988	672.05	795.28	988.64	1206.54	1315.67	1479.91		39.1	0	0.5188	3.9978	5.70679	10.437	18.5547	29.1748	34.5154	81.6345	102.356	166.565	185.791	227.753	301.025		39.1	-1.46119
39.15	-0.52444	1.24558	2.74094	4.11423	5.42648	10.8281	17.7556	23.3708	35.2116	49.8296	81.2932	93.2866	119.135	150.354		39.15	-0.86222	40.0313	87.0284	140.8	211.601	312.431	359.306	520.073	673.515	796.135	989.067	1205.68	1311.88	1482.17		39.15	0.42725	0.45776	4.42505	5.58472	10.1013	18.4936	28.4424	33.5388	80.78	102.234	167.114	186.554	227.264	301.544		39.15	-1.46119
39.2	-0.2803	1.91696	2.80197	4.48044	6.00632	11.2553	17.2673	22.8825	34.2351	49.8296	80.7439	94.3852	116.449	153.589		39.2	-1.22843	40.5806	87.1505	141.411	210.808	311.027	359.489	520.317	674.187	796.318	990.654	1205.56	1308.71	1483.63		39.2	0.30518	0.39673	4.82178	6.28662	10.4675	18.8293	28.1982	32.6538	80.1697	102.509	167.084	187.53	226.868	302.856		39.2	-1.21705
39.25	0.45212	2.1611	2.43576	4.38889	5.85373	10.8586	17.8777	22.4858	33.4416	48.792	80.3777	96.4909	115.473	157.709		39.25	-0.98429	40.2144	87.5777	142.753	211.784	309.807	360.405	521.232	675.285	796.379	992.058	1206.54	1306.21	1482.66		39.25	0.73242	0.15259	4.45557	6.01196	10.1929	19.1345	27.4048	32.8369	79.4983	102.631	167.48	187.866	226.288	304.23		39.25	-2.19361
39.3	0.51315	2.1611	2.86301	4.63303	5.76218	10.5229	18.3049	21.5703	32.7702	48.914	78.9128	98.2915	114.161	160.639		39.3	-1.41154	40.5806	86.5401	142.937	213.493	310.661	362.602	522.087	675.407	796.196	993.156	1206.54	1304.8	1479.91		39.3	0.45776	0.54932	4.91333	6.2561	10.7117	19.165	27.0691	32.5012	78.4912	102.631	166.87	187.317	225.22	306.091		39.3	-2.74293
39.35	0.05539	1.70334	2.6799	4.17526	5.21286	9.69894	18.9763	21.7229	32.8008	48.5173	77.8142	101.465	113.733	162.623		39.35	-1.41154	41.252	86.8453	142.815	215.324	312.126	363.151	523.735	674.858	796.379	993.095	1206.23	1304.25	1477.1		39.35	0.45776	0.30518	4.05884	6.10352	10.8643	19.4702	26.4587	32.9895	77.8198	103.729	164.886	186.066	224.579	307.098		39.35	-3.41432
39.4	-0.2803	1.30661	2.6799	4.38889	5.24338	9.72946	18.3354	21.5398	32.6787	49.0056	77.0512	104.029	112.787	162.623		39.4	-0.80119	41.5572	86.6011	142.692	217.522	311.76	363.335	525.383	674.064	795.646	991.63	1206.78	1303.34	1474.91		39.4	0.30518	0.57983	4.11987	6.01196	10.8643	19.6228	26.001	33.5388	76.1108	104.858	162.872	185.76	224.03	306.488		39.4	-2.37672
39.45	-0.67703	1.09299	2.80197	4.2363	5.48752	9.57687	18.0913	21.5703	32.7702	48.1511	77.2343	106.165	111.445	161.493		39.45	-1.71671	43.2052	86.7843	141.045	219.353	312.065	364.677	527.214	674.187	794.121	989.494	1207.45	1302.91	1474.66		39.45	0.24414	0.15259	4.3335	6.43921	10.9253	19.5923	26.4587	33.7524	74.1577	105.133	160.492	185.577	223.724	306.549		39.45	-1.94947
39.5	-0.2803	1.09299	3.35129	4.11423	5.15183	9.88205	17.7861	20.5937	32.0988	48.6088	75.739	106.562	109.613	160.425		39.5	-1.71671	42.961	87.3336	140.8	219.169	311.516	366.752	527.641	675.468	793.449	987.358	1206.29	1302.54	1475.33		39.5	0.48828	0.09155	4.66919	6.43921	10.5286	20.1416	27.5268	33.9355	73.2422	105.896	159.119	185.333	223.816	306.549		39.5	-0.91188
39.55	-0.40237	1.03195	3.29025	3.93112	5.42648	9.63791	18.3354	20.0139	31.7631	48.4563	75.5254	106.806	108.545	159.327		39.55	-1.53361	42.9	87.0894	138.969	218.559	310.661	367.18	529.594	677.482	793.449	987.175	1203.73	1304.31	1474.78		39.55	0.15259	0.03052	4.91333	6.5918	10.498	19.8364	28.8696	33.7524	72.6624	106.079	158.63	185.852	223.663	306.793		39.55	-1.52223
39.6	-0.03616	0.51315	3.29025	3.65646	4.81613	9.75998	18.4575	19.434	30.9087	49.6159	74.8845	106.318	109.095	158.747		39.6	-2.08292	42.9	86.4791	137.566	216.911	310.905	367.424	532.341	678.886	793.754	988.029	1200.49	1305.78	1473.32		39.6	0.21362	-0.27466	4.30298	6.40869	10.376	19.5923	30.5786	33.783	73.5168	106.476	158.936	185.669	223.877	307.068		39.6	-1.70533
39.65	-0.73807	0.48264	2.92404	3.32077	5.21286	9.4548	18.488	19.0678	31.0918	49.6465	75.1897	106.745	110.01	157.435		39.65	-1.1674	41.8013	85.9298	137.382	213.676	311.027	367.058	534.111	678.825	793.266	989.982	1195.67	1307.3	1472.83		39.65	-0.24414	-0.06104	4.05884	6.37817	10.0098	19.7754	31.2195	34.1797	74.2187	107.117	160.492	185.425	224.976	306.213		39.65	-2.6819
39.7	-0.7991	0.4216	2.86301	2.98508	5.24338	9.18015	17.9997	19.0373	30.6035	50.562	74.8234	106.592	111.902	156.488		39.7	-1.53361	41.8013	84.9532	136.223	212.15	310.051	366.814	535.698	677.971	793.815	991.142	1190.97	1308.4	1472.83		39.7	-0.30518	-0.06104	4.05884	6.13403	9.64355	20.2637	31.4636	34.79	74.3103	106.354	162.811	185.364	226.868	305.145		39.7	-3.29225
39.75	-0.89065	1.27609	2.19162	3.13767	6.25046	8.936	18.3049	18.4575	30.9697	50.9892	76.2273	106.409	112.207	155.176		39.75	-1.47257	41.4962	84.648	136.345	210.808	310.295	367.973	535.576	677.604	795.646	990.715	1187.55	1310.66	1474.85		39.75	-0.21362	0.09155	4.54712	5.98144	9.58252	21.6064	31.0364	35.2783	74.3103	105.713	164.154	184.845	227.722	305.084		39.75	-3.17018
39.8	-0.46341	1.79489	2.43576	3.16818	6.15891	9.08859	18.0608	18.7627	30.695	52.4235	76.9597	105.494	112.238	156.122		39.8	-1.22843	41.3131	85.0142	135.673	210.319	311.76	368.4	534.904	677.238	796.806	991.081	1186.94	1311.94	1476.13		39.8	-0.15259	-0.18311	4.30298	6.37817	10.5286	21.698	30.1514	36.438	74.3103	105.988	164.917	185.089	228.058	305.634		39.8	-3.41432
39.85	0.2385	1.52023	2.19162	4.08371	7.04392	8.81393	17.8166	18.7016	31.1223	53.6442	78.3024	105.555	111.384	157.038		39.85	-1.41154	41.8624	84.8311	135.063	210.258	312.858	368.889	533.623	675.896	795.402	991.874	1186.7	1312.06	1474.54		39.85	0.18311	-0.06104	3.8147	6.62231	11.4441	21.9727	30.2734	36.9263	74.1882	106.476	166.046	187.195	227.631	305.359		39.85	-2.74293
39.9	0.54367	0.81833	2.4968	3.93112	6.89133	8.69186	17.2978	19.5866	31.4885	55.1091	79.0959	105.402	111.2	158.045		39.9	-0.74015	41.7403	85.5025	134.941	210.075	314.323	369.377	532.585	674.431	791.496	992.912	1186.76	1312.06	1472.65		39.9	0.24414	0.24414	3.69263	6.31714	11.9018	22.3389	30.1819	37.1094	74.6765	106.628	166.412	189.331	227.417	304.901		39.9	-3.23121
39.95	0.97092	0.90988	1.88645	3.9006	6.76926	8.78342	16.5654	19.8918	32.282	55.5363	80.1335	106.196	110.651	156.641		39.95	-0.43498	40.7027	85.3804	134.819	208.671	315.849	371.452	530.388	672.539	788.383	994.377	1186.58	1310.6	1469.72		39.95	0.79346	0.21362	3.38745	6.62231	12.146	22.7661	29.5715	37.1399	75.2563	106.812	166.229	190.521	227.295	303.863		39.95	-2.25465
40	0.69626	1.73386	1.978	3.32077	5.64011	8.72238	16.3823	21.0515	32.1599	55.3532	80.2251	105.494	111.322	155.207		40	-0.61808	40.6417	84.587	135.429	208.061	316.826	372.551	527.397	670.952	786.796	996.635	1185.97	1310.17	1468.74		40	1.00708	0.33569	3.479	6.28662	12.2681	23.7427	28.717	36.6516	75.3784	106.476	165.894	190.491	225.708	302.948		40	-3.35328
40.05	0.60471	1.61179	1.52023	3.10715	4.78561	9.2717	16.2602	21.1735	31.7631	54.926	79.9504	105.341	111.536	154.444		40.05	-0.67912	39.8482	85.3804	136.162	207.39	317.009	372.063	525.139	670.646	787.956	996.94	1186.27	1310.05	1465.14		40.05	0.73242	0.27466	3.96728	6.56128	12.6648	24.8413	28.5645	36.9263	75.5005	106.873	165.741	188.751	223.633	302.063		40.05	-3.29225
40.1	-0.21927	1.6423	1.82541	3.29025	4.7551	9.82101	16.2907	21.2041	31.7937	54.4987	79.1264	104.609	111.933	154.718		40.1	-1.10636	40.0313	85.7467	136.467	206.291	315.849	372.002	522.636	671.135	791.801	995.476	1189.14	1310.29	1462.21		40.1	0.88501	0.06104	4.15039	6.89697	13.2752	26.062	29.541	37.384	74.3408	107.697	165.741	186.707	221.741	301.178		40.1	-4.32984
40.15	-0.00564	1.39816	2.37473	3.35129	4.44992	10.7365	15.8025	21.1125	31.3969	54.6513	78.1193	104.456	111.689	154.078		40.15	-1.59464	41.13	85.7467	137.81	206.169	313.774	372.429	521.354	673.21	798.088	993.156	1193.41	1310.66	1461.11		40.15	1.09863	0.09155	4.48608	7.26318	13.2752	27.4353	30.2124	38.0249	73.3032	108.551	165.71	185.455	220.551	300.446		40.15	-4.45192
40.2	0.45212	1.33713	3.04611	3.50388	4.48044	10.5229	15.8635	21.6924	32.0073	54.6818	77.4785	103.174	111.17	153.254		40.2	-1.59464	40.9469	85.8687	138.969	206.413	312.37	373.649	521.354	675.712	803.947	991.935	1197.87	1309.99	1463.19		40.2	1.2207	-0.18311	4.02832	7.56836	13.3972	27.9846	30.9143	38.5742	74.0661	109.009	165.253	184.753	218.903	302.002		40.2	-4.26881
40.25	-0.12772	1.00144	3.07663	3.0156	4.26682	10.5229	15.9245	22.791	32.1904	55.5363	77.5395	102.961	110.346	152.308		40.25	-2.51017	41.7403	85.7467	139.641	206.474	311.882	374.931	523.063	677.482	806.694	992.607	1201.96	1312.61	1463.92		40.25	0.73242	0.06104	3.57056	6.68335	13.0005	27.9541	31.7383	38.8489	74.5239	108.429	164.459	184.479	217.682	304.23		40.25	-3.96363
40.3	-0.49393	1.09299	2.52731	2.95456	4.63303	10.1567	16.6875	23.0351	32.8618	56.0857	78.2414	102.228	110.712	152.002		40.3	-2.51017	42.3507	84.7091	140.861	207.329	310.661	375.786	521.721	676.689	808.159	994.316	1202.38	1316.34	1463.07		40.3	0.33569	0.36621	3.479	6.31714	13.092	27.5574	31.7383	38.7878	74.3713	107.819	164.459	184.845	217.224	305.389		40.3	-3.17018
40.35	-1.01272	1.39816	2.6799	2.86301	4.32785	10.0957	16.4738	23.4319	32.6176	56.8181	78.394	101.435	111.292	151.606		40.35	-2.57121	42.7169	85.5025	140.617	209.221	309.807	374.687	519.157	675.346	809.929	995.292	1202.63	1321.46	1460.5		40.35	0.54932	0.48828	3.57056	5.76782	13.5803	26.5808	30.7922	38.9709	74.2187	107.727	164.673	185.486	217.56	306.793		40.35	-4.0857
40.4	-0.12772	1.42868	2.55783	3.13767	4.44992	10.1567	16.5349	22.2722	32.8313	56.4824	77.9362	100.428	113.062	151.3		40.4	-3.24259	43.0221	85.8077	139.946	211.052	310.173	373.527	516.044	675.224	812.614	993.034	1200.49	1322.87	1459.4		40.4	-0.09155	0.85449	4.11987	5.46265	13.1531	26.7639	30.1514	38.9099	74.585	107.788	165.222	186.798	218.994	309.265		40.4	-3.78053
40.45	0.05539	1.61179	3.32077	2.74094	4.48044	10.3398	16.3213	22.3943	32.6787	56.2993	76.8681	100.855	114.13	149.042		40.45	-2.205	42.7169	85.9298	138.359	212.761	309.99	374.077	513.847	676.872	814.384	990.898	1197.44	1323.72	1458.67		40.45	0.15259	-0.09155	3.72314	5.82886	13.1531	27.0081	29.3274	38.3606	75.0732	106.873	166.016	187.927	221.191	311.279		40.45	-4.45192
40.5	0.54367	1.09299	2.95456	2.98508	5.02976	10.4314	16.1381	21.3872	32.8923	56.1162	76.5324	102.472	114.435	147.364		40.5	-2.205	41.6793	87.0284	135.734	214.348	308.403	375.358	512.749	678.093	816.398	988.884	1194.51	1322.93	1459.34		40.5	0.67139	-0.36621	3.20435	5.49316	12.97	26.825	29.0222	38.147	76.416	105.438	166.168	187.317	223.938	311.096		40.5	-3.47535
40.55	0.20798	0.63522	3.35129	3.47336	4.90768	9.9736	16.0161	20.8684	32.8618	55.5974	76.7461	103.602	113.459	145.624		40.55	-2.44914	41.6793	87.3336	135.368	215.324	305.961	376.396	511.833	677.055	817.741	986.686	1192.74	1322.99	1458		40.55	1.43433	-0.36621	3.23486	5.15747	12.6953	27.0691	28.9001	37.9028	77.5757	103.516	165.07	186.401	225.708	310.028		40.55	-3.23121
40.6	-0.03616	0.14694	3.04611	3.38181	4.57199	9.63791	16.0161	20.258	32.343	54.8344	77.2954	103.968	112.879	145.075		40.6	-1.65568	42.0455	87.5777	134.697	215.874	305.107	377.312	512.26	674.37	818.046	984.428	1193.17	1321.71	1457.21		40.6	1.58691	-0.33569	2.83813	4.79126	12.7869	26.4893	28.1982	37.6892	78.7353	101.044	163.33	185.699	225.83	308.868		40.6	-2.74293
40.65	-0.12772	-0.03616	3.35129	3.41232	4.78561	8.936	16.9927	20.258	32.4345	53.1865	76.9902	103.205	112.36	143.61		40.65	-1.47257	42.0455	87.8829	134.697	215.874	305.229	377.983	513.298	671.196	818.046	980.278	1192.62	1320.61	1455.19		40.65	0.76294	-0.15259	3.84521	4.63867	13.0005	25.8179	28.5339	37.7808	79.9866	99.9756	161.194	186.218	225.372	309.357		40.65	-2.37672
40.7	-0.64651	0.69626	2.71042	3.22922	4.44992	8.78342	17.6335	20.8989	31.8242	52.0879	75.8916	103.174	111.17	143.274		40.7	-1.47257	43.4493	87.1505	135.429	215.629	306.328	377.495	515.19	669.06	817.68	979.118	1192.38	1319.08	1455.31		40.7	0.36621	-0.33569	4.15039	4.85229	12.8784	25.5127	29.3579	37.8723	80.9631	100.372	159.576	187.683	225.403	311.554		40.7	-3.04811
40.75	-0.46341	0.33005	2.55783	3.32077	5.09079	8.72238	18.2439	20.9294	31.7326	50.8672	74.8234	103.296	110.132	142.511		40.75	-0.86222	43.9376	86.0518	135.673	215.324	307.182	377.556	517.204	667.473	818.901	978.996	1191.03	1318.41	1454.83		40.75	0.06104	-0.24414	4.24194	4.57764	12.4817	24.8413	30.4871	37.5977	81.7566	100.861	159.912	189.056	226.044	314.484		40.75	-2.62086
40.8	-1.07376	0.54367	2.10007	3.10715	5.18234	8.69186	18.0913	21.4482	31.0613	50.4094	73.8469	103.724	108.637	142.237		40.8	-0.49601	44.3038	85.8077	135.307	216.362	307.243	379.631	520.439	666.008	819.816	980.583	1191.15	1318.47	1455.5		40.8	0.09155	-0.54932	4.3335	3.93677	11.5051	24.0479	31.5857	37.4145	82.428	100.586	161.041	190.216	227.997	316.559		40.8	-3.29225
40.85	-0.98221	0.14694	2.19162	2.74094	5.30441	9.02756	17.7251	21.4482	30.8171	50.3484	73.4196	103.296	108.667	142.603		40.85	-0.98429	45.1583	85.0753	135.063	217.216	306.755	381.706	523.308	664.177	820.061	979.912	1190.18	1319.08	1455.92		40.85	0.21362	-0.94604	4.42505	4.21143	10.376	23.9258	31.8298	36.4075	82.8857	100.098	161.652	191.193	229.431	317.474		40.85	-2.74293
40.9	-0.67703	-0.24979	2.40524	2.61887	4.99924	8.72238	17.2978	21.7534	30.7255	50.9282	73.206	102.137	108.942	142.542		40.9	-0.67912	45.2193	84.1597	134.941	217.522	306.023	381.889	525.993	663.505	821.098	977.897	1188.96	1319.02	1457.02		40.9	0.12207	-0.85449	4.3335	4.54712	10.1318	24.1089	31.7078	35.2173	83.313	98.9685	161.865	191.681	230.499	317.383		40.9	-2.25465
40.95	-0.15823	-0.0972	2.31369	2.06955	4.57199	9.11911	17.1147	21.5398	30.7255	51.1418	73.3281	101.954	110.376	141.321		40.95	-1.77775	44.9141	84.1597	135.795	218.01	305.046	379.997	528.068	662.224	821.22	975.7	1187.43	1318.96	1457.57		40.95	0.57983	-0.24414	4.5166	4.63867	9.97925	24.6277	31.8604	35.0342	84.5337	98.4802	162.079	192.047	232.391	316.284		40.95	-2.01051
41	0.69626	-0.15823	2.58835	2.19162	4.81613	9.51584	17.5114	21.8144	31.58	50.4094	72.9314	102.076	111.17	140.558		41	-1.89982	45.1583	83.6715	137.382	217.705	304.375	378.227	529.655	661.064	821.647	975.395	1187.98	1317.5	1458.12		41	0.82397	0.33569	4.08935	5.06592	10.6506	24.9939	31.8909	34.8205	85.4797	99.3347	162.17	192.841	233.887	314.362		41	-1.33912
41.05	0.45212	0.75729	2.6799	2.19162	4.63303	9.88205	17.2673	22.3027	32.282	49.8906	72.5346	102.32	111.506	142.511		41.05	-1.1674	45.6466	83.4273	137.688	216.606	305.778	376.213	530.083	662.468	820	976.86	1188.22	1316.03	1459.77		41.05	0.64087	1.09863	3.96728	5.00488	10.6812	24.8413	31.6772	34.0271	85.2966	100.8	162.048	192.413	233.887	310.822		41.05	-1.88844
41.1	0.2385	0.87936	3.16818	2.4968	5.2739	10.0041	17.1758	21.5703	33.8078	48.792	71.3139	101.557	110.682	143.61		41.1	-1.22843	44.67	84.2818	137.993	214.897	307.915	374.992	528.679	664.97	817.863	978.081	1188.53	1314.02	1460.75		41.1	0.79346	0.85449	4.27246	5.43213	10.1623	24.9634	32.135	33.4167	84.5032	101.959	162.842	190.796	232.605	306.457		41.1	-1.33912
41.15	-0.06668	1.52023	3.35129	3.16818	5.18234	9.54636	17.2063	21.4482	33.7773	48.7614	69.727	101.465	109.217	144.526		41.15	-1.71671	44.5479	85.7467	137.871	214.531	309.502	374.748	528.801	669.792	815.3	978.447	1187.61	1314.32	1463.43		41.15	0.39673	0.67139	4.08935	5.52368	9.85718	24.1089	33.02	33.2642	84.0454	103.149	164.673	188.629	231.262	303.863		41.15	-1.8274
41.2	-0.0972	1.33713	3.7175	3.65646	5.09079	9.91257	17.0232	20.9599	33.7163	49.2192	69.2693	101.374	108.637	144.342		41.2	-1.71671	43.4493	86.418	136.955	213.798	310.112	375.236	530.449	672.783	814.14	977.104	1187.8	1314.75	1464.77		41.2	0	0.67139	4.42505	5.61523	9.61304	23.3459	33.6304	33.905	84.5032	105.041	166.779	186.707	229.919	302.887		41.2	-1.46119
41.25	0.20798	0.26901	3.04611	4.4194	4.72458	9.33273	16.7485	21.6618	33.0449	50.8977	69.2693	101.648	108.942	144.587		41.25	-1.77775	42.4117	86.4791	137.077	212.822	310.783	374.992	531.914	674.187	813.042	976.31	1187	1317.92	1466.79		41.25	0.09155	0.48828	4.73022	5.95093	9.3689	23.1018	33.2947	35.4004	85.2051	106.567	167.908	185.822	228.76	302.551		41.25	-1.76637
41.3	-0.00564	0.14694	2.86301	4.26682	4.84665	9.24118	16.0161	22.3637	32.6787	52.2404	70.0017	102.167	110.621	144.617		41.3	-2.32707	41.8624	86.4791	138.115	212.639	310.905	374.504	533.134	672.478	813.164	975.395	1186.64	1322.87	1468.8		41.3	-0.21362	0.85449	5.15747	6.22559	9.82666	23.1628	32.6538	36.6211	86.1511	107.178	168.243	185.333	228.516	302.704		41.3	-2.43776
41.35	-0.40237	-0.03616	2.83249	4.02268	5.64011	8.72238	16.3518	22.7299	33.1975	53.156	70.3374	102.076	111.872	144.251		41.35	-2.08292	41.6793	85.6246	139.519	212.883	309.868	374.992	531.975	670.341	814.018	974.724	1185.84	1328.42	1474.48		41.35	0.18311	0.64087	5.61523	5.76782	10.7422	23.2239	31.6772	36.7432	85.7544	106.934	168.488	185.364	228.699	302.368		41.35	-2.49879
41.4	-0.43289	0.51315	3.04611	3.7175	5.36545	8.26462	16.9927	23.1572	33.4721	54.3462	70.9477	102.533	113.001	144.861		41.4	-2.93742	41.0079	85.1363	140.861	212.822	309.196	375.481	530.327	669.243	817.07	973.991	1188.65	1333.73	1481.44		41.4	0.15259	0.42725	4.94385	5.88989	11.1694	23.8037	31.5857	37.4145	85.1135	106.354	168.182	185.822	229.401	301.605		41.4	-2.865
41.45	-0.98221	0.45212	2.86301	3.38181	5.42648	8.44772	17.3283	23.1572	33.9604	54.0715	71.5886	102.35	113.855	145.441		41.45	-3.6088	40.8248	84.4649	141.472	211.418	307.732	375.603	529.655	667.839	820.122	972.648	1190.6	1337.52	1486.87		41.45	-0.48828	0.48828	4.5166	5.85937	12.0544	24.4751	32.1045	37.8723	84.9609	106.384	167.786	186.31	230.011	299.927		41.45	-2.19361
41.5	-0.55496	-0.21927	2.86301	3.22922	4.78561	8.26462	17.5725	23.3098	33.5332	54.2241	71.8022	101.893	114.222	147.455		41.5	-3.30363	41.0079	83.6715	140.678	210.258	306.45	375.481	528.801	666.679	821.281	972.221	1193.11	1342.22	1491.14		41.5	-0.61035	0.09155	4.3335	5.67627	12.146	24.292	32.196	38.269	84.8999	107.117	167.877	185.638	230.56	297.241		41.5	-1.58326
41.55	-0.616	-0.43289	3.22922	2.40524	4.51096	9.05807	17.1452	23.1267	33.9604	53.3086	72.382	100.794	114.863	147.883		41.55	-2.99845	40.4586	82.2677	141.228	210.014	304.985	374.626	530.327	664.604	820.61	971.611	1192.8	1343.93	1491.02		41.55	-0.54932	0.03052	4.5166	6.13403	11.8408	24.292	32.6538	38.6963	85.3271	108.093	168.64	184.967	229.767	295.349		41.55	-1.21705
41.6	-0.55496	-0.52444	3.10715	2.61887	4.7551	9.24118	17.4504	22.7605	33.9604	52.5456	72.1989	100.153	114.985	146.998		41.6	-2.69328	40.3975	82.3287	141.655	210.319	304.863	374.199	531.547	664.116	819.755	971.122	1193.05	1346.12	1490.47		41.6	-0.42725	0.21362	4.94385	6.31714	11.9629	23.8037	33.02	39.2151	86.1816	108.246	169.006	185.089	228.76	294.25		41.6	-0.91188
41.65	0.4216	-0.0972	3.1987	3.0156	4.57199	9.42429	17.3283	23.0656	33.8994	51.7216	73.6638	100.031	115.839	144.19		41.65	-1.83878	40.1534	82.6339	140.861	211.54	305.046	375.419	534.904	663.139	819.328	969.291	1191.03	1346.67	1488.15		41.65	-0.30518	0.33569	5.15747	6.34766	11.9324	23.5901	32.9285	39.2151	87.1582	108.612	168.976	184.753	227.509	294.586		41.65	-0.97291
41.7	0.05539	0.14694	2.98508	3.1987	5.30441	9.69894	17.7556	23.0656	34.2046	50.7756	75.0371	99.268	116.785	141.26		41.7	-0.80119	39.7261	82.7559	140.739	212.883	304.191	375.114	536.979	662.041	819.938	969.23	1189.02	1347.22	1487.6		41.7	-0.18311	0.7019	4.66919	6.073	11.9324	23.8647	32.6233	38.7878	86.8225	109.924	168.427	184.998	225.159	294.769		41.7	-0.05738
41.75	0.02487	-0.18875	3.29025	3.38181	5.2739	9.63791	18.427	22.913	33.7163	50.4399	75.8	99.4206	118.036	139.948		41.75	-0.86222	39.1158	83.7935	140.983	213.982	304.069	375.053	538.566	659.538	819.511	969.597	1185.91	1346.31	1487.11		41.75	-0.24414	1.31226	4.27246	5.61523	11.9629	24.0173	32.5012	39.3372	85.4797	111.084	167.389	186.005	224.182	294.678		41.75	0.73607
41.8	-0.00564	-0.06668	3.68698	3.07663	5.82321	9.75998	17.8777	22.5468	33.5332	49.4939	75.6474	99.268	119.532	139.307		41.8	-0.37394	39.2379	84.0987	141.411	213.737	304.375	374.321	536.918	656.975	818.168	969.169	1184.32	1345.51	1486.81		41.8	-0.12207	1.12915	4.21143	5.58472	11.9018	23.3459	32.6538	40.0085	83.6487	111.572	167.999	188.049	224.274	294.342		41.8	0.49193
41.85	0.02487	0.11643	3.7175	3.68698	6.03684	9.51584	17.6335	22.6079	33.7468	49.3108	74.7319	99.0239	120.936	139.246		41.85	-0.37394	39.0548	84.4649	142.509	214.104	305.046	374.809	534.233	654.777	815.361	968.559	1183.77	1345.63	1488.4		41.85	-0.33569	1.2207	4.08935	5.88989	11.4136	22.8882	32.959	40.2222	81.9092	112.213	170.593	189.789	226.41	294.586		41.85	0.30883
41.9	-0.06668	0.20798	3.68698	3.7175	5.82321	9.60739	16.6264	23.9506	34.113	48.3647	74.4267	97.9253	122.736	138.208		41.9	-1.10636	37.773	83.8546	143.852	214.043	305.961	375.908	530.632	652.397	814.445	967.766	1185.05	1344.29	1488.09		41.9	-0.06104	1.12915	4.5166	5.46265	11.4441	22.522	33.844	39.5813	80.3528	113.8	173.706	189.392	228.607	295.685		41.9	-0.85084
41.95	-0.43289	0.97092	3.04611	3.56491	5.54855	9.60739	16.6875	24.8051	34.6623	47.5102	73.206	96.2773	123.194	139.521		41.95	-1.41154	37.8341	83.9766	144.035	213.493	306.572	376.762	528.801	650.871	815.056	970.146	1188.77	1343.68	1488.82		41.95	0.33569	1.09863	4.3335	4.73022	11.4441	22.0642	33.9661	38.6963	79.4983	114.899	174.53	187.805	230.377	297.211		41.95	-0.66774
42	-1.04324	0.81833	3.38181	3.83957	5.09079	9.08859	16.7485	25.8427	34.5403	47.0219	72.5041	95.789	122.37	141.626		42	-1.47257	37.651	83.9766	144.401	212.456	304.741	377.373	528.129	649.04	817.741	971	1191.34	1340.69	1487.54		42	0.45776	1.09863	4.69971	4.79126	11.2305	22.1863	34.2712	38.3911	78.7048	114.807	173.37	185.913	231.049	297.76		42	-0.05738
42.05	-0.73807	0.78781	3.47336	3.80905	4.90768	8.38669	16.7485	26.1174	34.6013	46.3811	72.4736	95.2092	122.156	143.671		42.05	-1.28947	37.5899	83.3052	145.073	212.089	304.497	376.762	528.007	648.796	818.229	971.061	1193.96	1337.7	1486.14		42.05	0.82397	0.67139	5.37109	4.82178	11.6882	22.2778	34.6375	38.9709	77.0874	113.77	169.83	185.455	230.56	299.225		42.05	-0.30152
42.1	-0.43289	0.2385	3.38181	3.9006	5.18234	8.35617	16.9011	25.8733	34.4182	46.2285	72.7788	95.6975	121.637	145.655		42.1	-1.04533	37.8341	83.1221	145.073	212.822	303.764	376.823	527.092	649.101	817.131	967.643	1193.41	1334.53	1484.73		42.1	0.45776	0.18311	5.43213	5.09644	12.2376	22.1252	34.8205	40.5579	75.1343	112.091	166.382	185.333	231.384	300.812		42.1	0.24779
42.15	-0.34134	-0.24979	3.10715	3.93112	5.30441	8.41721	16.718	26.0258	33.8078	45.8012	73.1755	95.789	121.363	147.15		42.15	-0.43498	38.2613	82.7559	144.829	214.226	304.741	376.945	526.97	652.702	813.225	966.118	1192.44	1332.08	1481.32		42.15	0.12207	0.06104	4.79126	5.27954	12.5427	21.9116	34.5764	41.3818	73.3948	110.352	164.154	187.073	233.917	303.284		42.15	-0.72877
42.2	0.17746	-0.00564	2.77145	3.41232	5.94528	9.24118	16.3823	25.7512	33.8078	45.0688	73.0229	95.8195	120.691	149.073		42.2	-0.49601	37.8951	82.878	144.585	215.446	305.473	376.091	526.604	655.266	810.417	964.897	1190.42	1331.54	1477.71		42.2	0.33569	0.21362	3.9978	5.34058	12.207	22.1558	34.0271	41.7175	72.6318	109.009	162.933	188.293	237.213	304.687		42.2	-0.72877
42.25	0.08591	0.11643	2.80197	3.38181	6.09787	9.4548	16.0161	25.8427	33.9909	44.4279	73.4502	95.9416	120.783	150.446		42.25	-0.43498	37.4068	82.3897	143.913	213.92	306.938	375.175	527.946	657.585	809.807	965.629	1188.35	1330.07	1472.77		42.25	0.33569	0.12207	3.66211	5.06592	12.3291	22.522	33.9661	41.9312	72.2046	107.788	163.3	190.399	240.204	306.152		42.25	-0.66774
42.3	0.26901	0.05539	1.94748	3.16818	5.79269	9.63791	15.3447	25.8733	34.3877	43.665	73.5722	95.6364	121.912	151.636		42.3	0.11434	38.1392	82.6949	143.364	213.615	308.281	374.992	529.045	656.547	809.807	965.996	1188.1	1328.3	1468.19		42.3	0.09155	0.27466	3.26538	5.06592	12.2681	23.0713	33.9661	42.0227	72.876	106.873	163.116	191.559	242.584	305.725		42.3	-1.27809
42.35	-0.00564	-0.06668	1.82541	3.16818	6.06735	9.51584	15.1311	25.5681	35.1811	43.3598	73.6943	95.0566	122.95	152.582		42.35	0.23641	38.2613	82.1456	143.852	212.639	309.379	376.579	531.853	654.289	810.356	965.751	1187.55	1324.39	1466.06		42.35	0.57983	0.45776	3.57056	4.94385	12.9395	24.231	34.4238	41.9922	73.9441	107.056	163.452	192.749	245.209	305.817		42.35	-0.36256
42.4	-0.2803	-0.0972	1.6423	3.25974	5.88425	8.81393	14.9175	25.2629	34.8454	43.2683	73.7553	94.7209	124.506	153.467		42.4	-0.19083	38.1392	81.3521	143.303	211.54	309.257	378.471	532.524	651.542	808.952	966.24	1187.8	1321.04	1464.35		42.4	0.64087	0.61035	3.44849	4.94385	13.2446	24.5361	34.79	42.1753	74.6155	107.483	162.933	191.467	246.246	306.396		42.4	-0.66774
42.45	-0.0972	0.11643	1.58127	2.55783	5.88425	8.78342	14.7343	24.8051	35.0896	42.7495	72.8398	94.0495	125.055	154.383		42.45	0.17538	36.8575	81.169	142.326	210.747	307.915	380.241	534.66	649.772	808.769	965.873	1187.37	1319.94	1463.19		42.45	0.45776	0.82397	3.11279	5.61523	13.4582	24.1089	34.9731	42.9382	74.6155	108.643	163.788	189.85	247.498	307.678		42.45	-0.42359
42.5	0.05539	0.36057	2.46628	2.6799	5.70114	8.32565	15.5888	24.3474	34.4792	43.1462	71.9243	93.6528	125.574	154.474		42.5	0.66366	36.6134	81.108	142.815	210.136	306.755	379.326	534.294	647.392	807.365	967.277	1187.86	1319.51	1461.97		42.5	0.61035	0.76294	3.26538	5.58472	13.4888	23.5291	34.79	43.9453	74.4018	110.229	163.757	187.836	247.284	309.051		42.5	-0.24049
42.55	-0.24979	0.05539	2.4968	2.61887	5.21286	8.41721	15.9856	24.8051	33.7773	43.1157	70.9782	93.3171	125.3	154.261		42.55	0.41952	36.2471	81.4742	142.876	211.357	305.473	378.899	535.576	645.5	807.548	966.789	1187.43	1319.51	1459.95		42.55	0.48828	0.85449	3.44849	5.37109	13.2752	22.6746	34.5154	45.105	74.4629	112.061	164.062	187.073	247.467	310.913		42.55	-0.6067
42.6	-0.37186	0.39108	2.77145	2.58835	5.39597	8.90549	16.7485	24.8051	33.228	43.1157	70.0017	93.3781	124.689	154.2		42.6	-0.19083	36.1251	81.0469	144.218	211.479	303.032	377.312	534.416	645.988	806.328	965.873	1184.68	1316.58	1458.12		42.6	0.67139	0.97656	3.17383	5.34058	13.3667	21.5149	33.5693	46.0815	73.9441	114.166	163.33	187.683	247.345	312.317		42.6	-0.72877
42.65	-0.34134	1.09299	2.22214	2.92404	5.39597	9.2717	17.0537	24.1643	32.8618	43.5124	69.9406	94.5683	123.957	153.711		42.65	-0.43498	36.4913	81.9014	144.585	212.883	301.811	378.044	535.82	647.27	806.938	964.653	1182.73	1311.33	1456.05		42.65	0.54932	0.85449	3.05176	4.76074	13.4888	20.6604	32.4707	46.814	74.0967	114.746	164.246	187.286	249.847	313.69		42.65	-0.30152
42.7	-0.70755	1.27609	2.43576	3.13767	5.70114	10.0346	16.8401	24.2558	32.9839	43.5735	69.7575	94.7514	122.675	154.261		42.7	-0.86222	36.9796	81.7794	145.073	211.296	299.553	378.41	536.186	649.895	808.22	963.92	1180.47	1307	1456.23		42.7	-0.09155	0.24414	3.72314	4.02832	13.8855	20.9656	32.196	46.875	74.1882	115.356	165.497	188.232	251.678	313.934		42.7	-0.48463
42.75	-0.18875	1.39816	2.52731	3.62595	5.57907	10.4619	17.1758	24.3474	33.5027	44.8552	69.2082	95.3618	121.882	154.505		42.75	-0.74015	36.7965	82.3287	146.294	210.808	299.797	380.18	537.041	651.542	808.464	965.446	1182	1304.5	1458.49		42.75	-0.61035	0.03052	3.63159	3.57056	13.8855	21.8506	32.1045	47.3022	75.8972	114.807	166.931	187.592	253.326	313.385		42.75	-0.11842
42.8	-0.58548	0.45212	2.4968	3.99216	5.42648	10.7365	16.5654	24.9577	33.5637	45.374	69.4829	96.2773	121.759	153.62		42.8	-0.43498	36.1861	83.2442	146.965	209.77	299.309	379.57	535.148	653.435	808.952	965.629	1185.54	1304.13	1458.55		42.8	0.03052	-0.15259	3.54004	3.38745	13.3972	22.6135	32.196	47.0276	76.9958	114.96	167.297	185.883	253.113	312.195		42.8	0.24779
42.85	-0.49393	-0.18875	3.04611	3.87009	5.91476	11.1028	16.0161	24.8357	33.7773	45.3435	69.8796	96.674	121.637	153.711		42.85	-0.49601	36.064	83.8546	148.064	210.808	301.689	380.363	534.355	652.885	807.548	968.559	1190.12	1304.31	1458.06		42.85	0.30518	-0.21362	3.44849	3.32642	12.97	22.9187	32.4097	46.2341	78.9795	113.922	168.61	182.892	253.723	310.73		42.85	0.30883
42.9	-0.06668	0.02487	3.13767	3.35129	6.34201	11.2859	15.7414	24.4694	33.8994	45.4961	71.7412	96.9182	122.065	152.979		42.9	-1.3505	35.942	84.587	148.918	211.296	302.238	378.96	532.646	651.726	808.159	970.817	1195.67	1303.64	1456.17		42.9	0.27466	0.54932	3.63159	3.44849	12.7258	22.7051	32.8064	45.8374	80.1697	114.258	169.312	179.901	253.784	307.861		42.9	0.85814
42.95	-0.0972	0.60471	3.47336	3.35129	6.06735	11.1333	15.5278	24.5305	33.9299	45.3435	72.9314	95.9721	123.011	152.094		42.95	-1.3505	35.942	85.6246	148.674	212.456	304.497	378.715	532.158	649.833	807.67	972.77	1198.05	1302.97	1453.91		42.95	0.48828	0.67139	3.479	4.02832	13.1531	22.1863	32.3486	44.0063	81.8481	113.831	170.593	178.192	254.242	306.183		42.95	0.18676
43	-0.31082	0.48264	3.44284	3.32077	5.94528	11.9267	15.4057	23.9506	34.6013	45.4045	73.4502	95.2702	124.323	150.568		43	-0.80119	36.3082	86.296	148.674	213.249	303.703	376.762	533.439	648.247	807.06	973.686	1200.98	1299.98	1453.36		43	0.42725	0.64087	3.50952	4.5166	13.3972	21.7895	31.8909	43.0603	82.55	113.77	171.417	177.063	255.127	304.962		43	-0.17945
43.05	-0.55496	0.54367	3.16818	3.7175	6.21994	12.2929	15.4973	23.4013	34.8149	45.8623	74.4267	95.8501	125.91	149.195		43.05	-0.74015	36.2471	87.1505	148.552	213.982	301.567	377.556	534.965	646.293	806.45	973.381	1201.35	1298.09	1453.48		43.05	0.33569	0.94604	3.41797	5.0354	13.9771	22.4304	31.3721	42.4194	82.6721	113.495	173.065	177.643	256.653	305.45		43.05	0.30883
43.1	-0.95169	0.20798	3.07663	3.68698	6.18942	12.0793	15.6499	23.5844	35.2116	45.8623	74.7624	97.0403	125.91	148.737		43.1	-1.28947	36.3692	86.296	149.895	214.958	298.149	377.922	537.102	644.829	806.511	973.381	1200.92	1298.76	1455.74		43.1	0.42725	1.34277	3.41797	5.67627	13.6108	23.407	30.8227	42.1448	82.5195	114.563	173.492	178.009	256.927	306.183		43.1	-0.24049
43.15	-1.16531	-0.616	2.95456	3.44284	6.83029	11.6215	16.2297	23.9812	35.7304	45.9843	74.7624	97.7727	124.964	148.035		43.15	-0.80119	37.2848	85.8687	150.505	214.653	297.356	380.913	536.308	646.049	809.379	971.916	1201.16	1301.32	1458.12		43.15	0.12207	1.31226	4.11987	6.04248	12.8174	24.4751	31.6162	41.5955	82.428	114.99	173.828	178.375	255.554	308.716		43.15	0.18676
43.2	-0.64651	-0.0972	2.64938	3.44284	6.34201	10.3703	16.4433	23.615	35.3337	46.3505	74.7014	98.1999	124.323	148.066		43.2	0.17538	37.651	84.2818	151.665	215.446	297.722	381.462	534.965	647.697	811.455	971	1200.07	1306.69	1458.24		43.2	-0.15259	1.00708	4.36401	6.04248	12.6648	24.5972	31.2805	41.2292	81.9092	115.845	174.286	177.093	252.594	311.218		43.2	-0.05738
43.25	-1.04324	-0.06668	2.4968	3.29025	6.21994	9.14963	15.833	23.0656	34.8149	46.5947	74.1826	98.4746	124.994	148.615		43.25	-0.37394	38.1392	83.9766	151.054	215.202	300.224	382.194	531.364	650.627	815.239	969.78	1198.48	1309.75	1458		43.25	0.42725	0.97656	4.45557	5.67627	13.0615	23.9563	31.4026	41.748	81.3599	116.974	174.652	175.446	250.824	314.117		43.25	-0.24049
43.3	-1.01272	0.20798	2.06955	2.98508	6.89133	8.47824	15.5888	22.6994	34.5097	48.7309	74.3046	100.153	127.436	149.103		43.3	-0.1298	38.3224	82.878	151.359	216.545	302.238	381.706	529.655	652.519	818.352	969.841	1197.26	1311.39	1458.31		43.3	1.0376	0.94604	4.24194	5.31006	12.9395	23.3459	30.3955	42.2668	80.5969	117.34	173.92	174.194	250.214	316.437		43.3	-0.48463
43.35	-0.89065	0.4216	2.10007	3.13767	7.28806	8.90549	14.9785	22.6689	33.9909	50.0737	74.976	102.015	129.389	150.019		43.35	0.11434	38.2613	83.9766	150.078	216.362	305.046	382.866	528.801	654.96	821.892	971.916	1195.98	1312.13	1459.1		43.35	0.94604	0.76294	4.27246	4.76074	12.6953	22.0642	29.9683	43.2739	80.719	117.981	172.699	173.767	252.075	318.268		43.35	-0.42359
43.4	-0.95169	0.17746	2.37473	3.07663	7.28806	9.60739	14.2461	23.3708	33.7468	50.623	75.2507	103.205	130.732	151.087		43.4	0.29745	39.2379	83.7325	150.505	217.522	306.145	383.171	529.228	657.402	825.249	974.54	1196.1	1311.7	1460.14		43.4	1.00708	0.82397	3.8147	4.30298	12.2681	21.3623	29.1748	42.7551	80.9631	117.615	171.448	173.401	253.418	320.129		43.4	-0.66774
43.45	-0.616	-0.03616	2.10007	2.89352	6.98288	10.5839	14.0019	23.2793	34.0215	50.7756	75.1286	104.853	131.952	151.148		43.45	1.02987	38.9937	85.6856	149.162	217.644	307.548	383.842	529.838	659.172	826.774	977.531	1196.1	1311.76	1459.83		43.45	1.00708	0.97656	3.23486	4.21143	12.207	21.3928	28.9917	42.7551	82.6416	118.286	170.288	172.821	254.547	320.587		43.45	0.30883
43.5	0.36057	-0.06668	2.25266	3.04611	6.25046	10.4619	14.0019	23.2182	33.6858	50.4094	75.0066	106.836	132.166	150.293		43.5	1.9454	39.8482	86.0518	149.834	218.803	306.389	385.002	528.496	661.247	827.873	980.583	1196.71	1310.05	1457.94		43.5	0.76294	0.82397	3.50952	4.27246	12.8174	21.6064	29.0222	42.2974	83.5876	117.432	169.922	172.638	253.204	319.275		43.5	0.36986
43.55	0.75729	-0.21927	1.79489	3.22922	5.91476	10.0957	14.3071	22.7605	34.2046	50.4704	74.7929	109.308	131.708	148.676		43.55	1.88436	39.2989	87.4556	149.04	218.193	306.999	385.002	527.641	661.186	826.286	981.376	1198.48	1306.08	1456.11		43.55	0.67139	0.5188	3.41797	4.24194	12.8784	21.8811	29.48	41.5344	85.6018	117.187	170.074	172.455	251.465	316.376		43.55	-0.30152
43.6	0.39108	-0.40237	1.76437	3.25974	6.00632	9.57687	15.1006	22.3943	34.4792	51.1113	75.6779	111.872	131.617	147.12		43.6	2.37264	39.9703	85.8687	149.834	218.01	307.182	384.086	525.932	661.857	823.417	980.156	1198.97	1301.87	1453.24		43.6	0.82397	0.39673	3.63159	5.0354	13.1226	21.759	30.1209	40.741	86.1511	117.34	170.197	173.218	249.634	313.904		43.6	-0.05738
43.65	0.45212	0.08591	2.06955	3.59543	5.82321	8.87497	15.6194	22.2722	34.2351	51.6606	75.8916	112.574	131.525	146.265		43.65	1.57918	39.6041	85.3194	148.552	216.179	308.952	381.706	525.505	662.59	820.793	977.165	1200.49	1298.64	1452.26		43.65	0.48828	-0.09155	4.30298	5.24902	12.9395	21.9421	31.1279	40.0085	86.7004	118.622	169.708	173.462	249.115	312.5		43.65	-0.24049
43.7	0.17746	0.14694	2.22214	3.0156	6.15891	8.56979	15.4668	22.7299	34.5403	51.9658	75.8305	110.682	131.678	145.868		43.7	1.76229	40.0313	84.0987	148.735	216.118	308.952	381.828	524.956	663.811	817.619	974.968	1201.16	1298.52	1452.63		43.7	0.15259	-0.18311	4.88281	5.31006	13.092	21.7285	31.5247	40.1917	86.0901	118.835	169.464	174.164	248.993	313.66		43.7	0.24779
43.75	-0.18875	0.39108	2.74094	2.74094	6.37253	8.41721	15.8635	22.6384	35.1811	52.4846	75.4643	108.606	132.166	146.875		43.75	1.45711	39.1158	84.2818	146.965	214.775	310.478	382.439	525.749	665.825	815.3	974.418	1199.39	1301.63	1452.51		43.75	0.33569	-0.06104	4.82178	4.63867	12.9089	21.7895	32.4097	39.4592	85.9375	118.317	169.556	174.225	248.169	315.002		43.75	0.4309
43.8	-0.15823	0.63522	2.89352	2.89352	6.43356	8.2341	15.7719	22.6079	36.5239	52.4541	74.3962	107.447	131.403	147.76		43.8	2.06747	39.7261	83.7935	146.355	215.874	310.966	384.514	527.397	665.458	813.103	973.259	1198.42	1305.11	1454.83		43.8	0.5188	0.15259	4.85229	3.84521	12.4512	21.2097	32.196	39.8865	85.9985	116.791	169.891	174.713	247.009	317.23		43.8	0.24779
43.85	-0.24979	0.26901	2.71042	2.95456	7.13547	8.38669	15.6804	22.8215	38.2939	52.3015	72.9008	108.484	130.06	149.378		43.85	1.9454	38.9937	83.3663	144.218	215.141	312.858	385.063	527.458	664.787	811.821	973.137	1196.53	1307	1457.45		43.85	0.48828	0.15259	4.27246	3.9978	12.6343	21.4844	32.3792	39.6423	85.7849	116.516	170.166	174.927	245.087	320.435		43.85	-0.72877
43.9	-0.43289	-0.24979	2.43576	2.64938	7.65427	8.7529	15.894	22.852	39.0263	51.6911	71.7717	111.231	128.29	151.819		43.9	2.18954	39.421	83.2442	143.547	215.385	315.361	386.101	529.289	663.75	812.431	972.831	1196.04	1305.53	1457.21		43.9	0.21362	0.45776	4.05884	3.66211	12.4817	21.3928	32.135	40.741	85.8154	116.272	170.959	176.208	244.72	322.662		43.9	-0.54567
43.95	-0.21927	-0.12772	2.40524	3.22922	7.37961	8.47824	16.1992	22.6689	38.7517	50.8672	70.2458	112.97	127.07	153.559		43.95	1.70125	39.6041	82.5118	142.998	213.554	318.596	387.26	530.083	664.116	812.248	971.367	1195.61	1300.47	1455.99		43.95	-0.06104	0	4.18091	4.18091	12.6038	21.8506	32.5622	41.2292	85.6018	116.486	172.363	177.399	243.591	324.768		43.95	-0.30152
44	-0.2803	0.11643	2.37473	3.41232	6.89133	7.77634	16.3823	22.2111	39.0874	50.8672	68.6284	113.489	127.955	154.017		44	2.00643	41.0079	82.939	144.585	213.554	321.525	387.688	532.097	666.74	812.187	969.963	1193.78	1295.52	1455.38		44	-0.39673	0.15259	3.26538	3.84521	12.6648	21.6675	32.135	42.572	85.4187	115.631	173.645	178.558	243.286	325.714		44	-0.48463
44.05	-0.49393	0.02487	2.98508	2.61887	6.58615	7.37961	16.6264	21.8144	39.4841	51.5385	67.7434	112.513	130.06	153.772		44.05	1.33504	41.4962	82.3287	145.317	212.456	322.319	388.969	532.463	668.449	810.661	966.057	1192.56	1290.76	1454.46		44.05	0.03052	0.54932	3.479	4.82178	12.5732	21.5149	32.3486	43.4875	84.4727	114.746	175.293	179.443	243.561	325.561		44.05	-0.05738
44.1	-0.24979	0.26901	2.58835	2.71042	5.76218	7.13547	16.5959	21.4177	39.3925	52.6372	66.126	110.956	131.891	153.132		44.1	2.06747	41.8013	83.4273	147.758	213.371	322.319	389.03	532.402	671.684	808.159	963.31	1193.11	1288.08	1455.01		44.1	0.39673	0.48828	2.99072	4.69971	12.3596	21.5759	33.2031	44.4946	84.3506	113.281	175.995	180.389	244.568	323.7		44.1	-0.6067
44.15	-0.15823	0.39108	2.25266	2.83249	5.76218	7.98996	16.1076	21.9365	39.8503	53.4306	64.8137	109.308	133.448	152.155		44.15	1.57918	42.5338	83.7935	148.735	213.371	320.732	389.091	533.073	673.698	806.816	961.662	1195.49	1288.02	1454.7		44.15	0.36621	0.79346	3.44849	5.58472	11.8408	21.637	34.1492	44.6777	84.3811	112.183	176.727	181.763	244.843	321.167		44.15	-0.97291
44.2	0.02487	0.75729	2.31369	2.86301	5.51804	8.96652	16.2907	21.9365	40.2165	54.2546	63.9592	108.21	134.394	151.636		44.2	2.92195	42.4727	85.1973	150.627	213.005	320.915	386.833	532.28	676.079	803.825	962.211	1198.42	1289.91	1451.53		44.2	1.0376	0.21362	3.11279	5.67627	11.9629	22.1863	35.0342	44.7388	84.9304	110.168	176.361	184.021	244.629	320.007		44.2	-0.11842
44.25	-0.18875	0.2385	1.79489	2.64938	5.2739	8.78342	16.1076	21.7534	40.7048	54.3462	63.532	106.806	134.455	150.293		44.25	2.43368	42.9	84.8922	150.261	212.883	319.877	385.002	532.768	678.337	801.323	965.873	1200.19	1291.68	1447.87		44.25	0.97656	0.21362	3.87573	6.2561	11.8103	21.9421	34.7595	44.5557	85.6323	108.765	175.812	186.401	245.819	319.977		44.25	0.49193
44.3	-0.12772	0.36057	1.978	2.61887	5.12131	8.29514	16.0771	21.9975	41.132	54.7124	63.6235	105.28	134.607	147.821		44.3	3.41024	41.6793	85.0142	149.65	212.334	319.572	383.354	531.792	680.961	800.224	969.352	1199.76	1293.21	1445.24		44.3	0.7019	-0.18311	3.87573	5.95093	13.0005	22.1863	34.9731	44.0369	85.907	107.574	173.553	187.408	246.613	321.289		44.3	0.12572
44.35	-0.49393	0.4216	2.31369	2.83249	5.06027	8.72238	16.3823	22.1806	41.4067	54.926	64.3559	104.334	134.577	145.227		44.35	2.06747	42.4117	83.6715	147.026	212.7	318.413	381.95	529.777	684.562	800.468	970.756	1200.8	1293.02	1444.45		44.35	0.42725	0.27466	4.39453	6.56128	13.031	21.9421	34.668	44.0674	86.0596	108.246	170.807	187.897	246.155	322.266		44.35	-0.36256
44.4	-0.70755	0.39108	2.55783	2.6799	5.2739	9.36325	16.5044	21.8144	41.3152	54.6513	64.6611	103.235	134.241	143.488		44.4	2.61678	41.3131	84.0987	144.524	211.235	317.802	383.11	527.946	685.905	803.459	970.268	1202.51	1292.41	1444.15		44.4	-0.06104	0.54932	3.66211	6.62231	13.6719	22.583	35.675	44.3115	85.9985	110.535	167.969	188.416	243.591	325.134		44.4	-0.54567
44.45	-1.07376	0.4216	2.92404	2.43576	5.39597	9.66843	16.2602	21.9975	41.7119	54.1325	64.0202	102.961	133.997	143.305		44.45	1.9454	42.5338	83.6104	142.815	210.869	317.924	382.866	526.481	685.905	805.778	968.132	1204.4	1292.78	1442.56		44.45	0.36621	1.00708	3.9978	6.65283	13.092	22.3084	35.9802	44.9219	86.4258	112.549	165.558	188.66	240.967	329.346		44.45	-1.21705
44.5	-1.28738	-0.18875	2.83249	1.82541	5.94528	10.0346	16.0771	22.4248	42.5053	53.6442	63.9592	103.449	133.6	144.495		44.5	2.43368	41.9234	84.5259	141.411	209.221	317.436	383.72	528.19	685.295	807.426	966.606	1207.08	1292.66	1438.22		44.5	0.12207	0.76294	3.8147	6.04248	13.031	22.644	36.56	45.3796	86.7615	114.014	164.917	187.439	238.831	333.252		44.5	-0.6067
44.55	-0.46341	-0.21927	2.34421	1.76437	5.57907	10.1872	15.5278	22.0281	42.78	52.6372	63.4099	103.937	133.082	146.387		44.55	2.18954	43.3883	84.0377	140.922	209.343	317.863	383.72	529.655	683.525	807.915	966.789	1208.73	1292.47	1435.36		44.55	0.61035	0.5188	4.11987	5.64575	12.6648	22.2473	35.9497	45.1355	88.0737	113.281	164.825	186.676	236.237	337.463		44.55	-1.09498
44.6	-0.2803	-0.15823	2.31369	2.22214	4.72458	10.1262	14.9785	21.4787	43.0547	51.1723	62.83	103.693	132.074	147.913		44.6	2.00643	42.4117	84.4039	138.725	209.404	317.314	385.002	531.669	681.816	807.548	966.728	1209.28	1293.39	1436.09		44.6	0.09155	-0.27466	3.60107	6.01196	12.207	21.9116	36.1328	45.227	89.3555	112.427	165.131	186.218	233.368	340.118		44.6	-1.94947
44.65	-0.31082	-0.34134	2.52731	2.92404	4.2363	9.88205	15.1921	21.021	43.4209	50.4094	63.0132	103.571	130.732	149.256		44.65	1.02987	43.4493	83.6104	138.359	210.258	317.009	387.199	533.439	679.313	807.976	967.582	1208.18	1295.16	1437.55		44.65	0.36621	-0.39673	3.44849	5.82886	12.6343	21.8811	35.4004	44.9524	91.1865	110.779	164.52	186.951	230.835	342.834		44.65	-2.49879
44.7	-0.67703	-0.21927	2.6799	3.0156	4.54147	9.7905	15.2226	21.3872	43.665	49.4328	63.593	103.418	128.87	149.256		44.7	0.41952	42.7779	83.7325	136.467	212.211	314.567	388.42	533.5	675.224	808.464	967.949	1205.92	1296.26	1438.04		44.7	-0.09155	-0.42725	3.35693	6.74438	12.5427	21.6064	35.614	45.4102	92.4988	109.772	164.185	186.401	229.584	344.513		44.7	-2.49879
44.75	-0.64651	-0.03616	3.16818	3.50388	5.2739	9.11911	15.1921	21.6924	43.5429	48.9445	64.2644	103.113	128.779	148.829		44.75	0.11434	43.0221	83.6104	136.467	213.615	311.455	389.458	533.623	672.294	807.976	967.277	1204.28	1297.54	1435.48		44.75	0.27466	0.30518	3.66211	6.71387	13.092	21.637	35.2173	45.227	93.9636	108.551	164.49	185.699	228.18	344.94		44.75	-2.49879
44.8	-0.31082	0.26901	2.34421	3.53439	6.03684	8.32565	14.7649	22.6079	43.6955	49.5549	65.0884	103.205	129.786	148.554		44.8	0.17538	42.0455	84.587	135.918	215.446	310.295	387.871	533.195	670.891	808.403	969.352	1203.91	1297.84	1432.61		44.8	0.18311	0.21362	3.96728	7.04956	12.6953	21.3013	35.0952	45.8069	94.6045	108.795	165.253	184.723	227.173	343.964		44.8	-1.8274
44.85	-0.76858	0.90988	2.52731	3.16818	6.21994	8.32565	14.948	23.4624	43.2988	50.5009	65.7903	102.9	130.732	148.432		44.85	0.05331	42.3507	85.6246	137.077	214.897	309.196	386.65	532.341	670.769	809.196	971.794	1203.67	1296.87	1429.25		44.85	0.39673	0.18311	3.32642	6.74438	13.2446	21.4844	34.2102	45.6848	94.0857	109.65	165.405	184.967	227.295	342.224		44.85	-0.91188
44.9	-0.73807	0.97092	2.37473	3.35129	5.60959	8.14255	15.4973	23.8286	42.2002	51.3249	65.5156	102.655	131.464	148.615		44.9	-0.1298	41.6182	85.1363	138.603	215.019	310.844	385.979	533.073	671.684	809.807	972.709	1204.34	1296.68	1426.69		44.9	0.54932	0.09155	3.96728	6.13403	13.1836	20.8435	34.0271	46.6614	93.3533	109.772	163.666	184.692	227.631	340.21		44.9	-0.85084
44.95	-0.86014	1.03195	2.71042	3.1987	5.79269	7.95944	15.8025	24.8051	40.9795	52.0573	65.2409	102.35	131.952	150.019		44.95	-0.06876	41.6793	85.1973	139.763	213.127	311.577	386.223	533.806	671.623	811.088	973.991	1207.82	1296.2	1424.74		44.95	0.18311	0.5188	4.15039	5.82886	13.4888	20.813	33.4778	47.0276	92.4988	109.68	161.377	184.509	228.424	337.28		44.95	-1.09498
45	-0.24979	0.45212	2.19162	3.65646	6.43356	8.08151	16.2297	25.507	39.9724	53.0644	64.5696	102.381	132.013	151.27		45	0.78573	41.4962	83.0001	141.228	211.784	313.225	387.504	533.256	672.6	812.309	974.357	1210.75	1295.59	1424.25		45	0.85449	0.85449	5.06592	5.70679	12.7869	20.5078	33.905	47.1802	93.1091	108.49	158.905	184.418	229.401	334.351		45	-0.97291
45.05	-0.46341	0.63522	1.76437	3.83957	6.98288	8.41721	15.9856	26.0869	39.8198	53.156	64.7221	102.289	131.464	151.087		45.05	1.39608	41.9845	82.2677	141.106	212.028	314.079	386.467	531.486	673.332	814.934	974.113	1212.33	1295.4	1424.92		45.05	0.82397	0.48828	5.37109	6.10352	12.5427	20.8435	34.1492	46.5698	93.1396	108.307	157.013	185.059	230.286	331.207		45.05	-0.85084
45.1	-0.73807	0.29953	1.73386	3.59543	7.13547	7.59323	16.0161	26.2395	39.9724	53.4001	65.0884	102.35	131.952	150.202		45.1	1.45711	42.4117	79.8873	141.777	212.395	313.286	386.833	528.557	673.332	817.253	975.151	1212.33	1295.71	1422.9		45.1	1.61743	0.7019	5.79834	6.31714	11.9018	20.6909	34.4238	45.4102	93.1396	107.3	155.792	186.493	233.093	328.339		45.1	-0.91188
45.15	-0.67703	0.78781	1.88645	3.29025	7.04392	7.07443	15.894	26.0564	40.247	53.3391	65.9734	102.869	132.38	148.493		45.15	0.96883	41.9845	79.8873	140.373	214.165	313.042	387.321	528.496	673.759	816.826	977.043	1211.54	1295.1	1419.55		45.15	1.37329	0.91553	5.49316	6.34766	11.9934	20.6299	33.8745	44.4641	92.0105	106.354	154.846	186.768	236.603	325.653		45.15	-0.30152
45.2	-0.58548	0.75729	2.46628	2.83249	6.79977	7.28806	16.0466	25.0798	40.247	53.0034	66.126	103.022	132.837	146.54		45.2	1.33504	41.7403	79.0938	140.678	214.104	311.882	388.115	528.923	672.661	816.093	978.447	1210.38	1296.26	1417.05		45.2	1.89209	1.83105	4.94385	6.16455	11.9934	20.5383	33.8745	43.5486	90.271	106.445	155.273	186.157	239.899	323.212		45.2	0.30883
45.25	-0.40237	0.90988	2.92404	3.1987	6.58615	7.7153	15.833	24.561	40.0945	52.6067	66.1565	104.303	133.02	144.861		45.25	1.51815	41.4962	79.6431	140.068	214.897	312.736	388.664	529.655	671.562	814.445	980.583	1210.56	1298.27	1417.35		45.25	1.46484	1.7395	4.36401	6.46973	12.4817	20.7214	34.0881	43.0603	88.5925	107.208	155.731	183.411	240.875	323.242		45.25	-0.05738
45.3	-0.73807	0.11643	2.52731	3.29025	5.79269	8.26462	15.9245	24.561	40.2165	52.8203	66.8278	105.677	132.99	143.457		45.3	1.9454	42.4117	80.3145	139.885	213.066	313.286	387.138	530.571	670.646	811.149	981.437	1210.87	1299.43	1419.85		45.3	1.06812	1.95312	3.9978	6.50024	12.5427	20.752	34.5764	41.7175	87.1582	108.124	157.532	180.45	239.471	325.745		45.3	-0.30152
45.35	0.20798	-0.0972	2.46628	3.07663	5.51804	8.53928	16.8095	24.3169	39.9113	52.8813	66.8584	106.196	132.929	142.023		45.35	1.76229	42.2286	80.8028	140.19	210.686	314.628	386.711	529.899	670.28	807.121	982.597	1210.81	1301.08	1423.7		45.35	1.00708	1.61743	3.93677	6.31714	13.0005	19.8059	34.8511	40.8325	86.5784	108.002	159.363	177.216	238.708	328.613		45.35	0.24779
45.4	-0.34134	-0.06668	1.978	2.80197	5.67062	8.20358	17.3894	23.9812	39.4536	53.0644	67.011	104.731	133.204	140.162		45.4	2.55575	42.5338	82.6949	139.152	208.671	315.788	387.138	529.167	671.379	805.046	984.672	1212.33	1302.54	1427.3		45.4	0.61035	1.5564	3.66211	5.82886	12.6343	19.043	35.4309	39.8865	86.029	108.398	161.163	175.629	238.281	331.421		45.4	0.614
45.45	-0.15823	0.08591	2.61887	2.86301	5.12131	7.86789	17.7861	23.4624	38.9958	53.7358	67.0415	103.296	133.753	138.666		45.45	2.37264	41.7403	83.7325	138.603	205.803	315.849	387.871	527.275	673.637	803.337	985.954	1212.94	1303.4	1431.14		45.45	1.15967	1.28174	3.90625	5.0354	12.6343	17.9138	36.1023	39.5813	86.731	108.826	162.933	175.018	237.671	334.167		45.45	0.55297
45.5	-0.37186	0.02487	2.31369	2.46628	5.51804	7.65427	18.1218	23.7675	39.24	53.9189	67.1941	102.625	133.936	137.69		45.5	2.73885	41.5572	85.6246	136.406	205.009	317.192	388.969	525.688	675.041	802.666	986.32	1211.97	1303.4	1434.5		45.5	0.5188	1.31226	3.93677	4.69971	12.0544	18.0664	35.9192	39.9475	87.2192	108.978	164.154	175.262	236.847	336.456		45.5	0.91918
45.55	-0.18875	-0.37186	2.55783	2.77145	5.09079	6.98288	18.1523	24.0422	38.9958	53.98	66.8889	101.984	135.004	138.056		45.55	1.51815	41.13	84.8922	135.49	203.3	316.826	388.908	525.993	677.116	802.177	987.48	1209.65	1303.52	1436.15		45.55	0.85449	1.12915	4.15039	4.54712	12.3291	17.8528	35.9802	41.1987	88.6841	109.436	164.551	176.575	235.84	338.898		45.55	0.73607
45.6	0.11643	-0.21927	2.80197	2.61887	5.02976	7.25754	17.6945	24.4389	39.0263	53.8579	66.0954	101.099	135.279	138.178		45.6	1.51815	41.191	85.3194	134.88	203.117	316.215	388.542	526.604	678.52	801.262	988.395	1206.29	1302.85	1435.84		45.6	0.15259	0.88501	3.93677	4.63867	12.1155	18.8599	35.2478	43.7012	90.9119	110.809	164.398	177.063	235.199	340.332		45.6	-0.05738
45.65	-0.34134	-0.40237	2.34421	3.04611	4.05319	6.86081	18.1828	24.4694	39.0263	54.5903	65.8208	100.824	134.668	138.208		45.65	0.72469	41.3741	85.0142	135.002	202.568	315.483	387.993	525.993	676.872	802.971	987.785	1200.98	1303.03	1434.2		45.65	1.28174	0.57983	3.84521	4.48608	12.3291	19.5923	35.3088	44.7693	92.4377	112.64	163.879	177.826	234.009	341.248		45.65	-0.11842
45.7	0.17746	0.08591	2.06955	2.34421	4.54147	7.56271	18.1218	24.2253	39.0263	54.9565	65.9123	101.587	133.265	138.666		45.7	0.78573	40.5196	85.1973	135.857	201.774	313.591	387.016	525.566	676.506	804.802	987.419	1195.18	1306.88	1432.67		45.7	1.43433	0.36621	3.44849	4.36401	11.7188	20.5078	34.9731	46.2646	94.3298	112.976	163.391	176.971	234.375	341.553		45.7	0.06469
45.75	-0.37186	0.29953	1.58127	2.71042	4.51096	7.50168	18.3354	24.1643	38.8737	55.6889	66.1565	102.472	132.532	140.192		45.75	0.96883	40.3365	85.7467	135.429	201.836	313.347	387.993	525.139	676.445	806.328	986.076	1189.69	1312.37	1431.63		45.75	2.04468	-0.15259	3.38745	4.02832	11.0474	20.5994	34.8816	47.3938	95.1843	112.671	161.804	176.697	235.474	340.79		45.75	0.73607
45.8	-0.00564	0.2385	2.10007	2.71042	5.51804	8.56979	17.9997	23.8591	38.477	56.7265	66.4006	102.655	131.739	142.786		45.8	0.54159	39.2989	85.6246	136.04	200.859	313.164	389.03	524.895	676.262	808.342	984.55	1185.29	1317.5	1431.51		45.8	1.25122	0.09155	3.96728	4.73022	10.5286	20.4773	34.2102	48.3704	96.0999	112.03	160.645	177.46	235.443	339.966		45.8	0.4309
45.85	-0.24979	0.45212	2.95456	3.56491	5.82321	8.78342	17.6945	23.1877	38.2939	57.7946	67.1635	102.35	131.281	145.411		45.85	1.15194	39.3599	87.0284	135.368	201.836	312.858	389.519	525.139	677.238	811.394	984.123	1184.2	1320.73	1431.75		45.85	1.46484	0.36621	4.48608	5.18799	9.91821	20.5078	33.6304	48.4009	96.1304	111.176	160.492	179.626	236.084	338.47		45.85	0.4309
45.9	0.02487	-0.00564	2.86301	3.35129	5.88425	9.18015	17.7556	22.3943	37.9887	58.6797	66.8889	101.984	131.983	147.394		45.9	1.0909	39.2989	86.5401	136.162	203.606	311.821	390.495	523.796	678.825	813.652	983.574	1185.42	1323.66	1430.66		45.9	1.06812	1.15967	4.11987	6.073	9.88769	20.1721	33.5083	47.0276	96.6797	110.962	161.133	183.014	238.464	336.456		45.9	0.36986
45.95	-0.21927	0.45212	3.38181	2.4968	5.82321	9.14963	17.9692	21.8755	38.2634	58.6186	66.2785	101.282	133.02	148.34		45.95	2.43368	39.1158	86.5401	137.81	205.803	309.379	390.312	523.491	680.29	815.056	981.865	1185.66	1325.61	1430.11		45.95	1.34277	1.46484	3.23486	5.88989	9.21631	20.813	32.8674	45.3796	97.229	110.657	162.353	185.272	241.119	334.198		45.95	-0.24049
46	-0.24979	-0.00564	3.16818	1.978	5.57907	9.14963	18.5796	21.6618	38.5686	58.7407	65.8818	100.245	133.814	150.171		46	2.00643	38.8717	85.1973	139.824	208.305	306.389	390.983	523.857	681.633	816.459	979.851	1183.28	1326.59	1431.14		46	0.91553	1.52588	3.23486	5.88989	9.46045	20.5078	32.9285	43.6401	97.1374	109.863	162.689	186.096	243.439	331.451		46	-0.17945
46.05	0.17746	0.26901	2.74094	1.58127	5.91476	8.38669	18.1218	21.9365	38.7212	57.9472	65.5766	99.4511	134.119	153.254		46.05	2.73885	38.2003	84.7091	141.777	209.343	303.886	392.815	524.04	681.267	817.619	979.973	1180.53	1328.36	1433.1		46.05	1.12915	1.00708	3.02124	5.58472	8.94165	20.1721	32.8674	44.0674	97.9614	108.795	163.696	184.967	244.69	329.895		46.05	-0.42359
46.1	-0.06668	0.14694	2.92404	2.34421	5.42648	8.60031	19.0068	20.9599	39.1484	57.7031	64.8442	98.8713	134.211	156.916		46.1	2.37264	39.1768	85.0142	141.045	210.136	300.774	394.524	524.467	678.703	818.84	980.705	1177.06	1328.73	1436.03		46.1	0.97656	0.88501	3.479	5.82886	9.30786	19.2871	33.4778	44.3725	98.2361	108.185	164.276	183.899	245.087	331.512		46.1	-1.03395
46.15	0.14694	0.20798	2.19162	1.85593	5.70114	8.20358	19.0678	21.021	38.7212	57.6726	64.6916	98.1999	132.868	158.991		46.15	2.1285	39.1158	84.4649	139.824	210.38	300.285	396.538	526.787	678.215	818.779	982.109	1173.52	1328.79	1439.69		46.15	0.88501	0.57983	3.05176	5.5542	8.97217	19.5618	33.2642	45.166	98.8464	109.192	164.52	183.685	246.002	334.778		46.15	-0.78981
46.2	-0.43289	0.39108	2.46628	2.55783	5.18234	8.7529	19.9834	20.7158	37.8972	57.5505	64.9358	97.437	130.976	160.425		46.2	1.51815	39.6651	85.1363	137.932	209.77	300.102	397.026	529.96	678.215	817.192	983.513	1171.5	1328.24	1442.68		46.2	0.67139	0.54932	3.75366	5.67627	8.78906	19.8975	32.959	45.7458	98.5413	110.138	164.978	183.38	245.239	337.128		46.2	-1.09498
46.25	0.02487	0.60471	2.06955	2.28317	5.73166	8.38669	19.6172	21.5093	36.8901	57.8252	64.9052	97.0708	129.45	161.768		46.25	1.27401	39.7261	85.3804	135.673	209.709	300.346	395.927	533.867	678.215	814.018	986.076	1169.79	1328.61	1445.79		46.25	0.97656	0.24414	3.57056	5.82886	8.57544	20.0806	32.6843	45.3796	97.7478	111.45	165.222	183.502	243.866	337.707		46.25	-1.09498
46.3	-0.43289	0.66574	1.82541	2.31369	6.15891	8.32565	19.5256	21.6313	36.1882	58.3134	65.4851	97.2844	129.023	163.141		46.3	1.9454	39.2989	86.357	135.307	209.099	300.896	394.035	537.468	679.13	810.234	988.701	1169.3	1328.67	1448.54		46.3	0.73242	0.94604	4.02832	5.31006	8.27026	20.3857	32.3181	45.8984	97.229	113.281	165.802	184.357	242.981	336.09		46.3	-1.52223
46.35	0.45212	0.66574	2.19162	2.25266	5.94528	7.89841	19.0984	21.9365	35.822	58.4355	66.7363	97.6811	128.992	163.782		46.35	1.51815	39.2989	87.5777	135.063	208.855	300.285	391.411	539.177	679.619	806.389	991.081	1169	1328.61	1450		46.35	0.88501	1.00708	3.78418	5.15747	8.78906	20.3247	32.2876	46.4172	95.8252	114.563	166.992	186.249	242.645	333.832		46.35	-1.46119
46.4	-0.12772	0.90988	1.91696	2.06955	5.51804	8.08151	18.8237	21.3261	35.4253	58.3745	67.7129	97.9863	129.145	162.989		46.4	2.67782	38.6275	87.3946	134.88	210.136	301.384	388.786	541.069	679.069	803.947	992.424	1170.71	1327.75	1450.13		46.4	0.42725	1.58691	4.3335	4.85229	8.88061	20.7214	32.196	47.8516	93.8415	116.18	168.427	187.317	241.486	331.818		46.4	-0.91188
46.45	-0.12772	0.63522	2.6799	2.86301	4.90768	8.32565	18.549	21.1735	35.3642	57.9472	68.6894	97.9558	129.877	161.463		46.45	2.92195	39.0548	87.6387	135.124	210.075	302.421	386.528	543.083	678.703	804.558	992.119	1172.72	1326.71	1448.3		46.45	0.48828	1.77002	4.57764	5.09644	10.498	20.9961	32.6233	48.3093	91.8884	116.486	169.495	186.31	239.38	331.055		46.45	-0.48463
46.5	-0.95169	0.45212	2.22214	2.92404	5.73166	7.98996	17.4504	20.3801	35.3337	57.8557	69.6965	98.2609	129.938	160.212		46.5	3.65438	38.7496	87.6998	133.598	210.686	301.872	382.622	543.938	678.276	806.511	993.95	1174	1325.49	1444.88		46.5	0.21362	2.01416	4.69971	4.63867	11.4441	22.0032	32.5928	48.0652	90.6982	116.882	170.105	185.516	238.007	331.512		46.5	0.06469
46.55	-0.34134	0.26901	2.25266	3.41232	5.88425	8.08151	17.4809	20.4411	35.5778	57.9167	70.9477	99.0239	130.518	159.967		46.55	4.08162	38.3834	88.4932	132.805	209.892	301.018	378.899	544.243	677.727	808.464	995.903	1174.98	1324.27	1442.5		46.55	0.54932	1.83105	4.76074	4.54712	12.5122	22.7966	32.1655	47.8516	90.4236	116.791	169.403	185.15	237.762	331.085		46.55	-0.30152
46.6	-0.70755	0.48264	1.82541	3.16818	6.52512	7.74582	16.8401	20.0139	35.2116	57.3979	72.5346	99.5122	132.135	159.449		46.6	3.59334	38.6275	90.0802	132.439	207.756	299.492	376.762	545.28	679.436	810.356	997.978	1175.9	1325.19	1441.03		46.6	0.82397	1.31226	4.57764	3.93677	11.9629	22.8577	31.6467	48.1262	90.7288	116.241	168.549	184.57	237.518	329.041		46.6	-0.30152
46.65	-0.37186	0.05539	1.978	3.68698	6.03684	9.02756	17.5725	20.5937	34.7539	56.6045	72.8093	99.1154	134.333	158.136		46.65	3.83748	37.651	90.2632	131.706	206.108	296.989	374.931	547.172	681.755	812.98	998.771	1175.96	1326.29	1441.03		46.65	0.88501	1.12915	4.85229	3.90625	11.4746	23.0102	31.1279	49.5605	91.5222	116.058	167.358	183.746	237.396	326.447		46.65	-0.85084
46.7	-0.86014	0.11643	2.28317	2.74094	5.57907	9.33273	16.7485	20.197	34.2351	56.2077	72.3515	98.8713	134.516	156.977		46.7	3.22713	38.0782	90.6295	132.255	204.277	296.196	374.809	548.332	684.135	815.056	998.832	1174.13	1326.84	1441.7		46.7	0.97656	0.88501	4.36401	4.30298	11.1694	22.3084	31.4636	51.1169	92.5598	115.601	166.626	183.502	239.014	324.676		46.7	-0.85084
46.75	-1.16531	0.08591	1.55075	2.98508	4.9382	9.91257	17.3589	20.3191	35.3337	55.811	71.8632	97.559	132.746	156.58		46.75	3.10506	36.8575	90.1412	131.279	204.399	296.196	375.603	548.454	686.638	817.985	997.307	1172.72	1325.68	1443.66		46.75	0.57983	1.52588	4.66919	4.57764	11.0779	22.0642	31.5857	51.5137	93.8415	114.197	166.779	184.631	240.784	325.348		46.75	-1.46119
46.8	-1.71463	0.20798	1.58127	2.86301	4.38889	9.88205	17.3589	20.4411	36.1577	56.1162	71.2529	96.3383	131.22	155.939		46.8	3.04402	36.5523	89.2867	131.035	205.803	296.745	376.579	546.379	688.164	820.671	993.583	1170.22	1324.46	1444.82		46.8	0.73242	1.28174	4.3335	5.00488	11.8713	21.2707	31.1279	51.7578	96.0083	112.885	167.816	185.425	243.439	327.789		46.8	-1.6443
46.85	-1.07376	-0.34134	1.21506	3.16818	4.4194	10.1872	17.2368	20.7158	36.8596	55.872	71.5886	96.3383	130.549	155.787		46.85	3.04402	36.1861	89.775	131.401	206.169	298.271	377.19	543.571	687.736	822.38	990.776	1168.45	1323.6	1445.67		46.85	0.42725	1.95312	4.85229	4.66919	12.085	21.1487	31.311	51.7578	97.3511	111.481	169.647	186.401	246.643	330.109		46.85	-1.94947
46.9	-0.76858	0.11643	2.22214	2.46628	4.48044	9.60739	16.1992	21.0515	36.768	56.8791	71.9853	96.0942	131.342	157.16		46.9	3.41024	34.8433	88.4932	131.767	206.352	297.722	377.312	541.374	686.21	823.295	988.64	1169.36	1322.5	1446.22		46.9	0.7019	1.70898	4.79126	4.88281	12.6953	21.1182	31.7078	52.3376	97.1985	110.352	170.532	186.401	247.925	331.116		46.9	-2.43776
46.95	-0.2803	0.54367	1.6423	2.22214	4.78561	9.18015	14.7649	20.9294	36.8596	57.1233	73.3586	96.4604	133.6	159.113		46.95	2.79989	34.4161	88.6153	132.5	206.108	297.233	378.41	539.36	684.624	823.356	987.602	1173.52	1321.59	1447.07		46.95	0.67139	1.86157	4.79126	4.88281	12.7563	20.5689	32.3181	53.3142	96.9238	110.382	170.654	185.638	248.322	330.811		46.95	-2.13258
47	-0.03616	1.24558	1.94748	1.978	4.66354	8.7529	14.5818	21.2651	37.1648	58.1914	74.8845	95.728	135.981	160.852		47	3.10506	32.9513	88.3101	132.5	205.009	297.783	379.265	538.627	682.915	822.075	987.724	1178.76	1320	1447.2		47	1.0376	1.67847	5.06592	5.70679	12.8479	20.7825	31.8604	53.5889	95.5811	110.809	169.464	185.974	249.084	329.681		47	-2.43776
47.05	0.20798	1.30661	0.97092	2.43576	4.51096	8.47824	13.9104	20.7463	37.2258	57.8862	76.1662	96.0637	138.239	160.425		47.05	3.3492	32.7071	88.127	132.378	205.315	298.393	380.119	539.421	682.365	819.694	990.593	1181.63	1318.9	1445.85		47.05	0.48828	1.31226	4.60815	6.13403	13.0005	20.5078	30.5481	54.0466	94.9097	111.45	166.962	185.638	249.054	328.003		47.05	-1.52223
47.1	-0.52444	1.15402	1.00144	2.37473	4.14475	8.66135	14.185	20.9599	37.9582	58.2524	76.1967	95.3923	140.04	159.632		47.1	2.86092	33.0733	88.5543	132.744	206.962	300.041	379.265	541.374	683.098	819.511	993.522	1183.89	1317.68	1443.9		47.1	-0.21362	1.19019	4.91333	6.53076	12.6648	21.0571	29.5105	53.833	95.2454	112.244	164.246	185.883	246.948	326.508		47.1	-1.70533
47.15	-0.64651	0.87936	1.12351	3.44284	4.26682	8.08151	13.6052	20.1665	37.9887	57.3064	76.0442	95.1176	141.23	158.381		47.15	2.73885	33.7447	87.6998	133.842	208.732	300.346	378.654	542.351	682.67	820.244	993.034	1185.42	1316.15	1441.15		47.15	-0.15259	0.73242	4.54712	6.92749	13.031	20.874	28.4119	53.772	96.0388	112.915	163.33	186.066	245.148	325.897		47.15	-0.6067
47.2	-0.73807	0.48264	2.52731	3.29025	4.20578	8.35617	14.063	20.3801	38.2634	57.0927	76.7155	94.9345	142.389	156.824		47.2	1.45711	35.3927	87.3336	135.124	211.479	299.126	378.776	543.266	680.473	820.427	988.518	1187.98	1312.98	1438.83		47.2	0.18311	1.40381	4.76074	6.83594	12.7258	20.5994	28.5339	53.6194	97.0459	114.075	163.422	186.096	243.927	326.904		47.2	-1.46119
47.25	-0.64651	0.36057	2.86301	3.74802	4.14475	8.02048	13.5747	19.6172	36.8291	56.6045	77.4785	96.1552	142.633	156.275		47.25	1.51815	36.003	86.6011	136.955	212.822	297.6	379.692	542.351	677.727	820.427	982.353	1189.2	1311.45	1437.49		47.25	0.91553	1.31226	4.18091	7.01904	12.5122	20.5383	28.6255	52.5207	97.6257	114.532	163.483	186.981	244.049	329.254		47.25	-0.85084
47.3	-0.7991	-0.12772	2.77145	3.1987	3.68698	8.32565	13.8798	20.3191	36.0356	57.1538	78.1499	97.0097	142.664	154.383		47.3	1.57918	35.8809	85.8687	136.955	214.287	296.318	381.645	538.566	676.201	820.061	978.203	1189.02	1313.59	1438.77		47.3	0.79346	1.77002	3.8147	6.74438	11.9324	20.1416	28.717	51.9409	96.9849	114.288	163.239	187.775	245.148	328.949		47.3	-1.6443
47.35	-0.616	0.17746	2.61887	3.59543	3.77853	7.74582	13.2085	20.1665	34.4182	57.9167	78.6687	98.0778	141.871	153.009		47.35	1.0909	35.8809	85.8687	137.199	216.606	293.999	383.049	534.355	675.102	819.267	976.677	1187	1317.8	1442.31		47.35	0.82397	1.43433	3.60107	6.46973	11.5967	20.2637	28.9307	51.5137	96.2524	113.464	161.53	188.446	244.476	325.958		47.35	-1.03395
47.4	-0.67703	0.05539	2.03903	2.98508	3.7175	7.86789	13.4526	20.6853	33.6858	58.5881	80.4387	99.3291	140.894	152.552		47.4	1.70125	35.3927	85.0753	137.688	218.315	293.754	384.27	531.059	675.529	817.436	978.325	1183.71	1322.56	1448.48		47.4	0.15259	1.12915	3.75366	6.13403	12.2376	20.05	28.6865	51.239	95.459	112.366	158.936	188.507	242.615	322.662		47.4	-1.52223
47.45	-0.92117	0.84885	1.82541	3.07663	4.20578	7.47116	13.1779	20.6853	32.7702	59.4731	81.3237	100.885	139.155	153.376		47.45	1.21297	35.3316	83.8546	138.115	219.719	294.914	385.551	529.777	676.75	817.436	980.827	1181.39	1325.68	1456.47		47.45	-0.21362	1.31226	4.36401	5.64575	12.9089	20.4163	28.9001	51.239	95.0928	111.298	156.586	188.293	241.974	320.709		47.45	-1.52223
47.5	-0.52444	0.63522	1.67282	2.6799	3.9006	7.74582	13.6967	21.6618	32.5566	59.2595	83.0022	102.045	137.415	153.009		47.5	2.43368	35.6368	83.7935	139.03	220.878	296.257	387.688	529.777	678.764	817.436	983.391	1181.27	1326.65	1463.55		47.5	0.18311	1.37329	3.84521	5.49316	13.6414	21.1792	28.5645	50.5371	95.2148	110.931	154.633	188.599	242.767	320.465		47.5	-2.01051
47.55	-0.37186	1.12351	2.19162	3.47336	4.08371	8.29514	13.8798	21.7839	32.0378	59.29	83.9177	103.418	135.675	151.575		47.55	2.92195	34.9044	83.0611	137.871	222.465	298.637	388.969	530.754	680.351	817.619	986.503	1182	1326.23	1468.74		47.55	0.39673	1.43433	4.15039	5.43213	13.6108	21.3013	29.0222	48.9197	94.3298	110.535	153.259	188.934	243.286	322.021		47.55	-1.88844
47.6	0.17746	1.33713	2.10007	3.22922	3.68698	8.63083	14.5818	22.8825	32.4651	58.1303	85.1079	103.113	135.462	149.683		47.6	2.43368	35.3316	82.939	135.795	224.846	299.736	390.495	530.815	682.426	817.558	991.203	1182	1324.76	1470.82		47.6	0.73242	0.91553	4.21143	5.88989	13.0005	21.7285	29.6631	47.2412	93.5669	111.328	153.809	188.782	243.53	326.141		47.6	-1.94947
47.65	-0.15823	2.13059	2.28317	3.38181	3.56491	8.26462	14.124	23.3708	32.9228	58.0388	85.3215	102.472	135.828	148.737		47.65	2.61678	35.4537	83.2442	135.612	226.86	299.37	391.655	530.327	683.525	816.887	996.33	1181.75	1320.73	1470.45		47.65	0.33569	1.19019	4.42505	6.37817	12.9395	21.8811	30.0293	45.5933	92.4682	112.701	155.182	189.301	243.652	330.505		47.65	-2.13258
47.7	0.36057	1.70334	2.28317	3.13767	3.25974	7.47116	14.3681	24.3169	33.3195	57.52	85.1689	101.16	137.171	147.913		47.7	2.1285	35.6368	82.6949	135.979	226.555	298.881	391.838	531.181	683.342	816.032	999.687	1179.8	1316.46	1468.19		47.7	0.45776	1.40381	4.48608	6.50024	13.1226	21.4233	30.5786	44.9524	90.8813	113.068	157.227	189.575	243.652	333.649		47.7	-2.49879
47.75	-0.24979	1.30661	2.43576	3.50388	3.62595	7.07443	14.5207	24.561	34.1435	57.9167	84.1923	101.252	138.971	147.15		47.75	1.76229	36.6134	83.2442	136.345	225.517	299.919	390.922	531.914	683.891	814.384	1001.64	1177.54	1313.41	1464.47		47.75	0.39673	1.80054	4.45557	7.44629	13.9771	21.759	30.8533	44.8608	89.6606	113.037	159.302	189.697	243.561	335.48		47.75	-2.19361
47.8	-0.21927	0.97092	1.88645	3.41232	3.83957	6.55563	15.5278	25.1103	34.937	57.4895	83.3073	101.435	140.772	147.089		47.8	1.57918	36.1251	83.3052	137.26	224.296	300.407	390.617	532.28	684.379	813.713	1001.88	1176.75	1312.06	1460.75		47.8	0.67139	2.2583	4.82178	7.56836	15.2893	22.0947	31.25	44.6472	88.4704	112.091	159.668	191.376	242.615	336.365		47.8	-2.49879
47.85	-0.58548	0.81833	1.88645	3.32077	3.25974	7.13547	16.0771	24.5	35.3032	58.0998	81.812	102.35	142.267	147.181		47.85	0.66366	35.6978	82.2066	137.382	222.71	300.651	391.106	531.73	684.379	813.347	1000.79	1178.03	1310.84	1459.1		47.85	0.88501	2.16675	4.66919	7.2937	15.9607	22.3084	31.8909	45.0745	87.616	111.084	159.76	193.298	241.882	336.273		47.85	-1.58326
47.9	-0.34134	0.33005	2.43576	3.65646	3.32077	7.0134	16.8706	24.4389	35.3947	58.8628	81.4458	103.083	143.519	147.12		47.9	1.0909	35.942	82.0845	136.711	222.282	300.346	391.106	530.937	682.426	813.164	998.588	1180.29	1309.07	1460.44		47.9	0.82397	2.2583	4.57764	7.26318	17.2424	22.3999	31.8909	45.227	86.4258	110.962	160.767	195.251	240.875	335.663		47.9	-2.31568
47.95	-0.24979	-0.03616	2.98508	4.08371	2.95456	7.34909	16.8706	23.7065	35.2116	60.1445	81.7509	104.029	145.044	147.669		47.95	1.64022	36.6134	81.6573	137.016	222.832	299.309	391.655	528.251	681.022	811.699	997.307	1183.22	1309.38	1463.07		47.95	1.00708	2.19727	4.54712	7.08008	18.0359	21.4539	31.6772	45.3796	85.022	111.359	161.713	197.235	239.41	334.625		47.95	-1.70533
48	-0.03616	0.08591	2.55783	4.4194	3.32077	7.07443	16.8095	23.7675	35.883	60.5107	83.2463	104.029	145.807	148.34		48	1.51815	37.5289	81.7794	136.589	223.747	299.309	392.143	525.871	680.9	809.746	997.856	1185.78	1311.58	1467.64		48	0.39673	1.86157	4.30298	7.53784	19.0735	21.2097	31.6467	45.99	83.9844	111.084	161.346	198.334	238.251	332.153		48	-1.58326
48.05	0.14694	-0.37186	2.52731	4.35837	2.80197	7.59323	16.4433	23.1267	36.0356	60.7548	84.1008	104.303	145.838	149.592		48.05	1.88436	38.3834	82.6339	136.65	224.907	299.431	392.692	526.054	681.328	809.685	999.321	1186.58	1313.9	1470.51		48.05	0.06104	1.61743	4.66919	7.35474	19.8975	20.9351	31.5247	46.0205	84.4421	110.931	160.767	199.646	238.556	329.59		48.05	0.12572
48.1	-0.15823	-0.49393	1.91696	4.44992	3.1987	7.37961	16.0771	23.1267	36.8291	60.4192	84.4365	104.395	143.946	149.775		48.1	1.27401	37.8341	83.2442	136.589	225.944	299.309	393.608	527.763	681.389	811.394	1001.33	1186.33	1315.24	1472.83		48.1	0.24414	1.34277	5.06592	7.65991	20.1416	21.4233	31.4636	45.7153	84.7778	110.962	160.645	200.867	240.112	327.301		48.1	-0.72877
48.15	-0.2803	-0.64651	2.06955	3.93112	2.83249	7.10495	15.894	23.4319	36.9817	60.7548	83.2768	103.54	143.427	150.141		48.15	0.41952	38.3834	82.2066	135.551	226.433	299.187	394.157	529.167	680.839	813.164	1001.7	1186.64	1315.54	1472.83		48.15	0.15259	1.46484	5.15747	7.87353	20.6299	21.9116	30.5481	45.166	84.8083	110.84	161.774	201.141	241.302	324.86		48.15	-0.30152
48.2	-1.10428	0.36057	1.76437	3.32077	3.25974	6.76926	15.5583	23.676	37.2868	60.9074	82.2392	102.289	142.847	149.836		48.2	0.41952	38.8717	82.0845	133.964	227.043	300.224	394.768	529.899	679.252	814.079	999.992	1186.33	1314.51	1469.35		48.2	0.30518	1.46484	5.15747	7.32422	20.4773	20.9351	29.4189	45.0134	85.5713	110.992	162.964	201.05	242.096	323.517		48.2	-0.97291
48.25	-0.21927	0.66574	2.31369	2.43576	3.22922	7.1965	15.5278	23.6455	37.2563	61.0295	80.7133	100.733	143	150.08		48.25	-0.19083	38.3834	81.5963	132.744	227.959	300.163	394.218	530.51	676.75	815.117	995.476	1184.32	1313.35	1468.13		48.25	0.30518	1.58691	4.30298	7.53784	20.1416	19.9585	29.4189	45.0745	85.6323	110.626	162.201	200.806	242.34	324.554		48.25	-0.66774
48.3	-0.03616	1.24558	1.94748	2.98508	3.47336	7.77634	15.4057	23.3098	38.1413	60.5107	79.279	100.245	142.756	149.256		48.3	0.60262	38.4444	81.6573	132.988	227.898	299.187	393.791	529.594	675.407	816.459	989.616	1181.33	1314.08	1469.84		48.3	0.42725	2.13623	4.30298	7.32422	20.2026	19.104	29.2664	45.3796	85.8765	109.406	160.98	200.928	242.737	326.263		48.3	-0.97291
48.35	0.33005	1.55075	2.34421	3.1987	3.47336	8.05099	16.0771	23.6455	37.9582	60.175	77.5395	99.8784	144.159	148.34		48.35	1.45711	37.9561	82.0235	133.72	228.264	298.393	392.631	527.824	674.003	817.07	984.184	1177.97	1315.6	1475.82		48.35	0.7019	1.86157	4.39453	7.1106	20.5078	18.7073	29.602	44.6777	85.968	107.452	160.156	202.606	242.767	327.393		48.35	-1.88844
48.4	0.26901	1.00144	2.19162	3.13767	3.65646	8.20358	15.5583	23.2182	37.7751	60.175	76.3493	99.9394	144.251	145.533		48.4	1.45711	37.651	81.108	134.88	228.203	297.539	391.594	526.665	672.233	816.826	982.292	1173.52	1320	1479.24		48.4	0.45776	2.56348	4.5166	6.7749	21.2402	18.6462	29.6631	43.8232	86.1206	105.499	159.973	203.918	243.286	327.484		48.4	-1.76637
48.45	0.05539	0.33005	2.37473	2.55783	3.9006	7.95944	15.955	23.1267	36.9206	59.9919	75.3728	100.092	144.434	144.037		48.45	2.37264	37.773	80.1924	134.758	227.836	297.111	391.35	525.932	671.318	816.215	983.391	1170.83	1323.36	1480.46		48.45	1.00708	2.92969	4.88281	6.56128	21.5454	18.6157	29.0527	44.1895	86.5173	104.248	159.821	204.712	244.11	326.813		48.45	-2.92604
48.5	0.08591	-0.06668	2.00852	2.61887	3.74802	7.95944	15.6804	22.2417	35.9746	60.6938	75.7695	101.099	143.915	143		48.5	2.18954	37.4068	79.2159	134.575	225.883	296.318	392.509	525.139	670.585	815.605	984.977	1169.3	1326.65	1477.84		48.5	1.28174	2.65503	4.94385	6.68335	20.9351	18.4631	28.717	45.0134	87.7075	103.76	160.004	206.146	244.843	325.775		48.5	-2.13258
48.55	-0.00564	0.02487	2.28317	2.89352	4.05319	8.14255	15.4973	22.3943	35.5778	60.7243	76.3798	102.717	144.648	142.664		48.55	1.57918	37.4068	78.8497	134.941	224.968	295.83	394.524	523.186	671.318	813.408	986.259	1168.33	1329.22	1474.24		48.55	1.7395	2.50244	5.31006	6.65283	20.3552	18.9209	29.2664	45.4407	87.9822	103.577	159.851	208.221	244.751	324.982		48.55	-2.80397
48.6	0.45212	0.14694	2.25266	3.29025	4.14475	9.05807	15.1921	22.2417	35.1506	61.6093	77.448	103.357	145.563	141.26		48.6	1.88436	38.0782	79.1548	135.124	223.503	295.158	396.721	521.538	672.172	810.295	986.442	1169.43	1329.52	1470.76		48.6	1.5564	1.86157	5.15747	6.16455	19.5312	18.4936	29.6936	45.3796	87.0972	103.333	159.729	209.9	244.263	325.317		48.6	-2.01051
48.65	-0.43289	1.15402	2.19162	3.22922	4.90768	9.66843	15.2226	22.8825	35.4253	61.5788	77.9362	104.364	146.998	140.009		48.65	2.25057	38.4444	79.5821	134.575	221.672	296.44	399.406	520.744	674.003	808.159	985.222	1170.59	1329.58	1467.77		48.65	0.7019	1.92261	5.06592	6.5918	18.4936	17.8833	29.602	45.1965	86.3342	103.912	159.943	210.876	244.019	327.393		48.65	-2.6819
48.7	-0.616	1.48972	1.85593	2.95456	4.7551	10.3703	15.0395	23.3708	34.4792	61.945	79.0044	104.029	147.242	137.873		48.7	1.9454	38.3224	79.399	133.903	220.146	298.698	400.688	521.66	674.858	808.098	983.452	1172.36	1328.42	1465.81		48.7	0.45776	1.80054	4.91333	6.7749	18.0664	18.0664	28.717	45.0745	85.3271	104.309	160.706	211.761	244.049	329.315		48.7	-2.865
48.75	-0.7991	1.61179	1.6423	3.10715	4.78561	10.1872	14.2766	23.3098	34.3266	61.4262	79.3095	104.639	147.028	135.889		48.75	2.18954	38.9327	79.7652	132.866	218.498	300.407	401.298	522.88	675.59	807.792	982.231	1174.61	1329.83	1465.51		48.75	-0.18311	1.80054	4.69971	6.65283	17.3645	17.4866	27.2217	45.2576	84.7778	104.279	162.445	211.884	244.659	330.048		48.75	-3.04811
48.8	-0.49393	1.48972	1.978	2.89352	3.65646	9.72946	14.2461	23.3098	33.8078	61.4567	79.4621	105.524	146.296	134.15		48.8	1.64022	38.8717	80.8028	131.34	217.277	300.957	401.787	526.665	675.163	808.586	979.301	1174	1330.31	1466.3		48.8	0.15259	2.10571	4.39453	6.50024	17.4255	17.4561	26.3367	44.9219	84.4421	103.424	164.398	211.67	245.758	329.041		48.8	-3.53639
48.85	-0.06668	1.00144	2.19162	2.61887	3.07663	9.36325	13.9104	23.1877	33.8078	61.4262	79.1264	107.843	145.136	134.241		48.85	1.64022	39.7261	80.6807	131.279	216.484	302.116	402.641	529.899	674.003	810.905	976.555	1172.48	1331.96	1466.06		48.85	0.57983	2.2583	4.11987	5.76782	17.3645	17.334	25.116	44.281	84.3201	102.844	166.26	210.815	246.826	327.515		48.85	-2.43776
48.9	-0.2803	1.27609	2.19162	2.06955	2.61887	9.14963	14.4902	23.5234	33.3195	61.5483	78.8823	109.797	144.8	134.699		48.9	2.25057	40.7638	80.8638	131.462	216.118	304.436	402.214	531.425	671.44	814.079	976.372	1169.18	1330.68	1463.43		48.9	0.57983	2.13623	3.69263	5.98144	16.9678	17.7002	24.2615	43.5181	83.8928	102.051	166.992	209.778	246.887	324.799		48.9	-2.92604
48.95	-0.21927	0.84885	2.10007	2.19162	2.77145	9.75998	13.7578	23.0351	33.167	61.9145	78.2109	111.384	145.411	135.584		48.95	2.67782	41.7403	81.108	131.279	215.08	306.267	400.322	532.036	668.266	818.107	976.433	1168.57	1328.36	1458.43		48.95	0.67139	1.77002	4.02832	6.65283	17.395	18.9819	24.8108	42.7551	83.2214	101.105	167.267	208.588	245.972	321.96		48.95	-1.76637
49	-0.64651	1.09299	2.1611	2.6799	3.25974	9.94308	13.8798	22.7605	32.8923	62.2807	78.0888	111.75	146.753	135.645		49	3.22713	42.5948	80.6197	131.34	214.104	308.098	398.369	532.402	665.52	821.586	978.874	1168.69	1324.39	1453.79		49	0.61035	1.28174	4.45557	6.98852	17.7002	20.3247	25.5432	42.511	82.3364	100.067	167.908	207.306	243.286	320.557		49	-1.8274
49.05	-0.18875	0.78781	2.03903	3.04611	3.68698	9.85153	13.8798	22.4248	31.9768	63.8371	78.8213	110.468	148.371	135.096		49.05	3.41024	43.1441	79.5211	131.035	214.653	309.502	396.294	532.89	664.36	823.601	979.912	1170.77	1323.91	1450.8		49.05	0.64087	1.19019	4.76074	7.01904	18.0359	20.813	26.3977	42.7246	81.2073	98.7549	168.457	207.397	238.8	320.099		49.05	-0.72877
49.1	-0.34134	1.21506	2.22214	3.29025	4.54147	9.02756	14.185	22.1806	32.0378	64.1118	78.7907	109.278	150.538	134.241		49.1	2.92195	42.5948	79.2159	130.485	215.69	309.929	395.622	531.669	665.397	825.126	981.01	1171.07	1322.69	1450.13		49.1	1.00708	0.94604	5.40161	6.65283	18.4631	20.752	27.0691	42.7246	81.0852	98.0835	169.159	208.801	234.192	321.503		49.1	0.18676
49.15	-0.49393	1.30661	1.978	3.22922	4.20578	8.47824	14.8259	21.8449	32.0073	64.5696	78.8823	107.508	150.812	134.699		49.15	2.86092	41.8013	79.0938	129.936	215.996	309.074	395.256	530.693	666.862	826.713	980.095	1172.6	1322.99	1451.35		49.15	1.64795	0.76294	5.27954	6.83594	18.5242	20.5994	27.0996	42.6941	81.5735	98.0835	170.227	210.693	230.896	324.432		49.15	0.36986
49.2	-0.58548	1.12351	2.13059	3.44284	4.05319	8.47824	14.8259	21.2956	33.0449	63.5625	79.279	106.806	149.775	136.774		49.2	2.92195	42.3507	78.6055	130.913	215.813	308.83	394.951	529.899	667.778	827.385	977.775	1174.25	1321.95	1452.26		49.2	2.16675	1.43433	5.15747	7.56836	17.7002	20.6909	26.7944	42.9688	81.7566	98.2971	171.326	211.853	229.95	326.538		49.2	0.614
49.25	-0.76858	1.09299	2.10007	3.1987	3.53439	8.38669	15.0395	21.2956	33.0144	62.5249	80.2861	106.501	147.944	138.819		49.25	2.18954	41.8624	79.46	131.645	216.362	308.708	393.913	528.984	668.51	828.544	974.724	1177.12	1321.95	1450.68		49.25	1.89209	1.37329	5.00488	7.90405	17.4255	21.0876	26.6724	42.9077	80.8411	98.053	171.387	213.013	230.774	325.439		49.25	-0.6067
49.3	-0.58548	0.36057	2.6799	3.22922	3.56491	9.14963	14.124	21.4177	32.9839	61.2431	81.049	107.538	147.333	140.497		49.3	1.33504	40.9469	79.7042	132.255	216.972	307.426	392.265	526.848	669.67	828.972	970.024	1176.99	1320.61	1446.77		49.3	0.82397	1.37329	4.73022	7.47681	16.8152	20.8435	26.4282	42.572	79.5288	97.5952	171.112	213.196	232.269	322.021		49.3	0.06469
49.35	-0.616	0.75729	2.61887	3.16818	3.35129	9.2717	14.4902	22.0586	32.7397	60.1445	81.4458	108.728	147.608	141.23		49.35	1.39608	40.9469	79.6431	132.622	218.376	306.938	391.106	524.956	669.548	831.413	966.606	1177.6	1321.46	1441.4		49.35	0.57983	1.86157	5.0354	7.47681	16.1133	20.5689	26.7334	43.1824	77.8808	97.5647	170.624	212.372	234.833	316.925		49.35	0.18676
49.4	-0.43289	0.39108	2.4968	2.77145	3.38181	9.42429	14.5207	22.3027	32.343	59.4731	81.7509	109.949	148.035	141.321		49.4	0.9078	40.3975	80.2535	132.805	219.719	307.732	390.251	523.674	669.365	833.61	964.714	1177.54	1320.92	1438.83		49.4	0.42725	1.58691	5.12695	7.01904	16.0522	20.5383	28.2898	43.7317	76.5991	97.0764	169.708	211.853	237.122	313.446		49.4	0.85814
49.45	-0.24979	0.66574	2.10007	2.74094	3.65646	8.96652	14.8869	22.3027	32.7702	57.8252	81.5373	110.804	147.76	140.04		49.45	1.15194	40.1534	81.108	132.255	220.512	309.013	390.068	522.88	668.449	834.526	965.751	1179.5	1321.95	1437.37		49.45	0.61035	1.86157	4.85229	6.50024	15.9912	20.3857	29.2664	43.9453	76.2024	96.4966	168.671	211.945	238.251	313.202		49.45	0.98021
49.5	-0.52444	1.18454	2.46628	2.37473	3.59543	8.7529	14.8564	22.6689	32.7702	56.4213	82.3918	110.468	146.57	139.551		49.5	1.39608	40.5196	81.169	131.828	219.841	309.99	389.641	522.514	667.167	836.296	967.338	1181.51	1320.18	1440.3		49.5	0.97656	2.22778	5.0354	6.50024	16.1133	19.8669	29.7241	43.8232	76.1414	96.7407	167.175	211.822	238.22	315.033		49.5	0.18676
49.55	-0.616	1.00144	2.28317	2.61887	4.14475	8.69186	14.4597	22.4248	33.7163	54.163	83.0937	110.621	146.509	140.772		49.55	1.51815	41.191	81.9625	132.133	218.071	310.356	390.129	522.697	668.388	838.981	970.634	1184.32	1321.22	1442.8		49.55	0.57983	2.86865	5.49316	6.5918	16.4795	19.5923	30.0598	43.9148	76.2329	98.2361	165.436	211.151	238.129	317.81		49.55	0.73607
49.6	-0.92117	0.90988	2.52731	2.98508	4.2363	8.87497	14.7954	22.1501	34.4487	52.7287	83.7041	109.247	147.364	144.22		49.6	1.39608	41.252	83.1221	132.133	216.057	309.807	390.556	522.697	668.327	842.46	974.357	1186.21	1321.22	1446.71		49.6	0.76294	3.41797	5.70679	6.83594	16.8762	19.3176	30.2429	43.1519	76.0803	99.5789	163.727	210.785	237.762	318.268		49.6	-0.24049
49.65	-0.52444	0.45212	2.61887	2.95456	4.57199	9.66843	14.6733	21.7229	35.822	50.684	84.2534	108.362	149.5	147.76		49.65	1.70125	42.4117	83.6715	132.683	214.043	308.708	390.129	522.026	668.938	844.475	977.165	1188.16	1323.66	1448.36		49.65	0.73242	3.14331	6.68335	7.14111	16.449	18.8599	29.4189	42.6636	76.8738	100.616	162.903	209.473	238.312	318.481		49.65	-0.17945
49.7	-0.24979	0.63522	2.1611	3.13767	4.57199	10.4009	15.1616	21.6313	36.5239	49.0361	84.7722	107.325	151.362	150.507		49.7	2.00643	42.4117	83.6715	133.537	213.92	307.06	389.152	522.575	668.571	844.169	978.325	1187.74	1324.46	1449.88		49.7	0.79346	1.95312	6.71387	7.38525	16.5405	19.1956	28.8696	42.633	77.1484	101.746	163.544	208.984	239.655	319.702		49.7	-0.36256
49.75	-0.58548	0.4216	2.40524	2.92404	4.35837	12.0488	15.0395	21.7229	36.4629	47.9985	85.1689	106.226	153.559	152.247		49.75	1.64022	41.5572	83.4273	134.209	214.714	305.9	388.847	522.453	669.792	842.155	978.203	1186.15	1324.64	1451.35		49.75	0.91553	1.40381	6.073	7.41577	16.5405	19.5312	28.5034	42.633	77.4231	103.027	164.673	210.297	240.448	320.831		49.75	-0.72877
49.8	-0.70755	1.00144	1.82541	3.50388	4.81613	12.8117	15.1006	21.7229	36.6765	47.2356	84.4365	105.433	155.726	152.43		49.8	2.31161	41.0079	83.5494	134.148	216.85	306.206	389.213	522.941	670.036	839.47	978.386	1183.22	1325.19	1451.41		49.8	1.00708	0.82397	5.64575	7.44629	16.0217	19.5618	28.3508	42.8772	78.0945	103.912	165.253	212.341	240.387	322.266		49.8	-0.6067
49.85	-1.53152	1.61179	2.19162	3.25974	4.2363	12.5676	14.7649	21.9365	36.2797	47.1135	83.7346	104.517	156.092	151.758		49.85	1.9454	41.5572	82.7559	134.331	217.583	306.084	388.786	522.148	671.379	838.066	979.545	1180.66	1326.96	1453.36		49.85	0.73242	0.67139	5.37109	6.95801	15.5335	19.8364	28.2898	43.4265	78.6133	104.218	165.283	214.233	240.356	324.524		49.85	-1.09498
49.9	-1.37894	1.27609	1.85593	3.50388	4.48044	12.2014	13.9714	21.6313	36.5849	46.9914	83.1548	104.334	155.695	150.782		49.9	1.82333	42.4117	82.7559	134.575	218.498	305.534	387.443	520.317	672.539	837.578	982.109	1178.58	1329.58	1454.15		49.9	1.09863	0.91553	5.15747	6.43921	14.5264	20.3247	27.9236	43.7622	78.9795	104.706	165.405	216.309	240.478	325.836		49.9	-1.40016
49.95	-1.07376	1.24558	2.25266	3.59543	4.05319	11.3774	14.063	21.1125	36.8291	47.3882	82.7885	103.602	153.925	150.324		49.95	2.1285	41.9845	83.1221	134.209	218.925	306.45	383.415	520.073	673.454	838.676	984.489	1176.93	1330.31	1455.38		49.95	1.12915	0.88501	5.15747	6.10352	13.7939	20.9045	27.832	43.9148	79.071	104.675	166.809	218.323	240.173	325.745		49.95	-1.52223
50	-1.47049	0.87936	2.28317	3.32077	4.17526	11.2248	13.8188	20.7768	37.3173	47.5712	81.4458	103.663	153.254	149.775		50	2.73885	42.4727	82.6949	133.903	218.62	308.403	380.424	519.768	673.942	838.859	984.794	1175.16	1331.17	1454.28		50	1.0376	0.91553	5.15747	5.98144	13.3362	21.3623	28.0456	44.4031	79.5288	103.638	168.945	219.513	241.272	325.653		50	-1.6443
50.05	-1.16531	0.54367	2.52731	3.32077	4.32785	10.4009	14.1545	20.8379	37.9887	47.5102	78.8823	104.303	153.711	149.408		50.05	2.43368	41.9234	82.3287	134.087	218.62	311.272	378.776	521.538	675.163	837.456	982.414	1173.58	1328.97	1453.42		50.05	1.25122	1.19019	5.24902	6.34766	13.4582	21.698	28.656	44.5251	79.0405	102.081	170.593	220.093	242.31	327.545		50.05	-0.97291
50.1	-1.56204	1.18454	2.6799	2.77145	4.60251	10.5839	14.185	21.8449	38.1718	48.5173	77.4785	105.524	154.444	149.714		50.1	2.43368	41.9234	82.0845	134.941	218.498	315.117	377.983	522.392	675.651	834.465	978.569	1173.52	1326.23	1453.24		50.1	0.85449	1.19019	5.85937	6.89697	13.1836	21.3318	28.8696	43.6401	77.8503	101.257	171.814	218.628	243.5	329.132		50.1	-0.78981
50.15	-1.80618	1.39816	2.55783	3.53439	5.15183	10.6755	14.5512	22.3027	38.0193	49.7075	76.3493	107.233	155.42	150.263		50.15	2.73885	42.6558	81.9014	135.429	218.559	317.741	379.692	524.345	677.238	831.596	976.433	1171.56	1320.67	1453.12		50.15	0.33569	0.94604	5.92041	7.2937	13.7939	21.1182	29.3884	42.572	75.8362	101.166	171.112	217.895	243.896	330.048		50.15	-0.42359
50.2	-1.22635	1.30661	2.71042	3.68698	4.81613	10.4619	14.8259	23.1572	37.7141	51.2334	75.8611	107.66	156	151.819		50.2	2.49471	43.8765	81.108	135.246	218.376	317.192	380.791	525.017	678.337	829.521	974.907	1169.24	1315.73	1454.83		50.2	0.24414	1.19019	6.16455	7.65991	14.1907	20.9656	29.9683	42.2058	73.6999	102.234	169.739	218.109	243.53	329.468		50.2	-0.17945
50.25	-0.64651	1.30661	2.55783	3.59543	5.15183	10.4314	15.1616	23.4319	37.8667	52.7592	75.9221	108.027	157.251	153.193		50.25	2.49471	44.5479	81.6573	135.307	218.559	315.849	384.819	527.763	682.304	827.019	975.883	1165.7	1313.9	1456.35		50.25	0.57983	1.34277	6.10352	7.72095	13.916	20.5078	30.5176	41.3513	71.9604	103.943	168.64	218.079	242.798	329.132		50.25	-0.97291
50.3	-0.06668	0.63522	2.74094	3.65646	4.87717	9.54636	15.9856	23.6455	38.3855	54.102	76.2273	108.179	156.092	154.23		50.3	2.61678	44.609	81.5963	135.612	219.841	313.774	387.321	529.228	684.624	824.089	975.09	1165.58	1312.43	1457.82		50.3	0.7019	1.34277	5.49316	7.41577	13.4582	20.3247	31.2195	39.978	70.7092	104.706	168.518	217.682	242.401	328.766		50.3	-0.48463
50.35	0.2385	0.72678	2.19162	3.7175	4.51096	9.39377	16.2907	24.5	38.5991	55.872	77.448	107.782	154.932	153.803		50.35	2.67782	44.67	80.9249	135.551	221.062	311.76	389.763	530.815	686.821	820.793	975.578	1166.74	1312.92	1457.45		50.35	0.67139	1.70898	5.12695	6.65283	13.3362	20.6299	31.4941	39.3677	70.4346	104.492	169.952	215.973	242.828	330.078		50.35	-0.66774
50.4	0.33005	0.33005	2.25266	4.2363	4.7551	8.90549	16.0771	24.622	39.4231	56.5434	78.0888	108.118	153.315	151.758		50.4	2.06747	44.1817	80.1314	134.819	221.55	311.088	389.763	530.51	685.905	819.572	975.334	1168.21	1312.13	1453.91		50.4	0.27466	1.52588	4.91333	6.43921	13.5803	20.6299	31.3416	39.4897	70.9534	102.722	171.692	214.661	242.31	331.421		50.4	-0.91188
50.45	0.4216	0.63522	2.28317	4.02268	4.84665	8.90549	16.3823	25.0798	40.5827	57.3369	79.4316	109.339	151.88	151.117		50.45	2.31161	43.8155	79.8873	134.636	221.428	309.502	390.251	531.181	684.379	819.267	977.287	1168.94	1314.02	1449.88		50.45	-0.15259	1.31226	4.57764	6.16455	14.0076	20.3857	30.2734	39.7644	72.4182	100.159	172.424	212.219	242.279	333.649		50.45	0.36986
50.5	0.08591	0.84885	2.61887	3.13767	5.18234	9.57687	16.1381	25.385	41.5288	57.8252	80.2556	111.322	151.636	150.812		50.5	2.73885	44.2428	80.3145	134.087	220.207	310.112	389.641	530.632	681.999	821.098	978.264	1169.3	1315.97	1446.46		50.5	0.15259	1.19019	4.36401	6.50024	14.9536	20.7825	29.7241	39.5813	73.5779	97.9004	172.15	211.151	243.134	334.412		50.5	0.30883
50.55	-0.31082	0.72678	3.25974	2.64938	5.09079	9.91257	15.8635	25.507	42.0781	58.1303	80.988	112.818	150.446	151.941		50.55	2.43368	44.3038	80.6807	133.049	217.949	309.868	390.495	530.388	682.548	823.967	978.63	1170.34	1317.19	1446.89		50.55	0.09155	0.79346	4.36401	6.92749	15.5029	21.1182	29.7546	39.6423	74.707	96.3135	172.668	209.717	244.476	333.832		50.55	0.79711
50.6	-0.15823	1.09299	2.86301	2.61887	5.02976	10.3093	15.7109	25.6291	41.3457	58.6491	81.6594	112.726	148.584	152.369		50.6	2.49471	44.0596	81.9625	132.5	217.033	312.492	391.716	529.045	682.731	827.751	980.156	1170.04	1317.13	1449.39		50.6	0.39673	0.61035	4.3335	7.04956	15.625	21.3013	30.1514	40.1917	75.531	95.2454	172.882	210.51	245.178	330.17		50.6	0.85814
50.65	-0.18875	0.9404	2.92404	3.04611	5.21286	10.2788	15.3447	24.7136	41.2846	57.52	81.1101	112.238	146.174	152.033		50.65	2.73885	43.4493	82.817	132.622	215.019	314.079	393.974	528.496	683.586	829.643	982.536	1169.98	1315.6	1450.25		50.65	0.54932	1.00708	4.30298	6.80542	15.5029	21.1792	30.365	40.3137	76.416	93.811	173.187	211.914	246.155	327.179		50.65	0.24779
50.7	-0.12772	0.90988	2.6799	3.35129	4.90768	9.75998	15.3752	24.622	40.6133	57.0012	81.4763	110.773	144.831	151.423		50.7	3.10506	44.0596	83.1832	132.805	214.47	316.521	395.5	527.946	681.755	831.84	986.809	1169.24	1315.67	1450.13		50.7	0.42725	1.34277	4.94385	6.68335	15.4724	21.0266	30.304	40.1001	76.8127	93.3533	172.516	213.989	248.383	325.775		50.7	0.73607
50.75	-0.24979	1.27609	2.46628	3.47336	4.32785	9.82101	14.5512	25.0493	40.4607	56.2383	81.6594	110.407	145.136	149.927		50.75	2.43368	43.9376	83.0001	133.476	213.066	317.253	398.125	530.266	679.375	832.084	989.311	1168.51	1314.45	1449.21		50.75	0.27466	1.2207	5.12695	6.28662	15.4114	20.6909	30.6091	39.3066	76.3245	92.987	171.509	215.485	250.61	325.989		50.75	0.18676
50.8	-0.49393	1.18454	2.06955	4.17526	3.93112	10.0346	14.3376	25.4155	41.1015	55.5669	82.1171	109.949	146.753	148.798		50.8	2.79989	42.961	83.5494	133.964	212.211	317.802	399.895	532.707	677.116	831.352	991.874	1167.84	1313.9	1449.15		50.8	0.39673	1.49536	5.0354	5.43213	15.8386	19.4702	30.3955	38.6658	75.1953	93.0481	171.051	217.163	253.876	326.477		50.8	0.18676
50.85	-0.12772	1.27609	1.88645	4.38889	3.87009	10.1872	14.185	26.2395	41.4067	55.2617	82.5139	109.156	149.988	146.479		50.85	2.92195	41.3741	83.7935	132.744	212.15	316.948	402.763	534.843	676.689	828.972	991.813	1166.37	1313.77	1449.7		50.85	0.42725	1.7395	4.73022	4.69971	16.6016	18.7988	30.1514	38.269	74.5239	93.2007	171.112	218.964	256.5	326.752		50.85	0.18676
50.9	-0.24979	1.27609	2.22214	4.54147	4.84665	10.8281	13.5136	27.1855	42.0171	54.4682	82.8191	108.637	152.155	144.434		50.9	3.04402	40.9469	83.2442	132.194	211.662	317.497	404.228	535.209	675.834	827.324	992.912	1166.62	1313.35	1449.88		50.9	0.5188	1.46484	4.39453	4.69971	17.1204	18.4936	30.2734	38.6963	73.7305	92.8955	171.814	218.994	259.277	326.141		50.9	0.12572
50.95	0.02487	0.84885	2.28317	4.78561	5.42648	10.3093	13.6052	27.4907	41.4067	54.5598	84.0398	107.813	152.979	142.969		50.95	2.92195	40.9469	82.878	131.828	213.371	317.802	406.975	535.942	675.712	826.958	993.889	1167.11	1313.65	1451.53		50.95	0.24414	1.28174	4.11987	5.18799	17.4866	18.8904	31.1279	39.4287	72.6929	93.2312	173.035	218.689	258.85	323.7		50.95	-0.11842
51	0.14694	0.66574	2.4968	3.9006	5.73166	10.1567	13.7578	27.6738	40.0945	54.3156	84.8637	107.843	152.796	142.756		51	3.22713	40.3365	82.939	131.645	214.592	318.046	406.792	536.674	675.529	828.178	993.706	1166.37	1313.9	1450.8		51	-0.48828	1.19019	4.27246	5.5542	17.4255	18.9209	31.25	40.5273	72.8454	93.3227	174.408	217.438	256.744	322.082		51	0.30883
51.05	-0.12772	0.72678	2.37473	3.56491	6.46408	9.88205	14.3681	27.0634	38.9653	54.6208	85.6267	107.355	152.735	144.19		51.05	3.89852	40.2755	83.3052	132.316	217.399	316.093	406.608	537.895	675.407	831.901	994.133	1165.34	1313.71	1447.26		51.05	-0.67139	1.28174	4.69971	6.16455	16.9067	19.5923	30.7617	41.1072	72.8149	94.635	175.69	216.949	253.448	320.007		51.05	-0.30152
51.1	0.02487	0.29953	1.82541	3.07663	6.55563	9.48532	14.7343	27.2465	38.2329	55.2007	86.1455	106.287	153.009	145.075		51.1	3.41024	40.2755	83.4273	130.669	217.583	314.995	404.594	538.139	675.163	835.38	993.278	1164.05	1313.16	1442.44		51.1	-0.27466	1.09863	5.0354	6.71387	16.6016	20.05	30.0598	41.1072	73.6389	95.1843	175.995	215.546	252.045	319.092		51.1	0.18676
51.15	0.08591	0.81833	1.79489	3.1987	6.70822	9.69894	14.8869	27.7654	37.4699	55.4753	86.2065	105.402	152.735	146.967		51.15	3.16609	40.5806	83.7935	130.791	218.071	312.126	404.411	537.834	673.393	838.31	994.255	1164.85	1311.21	1435.42		51.15	0.27466	1.25122	4.91333	6.74438	16.7541	19.6228	29.9988	40.1611	74.7375	95.6726	175.476	214.691	251.739	318.939		51.15	0.30883
51.2	-0.37186	0.81833	1.94748	3.83957	5.73166	9.36325	14.7343	28.1926	37.1648	55.4753	85.3215	104.548	152.063	149.103		51.2	3.04402	39.8482	83.0611	129.326	216.85	312.126	402.519	535.759	672.783	838.859	993.339	1165.4	1309.75	1429.01		51.2	0.64087	1.37329	4.60815	6.80542	16.7236	19.4397	30.8533	39.093	75.2563	94.8181	174.103	215.21	252.625	320.099		51.2	-0.11842
51.25	-0.34134	0.81833	2.43576	3.93112	5.12131	9.08859	14.4597	28.8945	36.5544	55.8415	83.5515	104.09	153.071	150.782		51.25	3.22713	40.1534	84.4649	129.875	216.301	310.783	401.848	534.05	670.524	837.639	991.386	1166.5	1308.28	1421.87		51.25	1.46484	1.89209	4.02832	6.56128	16.7236	19.043	32.0434	38.6963	75.8362	94.7876	174.255	215.057	253.113	321.747		51.25	0.98021
51.3	-0.46341	0.72678	2.71042	3.80905	5.51804	8.69186	14.2766	29.0471	36.5239	55.75	80.4997	104.334	153.772	152.216		51.3	2.86092	40.5196	86.2349	128.899	214.958	311.149	401.665	530.266	669.426	833.305	989.433	1168.21	1307.49	1416.92		51.3	1.7395	2.19727	3.54004	6.74438	17.1814	18.8293	32.8674	38.3301	75.531	95.0317	174.347	215.363	253.052	323.822		51.3	0.85814
51.35	-0.89065	0.45212	2.77145	3.44284	5.57907	8.78342	14.4597	29.1081	36.768	55.5974	78.1193	104.425	154.505	153.528		51.35	2.98299	41.191	86.357	129.143	213.859	308.22	403.007	526.909	667.961	828.361	986.198	1168.14	1307	1414.79		51.35	1.61743	1.7395	3.84521	6.7749	17.7307	18.2495	33.2031	38.9404	76.1719	96.1304	176.056	215.057	251.434	325.836		51.35	0.98021
51.4	-0.2803	0.75729	2.77145	3.10715	5.60959	8.99704	14.3681	29.2912	36.7985	54.987	76.1662	104.212	154.718	154.535		51.4	3.10506	42.0455	87.2115	127.861	212.822	306.145	403.374	523.43	666.74	825.554	986.015	1168.45	1306.08	1414.12		51.4	1.67847	0.91553	4.15039	7.23267	17.9138	18.3411	33.5083	39.0015	76.416	95.5811	176.483	216.4	250.275	327.209		51.4	0.85814
51.45	-0.12772	1.39816	1.76437	3.44284	5.18234	8.41721	14.7038	28.925	36.9817	53.7053	75.2507	103.937	154.902	154.81		51.45	2.49471	41.3741	86.2349	127.861	212.028	302.788	403.374	523.369	664.97	823.417	985.893	1166.5	1306.69	1415.09		51.45	1.40381	0.79346	4.24194	6.98852	17.7002	18.0359	33.2947	39.7034	77.9419	95.459	177.307	217.316	249.817	328.4		51.45	0.4309
51.5	0.08591	1.52023	1.88645	3.96164	4.9382	7.41013	15.2837	28.7419	36.4629	53.3391	75.3423	103.754	156.458	153.62		51.5	2.55575	40.5196	86.9673	127.067	211.052	301.14	401.726	524.162	662.59	823.173	987.236	1165.52	1306.27	1417.35		51.5	1.00708	0.94604	4.60815	6.53076	17.5781	17.9443	33.4473	39.1846	78.7353	95.52	176.239	218.506	251.984	329.01		51.5	0.49193
51.55	-0.00564	1.48972	1.70334	3.83957	5.30441	7.37961	15.1921	28.4978	36.4323	53.0949	75.6474	104.883	157.312	152.826		51.55	2.73885	39.7261	86.1739	127.861	209.526	300.651	401.665	525.688	660.515	822.685	987.48	1165.82	1304.31	1418.75		51.55	0.57983	0.88501	4.82178	6.10352	17.6392	18.4631	32.4707	39.1846	79.4983	97.6257	175.232	218.75	255.005	329.926		51.55	0.12572
51.6	0.26901	1.4592	1.82541	4.14475	5.48752	7.50168	15.6499	27.9485	36.9817	53.0949	76.8986	104.944	157.74	153.04		51.6	2.79989	38.5055	87.2725	127.922	209.282	303.032	402.519	526.787	657.585	821.586	985.039	1165.82	1303.09	1420.04		51.6	0.48828	1.34277	4.54712	6.31714	17.6392	18.219	31.3721	38.7878	78.5522	99.5789	174.011	217.407	258.972	329.773		51.6	-0.54567
51.65	0.4216	0.97092	2.10007	4.05319	4.87717	7.7153	15.6804	27.8264	37.2868	53.0644	78.1499	105.127	157.953	153.559		51.65	2.06747	38.4444	86.4791	128.776	208	306.145	405.327	527.031	655.815	820.671	982.048	1167.35	1300.29	1422.29		51.65	0.12207	1.52588	3.479	6.43921	17.6392	18.219	30.5786	39.093	77.8198	101.532	174.713	215.698	260.376	330.292		51.65	-0.54567
51.7	0.75729	0.63522	1.70334	4.02268	4.90768	7.77634	15.5583	27.9179	37.6531	52.5761	79.0044	105.127	156.58	154.108		51.7	2.55575	38.3834	86.5401	128.166	207.146	308.403	406.303	527.275	654.411	819.45	977.531	1167.05	1297.72	1424.55		51.7	0.06104	1.49536	3.78418	6.10352	17.4255	18.0359	29.8157	39.6423	76.9958	102.325	176.208	214.233	260.162	329.956		51.7	0.36986
51.75	0.17746	0.17746	2.37473	4.05319	4.60251	7.1965	15.8635	27.216	37.7751	52.332	80.1945	104.09	155.451	153.223		51.75	2.67782	38.2003	85.5025	128.776	205.437	308.891	408.012	526.909	654.716	820.671	974.785	1166.86	1295.1	1425.59		51.75	0	1.09863	4.57764	6.98852	16.5405	17.9443	29.7241	40.9851	77.179	102.539	178.07	214.905	258.484	329.529		51.75	-0.30152
51.8	-0.43289	0.11643	2.74094	3.83957	4.17526	7.44064	16.1381	27.0634	37.5615	52.271	80.3777	103.144	154.291	151.972		51.8	2.73885	37.8951	86.0518	128.105	205.681	308.403	407.768	529.289	656.242	821.586	972.648	1167.72	1293.75	1422.9		51.8	-0.24414	0.94604	5.37109	7.59888	16.449	18.6462	29.5105	41.9922	77.4841	102.081	180.084	215.973	257.141	329.163		51.8	-0.24049
51.85	-0.49393	0.66574	2.74094	3.77853	4.20578	7.89841	16.0161	27.0329	37.6531	52.4235	79.8894	102.442	153.711	150.507		51.85	3.47127	36.7965	85.6856	129.265	205.803	306.45	408.317	529.899	657.036	822.441	971.855	1168.88	1295.71	1419.43		51.85	-0.42725	0.64087	5.58472	7.8125	16.6016	19.3481	29.8767	43.2129	77.301	101.074	181.519	217.102	254.944	328.552		51.85	-0.36256
51.9	-0.92117	0.9404	2.71042	3.68698	3.59543	8.20358	16.1076	26.8803	38.416	52.7592	79.3401	101.862	153.803	149.714		51.9	2.06747	36.064	86.418	128.471	207.756	305.107	406.731	530.083	656.792	823.662	973.869	1171.32	1296.99	1416.31		51.9	-0.30518	0.39673	5.61523	7.20215	16.449	20.6604	29.2969	43.1213	76.7517	100.433	181.366	216.248	251.16	328.888		51.9	-0.11842
51.95	-0.76858	0.72678	2.61887	3.56491	3.56491	8.53928	15.7719	27.0024	38.7822	52.9729	78.9738	101.557	154.047	150.232		51.95	2.37264	35.4537	85.5636	128.654	208.366	303.52	405.693	528.435	654.472	823.906	976.494	1172.6	1295.95	1412.04		51.95	0.18311	0.42725	5.27954	6.50024	16.6321	21.4233	28.9612	43.6707	76.0193	99.4263	179.474	215.546	247.07	329.041		51.95	0.24779
52	-0.06668	0.48264	2.80197	3.74802	3.44284	8.7529	15.3447	26.8498	39.2094	53.1255	79.5232	100.824	154.078	150.263		52	1.76229	35.5147	86.418	127.861	210.197	304.314	403.557	526.237	652.397	825.676	978.752	1172.11	1293.39	1409.78		52	0.09155	0.45776	5.18799	6.28662	15.9912	22.3084	28.4424	44.0063	76.6296	98.2056	177.246	215.363	243.988	329.102		52	-0.17945
52.05	-0.15823	0.51315	2.52731	4.48044	3.47336	8.29514	15.5278	26.6667	38.9653	53.8884	80.3777	99.6342	154.047	150.324		52.05	1.76229	35.1485	86.0518	128.105	209.648	304.191	400.444	525.2	652.153	826.164	979.912	1172.17	1290.89	1409.35		52.05	0	0.61035	5.76782	6.71387	15.625	22.1863	28.8696	45.227	76.6602	97.4731	175.873	216.156	244.202	328.918		52.05	-0.6067
52.1	-0.67703	-0.06668	2.06955	4.63303	3.47336	7.92893	15.5583	26.8193	38.5991	53.7053	81.0185	99.9089	152.674	151.667		52.1	1.64022	35.5147	86.9673	128.044	210.258	306.877	398.979	524.345	652.824	828.117	980.522	1171.5	1291.44	1409.72		52.1	0.15259	0.64087	5.70679	6.80542	15.1672	23.3459	29.1748	45.9595	77.301	97.4121	174.194	216.309	245.087	329.773		52.1	-1.03395
52.15	-0.18875	0.29953	1.91696	4.48044	3.93112	8.14255	16.1687	26.3005	38.3244	53.4917	82.3308	99.6342	150.415	154.291		52.15	1.39608	35.4537	86.357	128.654	208.305	308.708	398.186	525.627	656.059	830.253	982.597	1170.1	1293.27	1410.33		52.15	-0.03052	1.2207	6.04248	7.14111	15.1672	23.6816	29.0222	47.6684	77.2095	97.5036	173.767	216.37	248.199	329.315		52.15	-0.72877
52.2	-0.12772	0.87936	2.28317	4.05319	4.26682	8.35617	16.3213	24.7136	38.0193	53.6442	83.7041	99.3596	147.455	156.061		52.2	2.18954	35.6368	86.7232	128.96	207.695	311.638	400.261	524.895	657.585	830.986	984.306	1167.9	1291.74	1409.42		52.2	-0.09155	1.19019	5.92041	6.74438	15.5335	24.4446	29.3579	48.4924	78.0334	96.5271	173.798	217.01	252.563	329.59		52.2	-0.97291
52.25	-0.2803	1.18454	2.80197	3.04611	4.9382	9.2717	15.7414	23.8896	37.6225	53.6442	85.413	99.6953	144.526	157.831		52.25	2.43368	35.5147	86.4791	128.715	205.681	312.248	401.359	524.223	658.134	831.962	985.039	1163.32	1288.81	1406.3		52.25	0.36621	0.91553	5.79834	6.28662	16.1133	23.468	29.2053	48.9807	78.0334	96.5576	175.934	219.91	257.599	330.444		52.25	-0.17945
52.3	0.11643	1.09299	3.25974	2.92404	5.02976	9.75998	15.7414	22.913	37.4699	53.7358	86.8779	99.7868	143.763	159.479		52.3	3.04402	35.5147	86.6622	128.654	205.864	312.431	403.74	524.711	657.097	831.23	986.381	1159.72	1285.51	1403.62		52.3	0.85449	0.85449	5.79834	6.2561	15.8081	23.4985	29.8462	48.7366	78.9795	98.2361	178.65	223.45	260.681	330.383		52.3	0.67504
52.35	-0.31082	0.81833	3.10715	3.35129	4.4194	9.4548	15.5888	22.1806	37.2868	54.0105	87.3967	100	144.159	162.378		52.35	2.1285	35.5147	86.9673	128.715	205.62	311.943	404.35	525.871	655.632	830.62	985.588	1156.43	1281.3	1402.64		52.35	0.57983	0.7019	5.52368	6.13403	15.5945	22.522	29.8462	47.9431	79.1931	100.586	182.831	226.898	261.108	331.329		52.35	0.30883
52.4	-0.15823	0.90988	3.07663	3.65646	4.48044	9.14963	15.009	21.5703	36.4018	54.7124	86.5422	99.6648	145.319	164.972		52.4	1.9454	35.6368	86.6622	129.265	205.559	311.272	404.411	528.068	656.486	830.009	985.893	1154.66	1279.53	1403.25		52.4	0.45776	1.09863	5.61523	6.31714	14.679	22.2778	30.8227	47.6074	80.9021	101.746	184.814	228.851	260.254	332.336		52.4	-0.36256
52.45	-0.06668	1.24558	2.89352	3.62595	3.99216	9.4548	14.5207	21.0515	36.0356	55.7195	85.8708	99.207	146.753	166.559		52.45	1.33504	35.942	86.1129	129.57	204.521	311.394	403.129	529.96	656.303	828.728	986.686	1156.67	1278.92	1404.96		52.45	0.48828	1.34277	5.52368	6.40869	14.9231	21.5454	30.6702	46.7834	81.1462	101.929	185.181	230.194	258.148	334.045		52.45	-0.48463
52.5	-0.06668	1.4592	2.86301	3.10715	3.83957	9.30222	14.3376	21.143	36.0356	56.8181	85.9013	98.5051	147.791	167.688		52.5	2.00643	35.6978	84.8311	130.546	203.544	309.685	400.627	532.829	657.89	828.789	986.442	1158.38	1280.63	1405.02		52.5	0.21362	1.34277	5.12695	6.56128	14.5874	21.4539	30.4871	46.9971	82.1228	100.739	183.96	230.743	256.622	334.167		52.5	-0.54567
52.55	-0.40237	1.4592	3.35129	2.31369	4.20578	8.63083	14.0019	21.906	36.3103	57.2148	85.6267	97.3454	147.73	168.299		52.55	2.43368	36.3692	84.7701	131.767	204.643	309.502	399.345	534.843	659.66	826.774	987.053	1159.97	1282.83	1405.33		52.55	0.42725	1.61743	4.97436	6.95801	14.9231	21.0266	29.5715	46.875	81.2378	99.5178	182.861	232.3	254.608	333.801		52.55	-0.91188
52.6	-0.21927	1.52023	3.22922	2.46628	4.4194	8.38669	14.063	22.3637	36.7375	57.6726	85.6267	97.3149	147.669	168.696		52.6	1.82333	35.2096	83.1221	131.889	205.986	308.525	397.27	534.416	660.271	823.967	987.48	1161.61	1284.6	1406.55		52.6	0.15259	1.28174	5.12695	6.56128	13.9465	20.3857	29.3884	46.9665	79.895	98.0225	182.922	235.016	253.601	334.137		52.6	-0.24049
52.65	-0.52444	1.12351	3.29025	2.98508	4.54147	8.11203	14.3376	21.8144	36.9511	58.3745	85.2299	98.5051	147.974	168.787		52.65	1.39608	35.1485	82.817	132.378	209.526	309.318	397.453	533.806	660.942	821.647	988.884	1162.96	1285.88	1408.56		52.65	0.27466	0.85449	5.31006	6.40869	14.0991	20.3247	29.7546	46.2036	77.0569	96.8017	183.746	237.61	253.662	335.998		52.65	-0.17945
52.7	-0.98221	0.78781	3.47336	3.13767	4.90768	8.14255	14.6123	21.3261	37.1648	58.5271	84.9858	99.8173	148.737	168.421		52.7	0.23641	33.5006	81.4132	131.523	211.052	307.793	397.209	532.463	660.332	819.633	990.349	1165.64	1284.48	1410.39		52.7	0.54932	0.42725	5.27954	5.49316	13.5803	19.8364	29.5715	45.9595	75.1648	95.0012	185.486	239.014	255.31	340.301		52.7	-0.48463
52.75	-0.73807	0.78781	3.65646	3.16818	5.09079	7.89841	14.5818	20.6853	37.6531	57.9472	84.9553	99.9699	149.897	167.505		52.75	0.96883	34.5382	81.5352	131.767	213.31	306.206	398.369	532.951	662.773	820.061	991.386	1169.55	1278.5	1411.49		52.75	0.27466	0.73242	5.61523	5.34058	13.5498	20.3552	29.8462	45.4712	73.5474	93.7195	185.272	238.586	259.43	343.994		52.75	-0.42359
52.8	-0.46341	1.36765	3.59543	3.56491	4.32785	7.7153	13.9409	20.5022	37.6836	56.9402	84.3755	99.5427	150.66	168.604		52.8	0.54159	33.6837	80.8638	130.424	213.798	304.436	398.43	534.904	665.153	820.854	993.828	1172.78	1270.68	1411.49		52.8	0.12207	1.12915	5.82886	4.3335	13.4888	20.05	30.2429	46.1426	73.6084	92.865	184.998	238.434	263.031	346.436		52.8	-0.42359
[truncated: 11,964 more rows]
[truncated: 13 more columns]

## Sheet: Panel_C_data
wild type steady									mean	SE		slo-2(gf)steady									mean	SE		adr-1;slo-2(gf) steady										mean	SE		adr-1;slo-2(gf)rescue steady
[truncated: 30 more rows]

## Sheet: Panel_D_trace
time(ms)	wild type	slo-2 gf	slo-2 gf adr-1	slo-2 gf adr-1 p1374
[truncated: 120,803 more rows]

## Sheet: Panel_D_data
wild type
[truncated: 40 more rows]

## Sheet: Figure supplement 1
	slo-2 read counts
[truncated: 4 more rows]
