# Supplementary material for: Slo2 potassium channel function depends on RNA editing-regulated expression of a SCYL1 protein
Source: eLife. 2020 Apr 21;9:e53986. doi: 10.7554/eLife.53986 (PMC7195191; doi:10.7554/eLife.53986)
Supplement: Figure 4—source data 1. [file elife-53986-fig4-data1.xlsx]

## Sheet: Panela_A_trace
wild type trace																slo-2(lf) trace																adr-1(zw96) trace																slo-2(lf);adr-1(zw96) trace
step volt	-60	-50	-40	-30	-20	-10	0	10	20	30	40	50	60	70		step volt	-60	-50	-40	-30	-20	-10	0	10	20	30	40	50	60	70		step volt	-60	-50	-40	-30	-20	-10	0	10	20	30	40	50	60	70		step volt	-60
time(ms)																time(ms)																time(ms)																time(ms)
0.05	1.43417	2.10555	1.92245	1.55624	2.16659	1.28158	1.52572	0.30502	-2.01432	-1.34293	-1.25138	-1.52604	-1.40397	-0.70206		0.05	1.22109	0.50087	3.28408	2.18544	0.15908	0.52529	0.40322	0.35439	-1.46446	-0.30479	-0.68321	-0.35362	-0.58555	0.06142		0.05	0.2114	-0.04495	1.59079	0.01608	-0.06937	-0.54544	-2.42532	-1.168	-0.85062	-0.83841	-1.26565	-2.76712	-1.39993	-0.44778		0.05	0.32006
0.1	1.19003	2.19711	1.61727	1.67831	1.92245	1.70882	1.70882	0.4576	-1.83121	-1.465	-1.12931	-1.61759	-1.55656	-1.00724		0.1	2.00225	0.90362	3.43047	2.18536	0.48858	0.03692	-0.07295	0.61065	-0.97627	-0.30488	-0.79316	-0.75654	-0.3415	-0.25605		0.1	-0.10604	0.24796	1.89591	0.00382	-0.3868	-0.80184	-2.38875	-0.8995	-0.94832	-1.05819	-0.92391	-2.53524	-1.14364	-0.93612		0.1	0.36883
0.15	1.00692	2.13607	1.64779	1.80038	1.28158	1.55624	1.67831	0.15243	-1.64811	-1.25138	-1.31242	-1.77018	-1.40397	-1.22086		0.15	1.85568	1.25753	3.52804	1.97775	0.24435	-0.51249	-0.03641	0.43966	-0.78104	-0.95194	-0.7078	-1.0496	-0.59794	0.02462		0.15	-0.1183	0.35777	2.00572	-0.24037	-0.72865	-0.92396	-1.81508	-0.97279	-1.19252	-1.44887	-0.91176	-2.24232	-1.21693	-1.24135		0.15	-0.00964
0.2	0.76278	2.16659	1.3121	1.58675	0.70174	1.12899	1.46468	0.12191	-2.22794	-1.58707	-0.97672	-1.00724	-1.09879	-1.43449		0.2	1.526	1.33069	3.02746	1.81897	0.91565	-0.14636	0.10998	0.80578	-0.41492	-1.12293	-0.96424	-0.48816	-0.34168	-0.51258		0.2	0.77276	0.71173	1.11456	0.138	-0.74091	-0.61884	-1.7663	-0.91181	-1.29023	-1.4245	-1.30243	-2.64521	-1.0705	-1.13154		0.2	0.29548
0.25	0.57967	1.83089	1.58675	1.86141	0.15243	1.09847	1.76986	0.36605	-2.47208	-1.34293	-0.82413	-0.88517	-0.82413	-0.91569		0.25	0.76908	1.45267	2.40482	1.75784	1.07425	0.36624	0.02445	0.51273	3.24849e-05	-1.28171	-0.31735	-0.63473	-0.67135	-0.64694		0.25	0.9314	0.65064	1.22437	-0.00854	-1.19262	-0.22827	-1.99829	-0.93628	-1.58325	-1.33911	-1.52221	-3.17016	-0.48462	-0.98511		0.25	0.01466
0.3	0.7933	1.4952	1.06796	1.73934	0.2745	0.94588	1.73934	0.4576	-3.05192	-1.465	-0.88517	-0.70206	-0.97672	-0.82413		0.3	0.72016	0.76899	2.60004	2.42914	1.34272	0.86664	0.10981	0.42719	0.01215	-1.39166	-0.35406	-0.39068	-0.81793	-1.07427		0.3	0.83369	0.54072	1.43183	-0.15508	-0.99736	-0.7044	-1.53447	-0.87529	-1.25371	-1.71758	-1.60772	-3.60967	-0.15508	-0.89971		0.3	-0.48588
0.35	1.00692	1.83089	1.09847	2.04452	0.64071	1.12899	0.9764	0.67123	-2.96037	-1.64811	-0.33585	-1.58707	-0.67155	-1.09879		0.35	0.53697	0.91538	2.59995	2.46568	1.35484	0.40269	-0.29311	0.37827	0.01206	-1.04995	-0.23208	-0.54946	-0.91567	-0.64712		0.35	0.66274	0.4186	1.60268	-0.15513	-0.80211	-0.81431	-1.46128	-0.42369	-0.76548	-1.49791	-1.51011	-3.60972	-0.31382	-0.619		0.35	-0.4127
0.4	1.25106	1.64779	0.9764	2.13607	0.21346	1.15951	0.64071	0.33553	-2.62467	-0.91569	-0.2443	-2.53312	-0.97672	-0.7631		0.4	0.52467	0.53688	2.92946	2.69752	1.41578	0.30494	-0.31762	0.15846	-0.56176	-1.24535	-0.02465	-0.59838	-0.96459	0.17067		0.4	0.90683	-0.25284	1.57821	-0.61905	-0.65567	-0.5336	-1.54679	-0.89981	-0.75333	-1.25382	-1.2172	-3.6586	-0.0087	-0.92423		0.4	-0.09537
0.45	0.73226	2.47176	0.30502	1.70882	0.2745	0.85433	0.85433	-0.42741	-2.53312	-0.7631	-0.33585	-2.3195	-0.88517	-0.64103		0.45	0.34148	0.97624	2.50212	2.58757	1.90398	-0.06136	-0.85481	0.17058	-0.78157	-1.0013	0.02409	-0.23225	-0.47639	0.29265		0.45	1.37064	0.13773	1.19974	-0.04538	-0.27731	-0.59469	-1.6445	-1.43698	-0.89987	-1.35153	-0.87545	-3.82955	0.0767	-1.36373		0.45	0.84451
0.5	0.94588	2.7159	0.42709	1.22054	0.39657	1.34261	0.30502	-0.36637	-2.47208	-0.7631	-0.45792	-2.07536	-0.97672	-0.64103		0.5	0.71981	1.25692	1.94051	2.37996	1.9283	-0.37883	-1.34318	-0.20793	-0.97697	-0.98918	0.50008	-0.14689	-0.81828	0.78084		0.5	0.76024	0.36961	1.50487	0.07664	-0.55812	-0.79006	-1.71779	-1.64455	-1.08303	-1.2173	-1.00978	-4.00051	-0.08205	-1.26613		0.5	0.95432
0.55	0.4576	2.83797	-0.00015997	1.37313	0.94588	1.28158	0.67123	-0.30534	-2.89933	-0.42741	-0.70206	-1.58707	-0.9462	-0.57999		0.55	0.80517	1.36669	1.9038	2.33105	2.17235	-0.06153	-1.02589	0.09716	-1.03809	-0.89161	0.25585	0.3413	-0.64747	0.62206		0.55	0.69915	0.84563	1.21184	-0.02107	-0.33845	-1.24177	-1.79109	-1.59577	-1.13191	-0.92439	-1.37605	-4.26911	0.02776	-1.22956		0.55	0.81999
0.6	0.42709	2.41073	0.61019	0.88485	1.43417	1.03744	0.51864	0.03036	-3.17399	-0.18327	-0.51896	-0.97672	-0.51896	-0.91569		0.6	0.4999	2.01358	1.40322	2.11123	1.64736	-0.31797	-0.65976	0.20693	-0.39121	-0.25693	-0.17148	0.34121	-0.70859	0.03604		0.6	0.50378	1.12634	1.17517	-0.37512	-0.47278	-1.3761	-1.74231	-1.42493	-0.99768	-1.00989	-1.64465	-4.48889	-0.00891	-1.42493		0.6	0.69786
0.65	0.48812	1.76986	0.61019	1.00692	2.13607	0.82381	0.21346	0.54916	-3.0214	-0.27482	0.12191	-0.39689	-0.45792	-0.48844		0.65	0.71954	1.8548	1.48858	2.51398	0.78058	-0.28144	0.20685	0.01153	-0.25702	-0.47675	-0.28144	0.31671	-0.62323	-0.3913		0.65	0.54035	0.99201	1.30939	-0.94891	-1.30291	-0.68035	-1.60809	-1.11981	-1.41277	-0.98553	-1.76678	-4.70867	-0.27752	-1.2907		0.65	0.002
0.7	0.73226	1.80038	1.4952	1.09847	2.16659	1.19003	0.67123	0.57967	-2.44157	-0.21378	0.30502	-0.03068	-0.00015997	-0.79362		0.7	1.02463	2.07443	1.42746	2.66037	0.60959	-0.52566	0.02365	0.26779	-0.15945	-0.30594	-0.56228	0.8049	0.13352	-0.90408		0.7	0.28395	1.11403	1.56569	-0.77806	-1.22972	-0.59496	-0.94896	-1.40062	-1.41283	-0.59496	-1.60814	-4.74535	-0.48509	-0.96117		0.7	-0.46192
0.75	1.28158	0.7933	1.22054	1.70882	2.19711	1.12899	0.82381	0.39657	-2.53312	-0.88517	0.4576	0.03036	-0.39689	-0.7631		0.75	1.4762	1.34192	1.51282	2.6969	0.32874	-0.66003	-0.2572	-0.09851	-1.07507	-0.6112	-0.09851	0.71937	0.32874	-0.67224		0.75	-0.21659	0.34493	2.40792	-1.0955	-0.77811	-0.50956	-0.77811	-1.54716	-0.69267	-0.81474	-1.32743	-4.53788	-0.46073	-0.9246		0.75	-0.64508
0.8	1.34261	1.4952	1.09847	1.89193	1.61727	0.67123	1.37313	0.30502	-3.08244	-1.86173	-0.2443	-0.39689	-0.27482	-0.61051		0.8	0.91459	1.08549	1.51273	2.51371	1.14652	-0.000937669	-0.06197	-0.4648	-1.78316	-0.76998	0.56059	0.53617	0.53617	-0.51363		0.8	-0.00912	0.68668	2.06607	-1.09555	-0.08237	-0.43637	-0.79037	-1.42514	-0.18002	-0.79037	-1.38852	-4.24496	-0.69272	-0.70493		0.8	-0.53527
0.85	1.61727	1.34261	0.2745	1.92245	0.30502	1.03744	2.04452	-0.2443	-3.84537	-1.9838	-0.61051	-0.18327	0.15243	-1.37345		0.85	1.04878	1.19526	1.06099	2.06196	1.5981	-0.04985	0.27974	-0.95317	-1.36821	-0.23296	0.46284	0.16987	0.20649	-0.25737		0.85	0.17393	0.52793	2.06602	-0.41201	0.75987	-0.79043	-0.27773	-1.6083	-0.77822	-0.72939	-1.7914	-4.48916	-0.65615	-0.3876		0.85	-0.20574
0.9	1.25106	2.28866	-0.00015997	1.52572	0.4576	1.06796	2.83797	-0.91569	-4.059	-1.8007	-0.45792	-0.33585	-0.21378	-1.34293		0.9	0.95103	1.08531	1.10973	2.52574	1.81773	0.32848	1.21959	-1.20961	-1.0143	-0.45277	0.40172	-0.83119	-0.68471	-0.01332		0.9	0.71098	0.55229	2.481	-0.04585	0.50346	-1.14448	-0.10689	-1.70601	-1.10786	-0.96138	-1.65718	-4.80659	0.0396	-0.60737		0.9	0.136
0.95	1.70882	1.83089	-0.21378	1.3121	0.94588	1.12899	2.59383	-0.88517	-3.35709	-0.88517	-0.73258	-0.61051	-0.57999	-1.58707		0.95	1.24392	1.62233	0.93874	2.45241	1.63454	0.42604	1.41481	-0.77024	-0.45286	-0.63597	0.08425	-1.24632	-0.96556	-0.64817		0.95	0.99169	0.91845	2.17578	0.34472	0.08837	-1.58399	-0.35108	-1.70606	-1.51075	-1.01026	-1.68165	-4.53809	0.10058	-0.71729		0.95	0.52657
1	1.95296	1.67831	-0.00015997	1.28158	2.04452	1.09847	2.34969	-0.42741	-2.56364	-0.30534	-1.03776	0.18295	-2.13639	-1.19035		1	0.79217	1.5368	1.32928	2.47674	1.10955	0.25506	0.80437	-0.62385	-0.66047	-0.57502	0.13299	-1.68586	-1.33186	-0.86799		1	0.83295	0.66205	2.22455	0.2226	0.01508	-1.38873	-0.94928	-1.90143	-1.96246	-0.61969	-1.60846	-4.08649	-0.39996	-0.31451		1	0.73403
1.05	2.07503	1.89193	1.09847	1.43417	2.16659	0.82381	2.13607	-0.2443	-1.86173	-0.18327	-1.03776	0.09139	-2.83829	-0.54948		1.05	0.52352	1.81747	1.58554	2.68417	1.47567	0.40145	0.27938	-0.52628	-1.27091	-0.44083	0.19393	-1.49064	-1.2587	-0.88028		1.05	1.00379	0.73524	1.69959	0.03944	-0.40001	-0.98595	-1.755	-1.7672	-2.07238	-0.80285	-1.30333	-3.45177	-0.57091	-0.46105		1.05	0.01376
1.1	2.16659	1.55624	1.3121	0.9764	1.83089	0.57967	1.86141	-0.15275	-1.67863	-0.18327	-1.31242	-0.21378	-3.08244	-0.51896		1.1	0.60889	1.90283	1.69531	2.42773	1.71973	-0.14795	-0.55078	-0.22119	-0.97803	-0.03809	-0.0625	-0.79492	-0.5752	-1.17334		1.1	0.50325	0.5887	1.33333	0.27132	-0.57097	-0.88835	-2.14567	-1.31559	-1.93815	-0.96159	-1.08366	-3.24431	-0.50993	-0.16813		1.1	-0.48678
1.15	1.34261	1.83089	2.07503	1.22054	1.3121	0.42709	2.10555	-0.33585	-1.67863	-0.21378	-1.37345	-0.57999	-3.20451	-0.15275		1.15	0.91397	1.62198	2.24454	2.39102	1.90274	-0.22128	-0.7706	-0.39218	-0.7828	-0.40439	0.05948	-0.84384	-0.30673	-0.68515		1.15	0.52761	0.82058	1.15017	0.30789	-0.69309	-0.82737	-1.7551	-1.30344	-2.03586	-0.77854	-0.82737	-3.43967	-0.3635	-0.44895		1.15	-0.66995
1.2	1.52572	1.06796	1.55624	1.00692	0.88485	0.36605	2.19711	-0.48844	-2.28898	-0.67155	-0.73258	-0.88517	-2.5026	-0.39689		1.2	1.59748	1.91486	1.70734	2.01252	2.18342	-0.39227	-0.6242	0.02277	-0.97821	-0.90496	-0.2824	-0.67303	-0.00164	-0.38006		1.2	0.32004	1.02805	1.06467	0.25901	-0.31472	-0.63211	-1.6697	-1.29129	-1.91385	-1.13259	-0.75418	-3.58621	0.11252	-0.35134		1.2	-1.10945
1.25	1.12899	1.95296	1.80038	1.76986	1.28158	0.9764	2.34969	-0.48844	-2.38053	-0.73258	-0.03068	-1.00724	-1.9838	-1.00724		1.25	1.42649	2.00022	1.31663	2.1345	2.20774	-0.59988	-0.59988	0.35227	-0.96609	-1.05154	-0.4656	-0.80739	0.18137	-0.17263		1.25	0.39323	0.55192	1.68718	0.18571	0.12468	-0.94954	-1.53548	-0.93734	-1.45003	-1.25472	-0.57113	-3.51302	0.3444	-0.31478		1.25	-0.7433
1.3	1.80038	1.83089	1.43417	1.40365	1.12899	1.28158	2.56332	-0.30534	-2.47208	-0.54948	-0.0612	-1.15983	-1.15983	-1.25138		1.3	1.54847	2.21986	1.4264	2.51283	2.39076	-0.3192	-0.24596	0.62074	-1.11266	-1.015	-0.34362	-1.1859	-0.38024	0.12025		1.3	0.90587	0.46642	1.83361	0.03917	-0.07069	-0.83973	-1.03505	-1.16932	-1.15712	-1.15712	-0.75428	-3.64735	-0.02186	-0.18055		1.3	-0.31611
1.35	1.43417	2.10555	1.22054	2.04452	1.12899	2.13607	2.56332	-0.51896	-2.56364	-0.61051	-0.36637	-1.49552	-1.2819	-1.34293		1.35	0.81596	2.07329	1.20659	2.40288	1.9146	-0.55122	-0.77095	0.60844	-1.13716	-0.66109	-0.44136	-0.81978	-0.46578	-0.03853		1.35	0.89361	0.22223	1.71148	0.6983	-0.11957	-0.87641	-1.27924	-1.52338	-0.76654	-0.96186	-0.85199	-4.46527	0.29547	0.01471		1.35	-0.13306
1.4	1.28158	2.014	1.22054	1.95296	0.57967	2.25814	2.10555	-0.42741	-2.19743	-0.2443	-1.12931	-1.22086	-1.2819	-1.40397		1.4	0.77925	1.5483	1.30416	2.9399	1.38961	-0.85649	-1.18608	0.1689	-1.08842	-0.5269	0.08345	-0.81987	-0.6978	0.10787		1.4	1.36963	0.31983	1.43067	0.9546	-0.03417	-0.98632	-1.42578	-1.73095	-0.36376	-0.97412	-0.7788	-4.9414	0.03907	-0.22949		1.4	0.48944
1.45	0.88485	2.014	0.64071	2.04452	0.24398	2.38021	2.28866	-0.61051	-1.9838	-0.0612	-1.2819	-1.03776	-1.09879	-0.64103		1.45	0.99889	1.65807	1.27965	3.17174	1.74352	-0.83216	-0.94202	0.29089	-1.14954	-0.85658	0.54723	-0.68568	-0.49036	0.09557		1.45	1.07661	0.27095	1.06441	0.75923	-0.30278	-1.01079	-0.80327	-1.80425	-0.71782	-0.6812	-0.80327	-5.12456	-0.10747	-0.14409		1.45	0.47718
1.5	1.3121	1.83089	1.34261	2.10555	0.61019	1.89193	1.55624	-1.22086	-1.89225	-0.54948	-1.34293	-1.61759	-1.86173	-0.45792		1.5	0.97439	1.48709	1.32839	3.51345	1.64578	-1.14963	-0.60032	0.43728	-0.46604	-0.45383	0.25418	-0.35618	-0.00217	-0.31955		1.5	0.91787	-0.08311	1.22304	0.99111	-0.2418	-1.6334	-0.53477	-2.09727	-0.94981	-0.74229	-0.88877	-5.02696	0.03896	-0.44932		1.5	0.13532
1.55	1.34261	1.4952	1.06796	1.61727	0.82381	1.61727	1.70882	-0.9462	-1.95328	-0.97672	-1.34293	-1.70914	-1.73966	-0.36637		1.55	1.05975	1.51141	1.30389	3.9284	1.56024	-0.96662	0.04657	0.15643	-0.0755	-0.5882	0.03436	-0.74689	-0.39288	-0.63702		1.55	0.91782	0.49057	1.32065	0.82016	-0.52261	-1.99967	-0.88883	-1.74332	-1.20621	-1.03531	-0.88883	-5.10025	0.06332	-0.18082		1.55	0.15968
1.6	1.95296	2.16659	1.73934	1.73934	1.61727	0.82381	1.19003	-0.82413	-1.95328	-0.88517	-0.88517	-1.86173	-1.9838	-0.09171		1.6	0.99863	1.63339	0.75449	3.35459	1.65781	-0.55166	0.36386	0.26621	-0.06338	-0.90567	0.11972	-0.74698	-0.84463	-1.03995		1.6	0.79569	0.90556	1.12528	0.69804	-0.84005	-1.99972	-1.03536	-1.42599	-1.1086	-1.30392	-1.1086	-4.55099	0.71024	-0.11984		1.6	0.40377
1.65	1.73934	1.73934	1.70882	0.82381	1.28158	0.64071	1.73934	-0.9462	-2.13639	-0.33585	-0.7631	-2.04484	-1.89225	-0.21378		1.65	1.4502	1.4502	0.7544	3.04932	1.13282	-0.51513	0.03418	-0.00244	-0.13671	-0.49072	0.19288	-0.4541	-0.88134	-1.40624		1.65	1.14964	0.56371	1.27171	0.71019	-0.32741	-1.71901	-1.29176	-1.3528	-0.73024	-1.15749	-1.64577	-4.31911	0.66136	-0.22975		1.65	0.44033
1.7	1.76986	2.13607	1.40365	1.15951	2.25814	-0.0612	2.04452	-0.36637	-2.10587	0.39657	-0.9462	-2.01432	-1.83121	-0.27482		1.7	1.32804	2.01164	0.66886	2.49992	1.41349	-0.25887	-0.12459	-0.31991	-0.74715	-0.16122	0.47355	-0.85702	-0.77157	-0.8204		1.7	0.82	0.60027	1.03973	0.23406	-0.26643	-1.76789	-0.97443	-1.37727	-0.51057	-0.99885	-1.38947	-3.84309	0.60027	-0.54719		1.7	0.34262
1.75	1.40365	1.58675	1.4952	0.61019	2.04452	0.88485	2.31918	-0.03068	-2.19743	0.39657	-1.31242	-2.3195	-1.73966	-0.51896		1.75	1.20588	2.24348	0.79084	1.95051	1.43782	-0.29558	-0.39324	-0.18572	-0.78386	0.0096	0.09504	-1.18669	-0.77165	-0.53972		1.75	0.63684	0.11194	0.88098	0.17297	-0.4862	-1.1698	-0.21765	-1.42615	-0.40076	-0.97449	-0.70593	-3.55017	-0.03455	-1.12097		1.75	0.01297
1.8	1.19003	1.76986	1.19003	0.73226	2.47176	0.61019	2.44125	0.36605	-2.41105	-0.39689	-0.73258	-2.3195	-1.86173	-0.15275		1.8	0.90062	1.99925	1.29124	2.18236	1.35228	-0.47877	-0.29567	-0.78395	-0.57643	-0.21022	-0.58864	-1.13795	-0.83278	-0.57643		1.8	0.68562	0.08747	1.03962	0.18513	-0.30315	-0.63274	-0.33977	-1.57268	-0.66936	-0.66936	-0.70598	-3.72112	0.36823	-0.96233		1.8	-0.04812
1.85	0.42709	1.12899	1.86141	1.06796	2.04452	0.94588	2.28866	-0.18327	-2.04484	-0.97672	-0.7631	-2.13639	-2.22794	0.12191		1.85	0.52211	2.0602	1.08364	2.38979	1.73061	-0.29576	0.07045	-0.64976	-1.19908	-0.91832	-0.369	-0.51548	-0.97935	-0.25914		1.85	0.79543	0.17287	0.81984	0.00197	-0.08348	-0.99901	-0.62059	-1.26756	-1.03563	-0.77928	-0.9868	-3.26951	-0.04686	-1.21873		1.85	-0.23128
1.9	0.48812	1.4952	1.61727	1.25106	1.52572	0.70174	2.25814	-0.88517	-1.52604	-0.79362	-0.67155	-1.89225	-2.22794	-0.30534		1.9	0.68072	1.70611	1.03472	2.69488	1.66949	-0.78413	-0.14936	-0.28364	-1.7729	-1.12592	-0.28364	0.31451	-0.61323	-0.10053		1.9	1.23483	0.18502	1.07614	0.12399	0.07516	-1.03568	-1.0723	-0.97465	-1.31644	-1.18216	-0.79154	-3.87992	0.16061	-0.60843		1.9	-0.48768
1.95	0.76278	1.03744	1.73934	2.07503	1.70882	1.15951	2.47176	-0.9462	-1.67863	-1.09879	-0.36637	-1.92277	-1.37345	-1.03776		1.95	0.42428	1.71823	1.40084	3.12204	1.8525	-1.33353	-0.21048	-0.64994	-1.46781	-1.21146	-0.08841	0.30221	-0.47904	0.1069		1.95	0.81974	0.42911	1.1005	0.05069	0.42911	-1.45077	-1.60946	-0.71835	-1.74374	-1.47519	-0.99911	-4.25839	-0.35214	-0.52304		1.95	-0.04829
2	1.55624	1.43417	0.85433	1.86141	0.9764	1.70882	1.73934	-0.61051	-1.55656	-1.55656	-0.48844	-2.01432	-0.70206	-0.9462		2	0.38757	2.01111	1.52283	2.62146	2.21863	-1.63879	-0.52796	-0.46692	-1.19934	-1.24817	0.11902	-0.14954	-0.51575	0.18005		2	0.31919	0.02623	0.77085	-0.31557	-0.12026	-1.49965	-1.9269	-0.25454	-1.35317	-1.51186	-1.03579	-4.64907	-0.14467	-0.08364		2	0.17138
2.05	1.76986	1.12899	1.03744	2.50228	1.19003	2.014	1.4952	-0.42741	-1.58707	-1.52604	-0.97672	-2.41105	-0.33585	-0.9462		2.05	-0.1008	2.05985	1.74246	2.03543	1.86453	-1.76095	-0.85763	0.08231	-0.78439	-0.72336	0.05789	-0.22287	-0.22287	-0.23507		2.05	0.64873	0.02617	1.2835	-0.0959	-0.49873	-1.23115	-1.49971	0.52666	-0.58418	-1.51191	-1.26777	-4.0998	-0.55977	-0.9626		2.05	0.000428359
2.1	2.19711	1.46468	0.85433	2.47176	0.36605	2.65487	0.94588	-0.00015997	-1.61759	-1.43449	-1.09879	-2.80778	-0.51896	-0.70206		2.1	-0.16192	2.56025	1.90107	1.86445	1.7912	-1.21173	-0.56475	0.10663	-0.72344	-0.16192	-0.01544	-0.40606	-0.58917	-0.69903		2.1	0.81958	0.44116	1.24682	-0.04712	0.01391	-0.71851	-1.56079	1.25903	-0.43775	-1.79273	-1.67066	-3.39185	0.30688	-1.12134		2.1	-0.01183
2.15	1.73934	1.00692	1.3121	2.62435	0.54916	2.19711	1.52572	0.15243	-1.9838	-1.2819	-0.7631	-2.22794	-1.31242	0.06088		2.15	0.41172	2.75547	1.37608	1.9376	1.86436	-0.89443	-0.46719	0.24082	-1.05312	-0.87002	-0.08877	-0.69912	-0.97988	-0.73574		2.15	1.2956	0.69745	1.13691	-0.41339	0.17255	-0.9505	-2.03692	0.75849	-0.85284	-1.84161	-1.19464	-2.48858	0.39228	-0.88946		2.15	0.3177
2.2	1.76986	1.67831	1.40365	2.014	0.7933	2.65487	0.7933	0.18295	-2.59415	-0.54948	-1.25138	-1.77018	-1.09879	-0.03068		2.2	0.72902	1.7422	1.47365	2.438	1.85206	-0.8701	-0.99218	0.43605	-1.08983	-1.06542	-0.333	-0.44286	-1.17528	-0.63817		2.2	1.58851	0.90492	1.36879	-0.20592	0.05043	-1.36559	-1.95153	-0.62096	-0.77965	-1.89049	-1.43883	-2.56188	0.24574	-0.5111		2.2	0.000259482
2.25	1.09847	1.67831	1.73934	2.10555	0.94588	2.28866	1.34261	-0.33585	-2.41105	-0.73258	-1.25138	-1.465	-0.73258	-0.0612		2.25	1.14397	0.82658	1.68108	2.42571	2.05949	0.02092	-0.66267	-0.44295	-1.55379	-0.98006	-0.17439	-0.51619	-1.83455	-0.11336		2.25	1.28328	1.03914	1.34432	-0.09611	0.11141	-1.67082	-1.42668	-1.97599	-0.90177	-1.67082	-0.96281	-2.54972	-0.26701	-0.0839		2.25	-0.23173
2.3	0.73226	1.95296	1.43417	1.89193	1.37313	2.014	1.00692	-0.51896	-2.38053	-0.73258	-1.61759	-1.31242	-0.88517	0.33553		2.3	0.86312	0.21614	1.48568	2.31575	1.65657	0.55794	-0.01579	-0.61393	-1.83464	-0.88249	-0.15007	-0.07682	-1.72477	0.26497		2.3	1.53958	0.57522	1.07571	-0.48679	0.11136	-1.65866	-1.34128	-2.35446	-1.18259	-1.40232	-1.46335	-2.83054	-0.74314	-0.10837		2.3	-0.30503
2.35	-0.18327	1.28158	1.43417	1.80038	1.19003	1.55624	1.15951	-0.61051	-1.86173	-1.15983	-1.25138	-1.09879	-0.9462	0.57967		2.35	0.38695	0.32592	1.61987	2.60863	0.93627	0.6311	0.19164	-0.5774	-1.48072	-0.17457	0.03295	0.6433	-0.85816	-0.00367		2.35	1.39304	0.53855	1.20994	-0.48684	0.23337	-0.98733	-1.40237	-2.28127	-1.07278	-1.19485	-1.43899	-2.04934	-0.43801	-0.02297		2.35	-0.34171
2.4	0.64071	1.95296	0.82381	1.43417	1.58675	1.12899	1.43417	-0.27482	-2.10587	-1.465	-0.39689	-1.37345	-1.70914	0.09139		2.4	0.33804	0.98501	1.26577	2.64517	1.1315	0.66763	0.55776	-0.66294	-1.2855	0.2648	0.30142	0.59439	-0.35776	-0.16245		2.4	1.12443	0.47746	1.35637	-0.18172	0.44084	-0.64558	-1.18269	-1.69539	-0.80428	-0.73103	-1.87849	-2.11043	-0.37703	-0.48689		2.4	-0.08541
2.45	0.4576	1.70882	1.46468	1.43417	1.00692	1.95296	1.00692	-0.39689	-1.86173	-1.37345	-0.51896	-1.49552	-1.58707	0.06088		2.45	0.20367	0.78961	0.9483	2.18121	1.39996	0.5943	0.03277	0.10602	-0.98041	-0.21137	0.56988	0.10602	-0.55316	-0.18695		2.45	1.01452	0.50182	1.53942	-0.13294	0.14782	-0.68226	-1.64661	-1.29261	-0.20618	-1.24378	-1.48792	-2.26917	0.30651	-0.48695		2.45	-2.19928e-05
2.5	1.3121	2.25814	1.46468	1.73934	1.4952	1.67831	1.34261	0.33553	-2.3195	-1.15983	-0.9462	-1.43449	-1.15983	-0.03068		2.5	0.43552	0.77732	1.38767	1.91257	1.42429	0.50876	-0.4678	0.25241	-0.58987	-0.60208	0.20359	-0.35794	-0.76077	-0.58987		2.5	0.34308	1.03888	1.35626	0.18439	0.06232	-0.80438	-2.0495	-1.37811	-0.21844	-1.41473	-1.86639	-3.0993	0.0257	-1.12177		2.5	0.20744
2.55	1.19003	1.95296	2.16659	2.74642	1.09847	2.10555	0.76278	0.51864	-2.01432	-0.18327	-1.34293	-1.70914	-0.70206	-0.70206		2.55	-0.16271	1.11902	1.33875	1.7782	1.71717	0.65516	-0.11389	-0.37023	-0.94396	-1.10265	0.30115	-0.88293	-1.39562	-0.80969		2.55	0.42847	1.00221	0.63599	0.26978	0.35523	-0.46264	-1.74438	-1.62231	-0.48705	-1.42699	-1.42699	-3.03832	0.58717	-0.93871		2.55	0.10973
2.6	1.43417	2.34969	1.52572	2.25814	1.61727	1.58675	1.37313	0.70174	-2.77726	-1.34293	-0.91569	-1.34293	-0.2443	-0.64103		2.6	0.0081	1.09452	1.21659	1.50956	1.60722	0.24003	-0.21163	-0.91964	-1.74972	-1.45675	0.31327	-1.31026	-1.8962	-0.74874		2.6	0.59932	0.53829	0.24532	0.2209	0.30635	-0.76787	-1.5125	-1.54912	-0.90214	-1.41484	-1.29277	-2.95293	0.41621	-0.97539		2.6	0.25616
2.65	0.54916	2.014	2.28866	1.95296	1.40365	1.64779	0.9764	0.36605	-2.41105	-1.67863	-0.39689	-0.79362	0.09139	-1.03776		2.65	0.5207	1.22871	1.35078	1.49727	1.2043	0.49629	-0.79766	-1.12725	-1.76201	-0.99297	0.36201	-1.09063	-1.95732	-0.73662		2.65	0.40395	0.52603	0.11099	0.23306	-0.31626	-1.0731	-1.35386	-1.28062	-0.68247	-0.99985	-0.93882	-2.70884	0.70913	-0.37729		2.65	0.36596
2.7	0.42709	1.92245	1.70882	1.15951	2.34969	1.92245	1.09847	-0.00015997	-1.83121	-2.19743	-0.39689	-1.03776	-0.36637	-1.00724		2.7	0.56944	1.27745	0.77696	1.50938	1.48497	0.87462	-1.04188	-1.31044	-1.83534	-0.88319	0.47179	-1.09071	-1.79872	-0.51698		2.7	1.01425	0.66025	-0.23086	0.01328	-0.37735	-0.86563	-1.10977	-0.76797	-0.73135	-1.29287	-1.53702	-2.74551	0.20859	-0.78018		2.7	0.43915
2.75	0.15243	1.89193	2.07503	1.55624	1.73934	2.19711	1.76986	0.33553	-1.22086	-1.465	-0.91569	-1.19035	-0.09171	-0.57999		2.75	0.95998	0.85012	0.38625	1.74123	1.54592	1.00881	-0.93211	-0.44383	-1.88426	-1.00535	0.59377	-0.87107	-1.59129	-0.67576		2.75	1.38041	0.98979	-0.0234	0.26957	-0.15767	-0.78023	-1.13424	-0.63375	-0.85348	-1.29293	-1.67135	-2.79439	0.41606	-0.40182		2.75	0.46351
2.8	0.61019	2.16659	1.73934	1.4952	1.58675	2.50228	2.16659	-0.03068	-0.73258	-1.73966	-1.40397	-1.70914	0.24398	-0.61051		2.8	0.89886	0.4472	0.37395	2.26604	1.63128	1.16741	-0.73689	0.12981	-1.57917	-0.91999	0.37396	-0.00446	-1.07868	-0.95661		2.8	1.22167	1.46581	0.7578	1.2705	-0.23097	-0.82911	-1.29298	-1.06105	-0.96339	-1.5005	-1.70802	-2.64796	0.36717	-0.31642		2.8	0.25593
2.85	0.7933	2.77694	1.98348	1.92245	1.00692	1.80038	2.59383	0.33553	-1.55656	-1.77018	-1.70914	-2.07536	-0.03068	-0.73258		2.85	0.49594	-0.01676	0.55697	2.61996	2.03402	1.31381	-0.48063	0.21518	-1.2985	-0.81022	0.16635	0.00765	-1.07877	-0.73697		2.85	1.1972	1.35589	0.94085	1.81976	-0.16999	-0.64606	-1.10993	-1.03669	-1.84235	-1.03669	-1.0611	-3.53913	0.40374	0.24505		2.85	0.1338
2.9	0.64071	2.56332	1.55624	1.43417	1.3121	1.61727	1.64779	-0.12223	-0.9462	-1.64811	-2.16691	-1.89225	-0.21378	-0.73258		2.9	0.32495	0.19067	1.08179	2.60767	1.54565	0.88647	-0.969	0.81323	-1.26196	-1.11548	0.00757	-0.52954	-1.29859	-0.34644		2.9	0.69666	0.97742	0.78211	1.72205	0.06189	-0.71936	-0.37756	-1.00012	-1.85461	-0.93908	-0.64611	-3.77111	0.35486	0.15955		2.9	0.2192
2.95	1.03744	2.19711	1.73934	1.58675	1.12899	1.37313	1.52572	0.30502	-1.2819	-1.52604	-2.07536	-1.92277	-1.40397	-0.73258		2.95	-0.21225	0.84976	1.2526	2.21695	1.16715	0.66666	-1.29867	1.11832	-0.93246	-1.39633	-0.62729	-0.60287	-0.88363	-0.63949		2.95	0.41584	0.81868	0.89192	1.0384	0.12288	-1.15886	-0.0114	-1.19548	-2.04998	-0.74382	-0.64617	-4.18621	0.29377	-0.06023		2.95	0.08486
3	0.9764	1.25106	1.92245	1.46468	1.64779	2.16659	0.4576	0.2745	-0.91569	-1.12931	-2.01432	-1.49552	-1.58707	-0.70206		3	-0.06585	1.55768	0.70319	1.61872	1.03278	1.0694	-1.1889	0.58112	-0.89593	-1.53069	-0.59075	-0.63958	-0.72503	-0.96917		3	0.48903	0.64772	0.75759	0.37917	0.18386	-1.31761	-0.35325	-1.15892	-1.69603	-0.59739	-0.73167	-3.7346	0.20827	-0.65843		3	-0.6232
3.05	1.06796	1.73934	2.13607	1.4952	1.19003	1.76986	1.19003	-0.12223	-1.49552	-1.73966	-1.43449	-0.9462	-1.52604	-0.2443		3.05	0.26365	1.69187	0.48338	1.28904	1.08152	1.25242	-1.27444	-0.02932	-1.10354	-1.40871	-0.06594	-0.72512	-1.05471	-0.83498		3.05	0.74533	0.48898	0.61105	-0.09696	0.000699028	-0.93924	-0.62186	-1.45194	-2.0867	-0.6951	-1.29325	-4.54032	0.26925	-0.79276		3.05	-0.57443
3.1	0.7933	1.83089	2.19711	1.46468	1.58675	1.80038	1.46468	-0.33585	-1.49552	-1.55656	-1.49552	-0.48844	-1.64811	-0.57999		3.1	0.58095	1.70399	0.72743	1.45985	0.93495	1.38661	-1.54308	-0.09044	-0.92052	-0.42003	0.30018	-0.65197	-1.46984	-0.72521		3.1	1.27018	0.37906	0.31803	0.25699	-0.35336	-0.31674	-0.81722	-1.69613	-1.79379	-0.65853	-1.51303	-4.82113	-0.29232	-1.00033		3.1	-0.65993
3.15	0.91537	2.13607	2.22762	1.95296	1.67831	0.94588	2.41073	-0.57999	-0.39689	-2.38053	-0.51896	-0.70206	-1.25138	-1.00724		3.15	1.14238	1.31328	0.9959	1.56963	1.53301	1.50859	-1.40889	-0.13936	-0.70088	-0.20039	0.10478	-1.00606	-1.92158	-0.60323		3.15	1.35557	0.45225	0.25694	0.73302	-0.329	-0.29238	-1.18349	-1.85488	-2.00136	-0.75624	-2.23329	-5.51698	-0.52431	-1.22011		3.15	-1.13606
3.2	0.57967	1.43417	2.22762	1.55624	2.56332	1.73934	2.28866	-0.00015997	-0.27482	-1.55656	-1.09879	-1.22086	-1.19035	-0.48844		3.2	1.00801	0.67843	1.26436	1.94796	2.03341	1.28878	-0.95732	-0.15165	-0.90849	-0.5789	0.2878	-1.29911	-1.86064	-0.43241		3.2	0.50103	0.69634	0.48882	0.69634	-0.04829	-0.65864	-1.13471	-2.19673	-1.39106	-0.35346	-2.24555	-4.56489	-1.06147	-1.20796		3.2	-1.18495
3.25	1.34261	1.19003	1.76986	2.28866	2.25814	2.014	2.16659	-0.57999	0.30502	-1.61759	-0.45792	-1.43449	-0.91569	-0.09171		3.25	0.97131	0.83703	1.76476	2.1798	1.97228	0.91027	-0.48133	0.01916	-0.68885	-0.78651	0.14123	-0.87196	-1.37244	-0.40809		3.25	0.000487406	0.73291	1.13574	0.14697	-0.12158	-1.47656	-1.20801	-1.81836	-1.7085	-0.93945	-2.89258	-3.83252	-0.98828	-0.92725		3.25	-0.78217
3.3	1.37313	0.85433	1.67831	2.28866	2.62435	2.38021	2.014	-0.61051	-0.18327	-1.465	-0.57999	-1.06828	-1.58707	-0.21378		3.3	1.20315	1.20315	2.03323	1.78909	1.9844	0.98342	0.28762	-0.24949	-0.68894	-0.76218	-0.29831	-0.65232	-0.74997	-0.51804		3.3	0.01264	0.51313	1.20893	0.08588	-0.67095	-1.81841	-1.51324	-1.73296	-1.4522	-0.90289	-2.50201	-2.96587	-1.18365	-0.46343		3.3	-0.34278
3.35	1.46468	1.22054	1.58675	2.65487	2.014	1.89193	1.73934	-0.88517	-0.33585	-1.03776	0.33553	-0.73258	-1.06828	-0.30534		3.35	0.70257	1.01996	2.77777	1.47162	2.04535	1.25189	0.25091	-0.17633	-0.89655	-0.92096	-0.17633	-0.88434	-0.83551	-0.23737		3.35	-0.08507	0.46425	1.09901	0.11024	-0.78087	-1.22032	-1.0006	-1.5377	-1.91612	-0.90294	-2.36778	-2.79503	-0.43907	-0.58556		3.35	-0.30621
3.4	0.88485	1.4952	1.80038	2.41073	2.16659	1.61727	1.70882	-0.42741	-1.34293	-1.22086	0.03036	-0.33585	-1.40397	-0.9462		3.4	0.62924	0.62924	3.22934	1.86215	2.03305	1.20297	-0.06656	-0.26187	-1.11636	-1.11636	-0.10318	-1.0065	-0.89663	-0.24966		3.4	0.24447	0.35433	1.35531	0.14681	-1.03727	-0.73209	-0.50016	-1.64762	-2.22135	0.02474	-1.84293	-2.08707	-0.61002	-0.28043		3.4	-0.13537
3.45	0.88485	1.3121	1.55624	2.99056	1.37313	1.22054	2.22762	-0.33585	-1.2819	-0.21378	-0.12223	-1.03776	-1.00724	-0.82413		3.45	0.59254	0.77564	2.59449	2.22828	2.6067	1.55689	-0.04223	-0.24975	-0.99438	-0.57934	-0.18871	-1.01879	-0.72582	-0.677		3.45	0.54959	0.65946	1.12332	0.51297	-1.48898	-0.98849	-0.08517	-1.42795	-2.51437	0.2078	-2.01388	-1.6965	-0.21945	0.06131		3.45	-0.36736
3.5	1.43417	1.12899	1.95296	2.65487	1.67831	1.15951	2.77694	0.03036	-1.40397	-0.7631	-0.09171	-0.27482	-1.2819	-0.97672		3.5	0.04313	0.61686	1.8986	2.35026	2.98503	1.42253	0.00651	-0.32308	-1.33626	-0.28646	-0.45736	-1.11654	-0.94564	-1.26302		3.5	0.17112	1.36741	1.01341	0.42747	-1.33034	-1.13503	0.17112	-1.74538	-2.36794	0.15891	-1.67214	-1.79421	-0.79323	0.64719		3.5	-0.28197
3.55	1.52572	1.3121	1.4952	2.68539	1.70882	0.88485	2.56332	-0.21378	-1.8007	-0.51896	-0.45792	-0.73258	-1.40397	-1.31242		3.55	0.16511	0.75105	1.75203	2.50886	2.399	1.05623	-0.22551	-0.24993	-1.69036	-0.61614	-0.24993	-1.21428	-0.97014	-1.43401		3.55	0.12224	1.42839	1.28191	0.41521	-0.96419	-0.67122	-0.54915	-1.80647	-2.40462	-0.07307	-1.5013	-2.16048	-0.21956	0.35417		3.55	0.34054
3.6	1.67831	1.58675	1.37313	1.92245	2.19711	1.46468	2.07503	0.4576	-1.86173	-1.34293	0.03036	-0.12223	-1.15983	-0.88517		3.6	0.28709	0.90965	1.59325	2.3867	1.71532	0.94627	-0.59181	-0.51857	-1.22658	-0.88478	-0.61623	-0.71388	-0.88478	-1.80031		3.6	0.10998	0.68371	1.526	0.40295	-0.63465	-0.59803	-0.92762	-1.92859	-2.69764	-0.07313	-0.891	-1.92859	-0.1952	0.53723		3.6	0.7189
3.65	1.34261	1.34261	0.67123	1.73934	2.13607	1.67831	1.95296	0.64071	-1.70914	-0.91569	-0.70206	-0.54948	-1.58707	-0.39689		3.65	-0.05479	0.92177	1.42226	2.32558	1.43447	0.90957	-0.48204	-0.7628	-1.12901	-0.88487	-0.60411	-0.78721	-1.22667	-1.76377		3.65	-0.21966	0.42731	1.44049	0.30524	-0.50042	-0.26849	-1.61126	-1.53802	-2.52679	-0.24408	-0.78119	-2.47796	0.21979	0.12213		3.65	0.40146
3.7	1.25106	1.4952	1.00692	1.61727	2.014	2.31918	1.19003	1.37313	-0.97672	-0.54948	-0.48844	0.03036	-0.79362	0.09139		3.7	-0.10371	0.9461	1.53204	2.32549	1.36114	0.7752	-0.75068	-0.54316	-1.1291	-1.34882	-0.33564	-1.1413	-1.73945	-1.33662		3.7	-0.17089	0.48829	1.47706	-0.25634	-0.26854	-0.51268	-1.17186	-2.01415	-2.4414	-0.85448	-0.30516	-2.64891	-0.18309	-0.07323		3.7	0.07181
3.75	1.25106	1.15951	0.91537	1.83089	1.37313	2.28866	1.46468	1.06796	-1.06828	-0.21378	-0.91569	-0.21378	-0.82413	-0.15275		3.75	-0.15262	0.77511	1.7883	1.94699	1.40988	1.20236	-0.94608	-0.32352	-1.01932	-1.39774	-0.29911	-1.01932	-1.59305	-1.04374		3.75	0.23189	0.65914	0.96431	-0.4517	-0.30522	-1.39164	-1.56254	-1.37944	-1.63578	-0.85453	-0.40287	-3.36918	-0.48832	-0.30522		3.75	-0.44094
3.8	2.13607	1.61727	0.88485	2.04452	0.91537	2.22762	1.58675	1.4952	-0.82413	-0.12223	-1.12931	-0.64103	-0.51896	-0.45792		3.8	-0.05505	0.60413	1.53186	1.2633	1.86145	1.36096	-0.6532	-0.40906	-0.995	-1.15369	-0.28699	-0.55554	-1.08044	-0.4823		3.8	0.35391	0.95205	0.69571	-9.50966e-05	-0.37851	-1.44053	-1.35508	-1.26963	-1.7457	-0.81797	-0.23203	-3.07627	-0.73252	-0.25644		3.8	-0.70955
3.85	2.31918	1.55624	0.21346	1.76986	1.40365	1.64779	2.38021	1.06796	-1.43449	-1.00724	-1.61759	-0.51896	-0.91569	-1.09879		3.85	0.34769	0.84818	1.51956	1.27542	1.62943	0.94583	-0.56784	-0.53122	-1.09274	-1.16598	-0.27487	-0.42135	-0.93405	-0.22604		3.85	0.86655	0.97641	0.93979	0.12192	-0.18325	-1.45278	-1.61148	-0.47622	-1.61148	-0.45181	-0.67153	-3.02749	-0.89126	-0.45181		3.85	-0.50209
3.9	1.92245	1.55624	0.57967	1.76986	1.52572	1.4952	1.86141	1.37313	-0.82413	-0.9462	-2.22794	-0.70206	-1.19035	-1.03776		3.9	0.44526	1.47065	1.10444	1.34858	1.17768	1.0434	-1.06841	-0.61675	-0.98297	-1.28814	-0.26275	-0.3482	-0.54351	-0.36041		3.9	1.37919	0.40263	0.90312	0.06083	-0.20772	-0.79366	-0.89131	-0.696	-2.22188	-0.68379	-0.36641	-2.39278	-0.32979	-1.12325		3.9	-0.29462
3.95	1.34261	1.52572	0.9764	1.37313	1.95296	1.22054	2.04452	0.61019	-1.12931	-1.25138	-1.52604	0.54916	-1.15983	-1.22086		3.95	0.57945	1.31187	0.61607	1.40952	1.11656	1.21421	-1.47133	-0.66567	-0.55581	-1.37368	-0.3727	-0.15298	0.12779	-0.90981		3.95	1.33031	0.12182	0.84203	0.39037	-0.19557	-0.85475	-0.9402	-0.53736	-2.344	-0.67164	-0.45191	-2.56373	-0.54957	-0.90357		3.95	-0.09937
4	0.94588	1.37313	1.12899	2.38021	1.83089	1.00692	1.25106	0.64071	-0.00015997	-0.70206	-1.43449	0.30502	-1.95328	-0.9462		4	1.01881	0.9944	0.73805	1.83668	1.12868	0.92116	-1.58129	-0.36058	-0.28734	-1.22728	-0.48265	-0.53148	0.26198	-1.00756		4	1.15936	0.17059	0.59784	0.7077	-0.04914	-1.13556	-0.59845	-0.84259	-2.50275	-0.63507	0.1828	-2.28302	-0.3299	-0.92804		4	0.21796
4.05	1.22054	1.4952	1.55624	2.19711	1.80038	1.00692	1.70882	0.2745	0.06088	-0.82413	-0.54948	0.33553	-1.61759	-0.88517		4.05	0.9821	1.22624	0.70134	2.28825	1.06755	0.35954	-1.53255	0.06657	-0.66585	-0.94661	-0.60481	-0.77571	-0.4095	-1.05647		4.05	1.37903	-0.2445	0.73206	0.54896	-0.37878	-2.03893	-1.08679	-0.78161	-1.95349	-0.63513	-0.36657	-2.23425	-0.73278	-0.19567		4.05	-0.28259
4.1	0.94588	1.46468	1.06796	1.83089	1.03744	0.67123	1.61727	0.91537	0.57967	-0.54948	-0.48844	-0.61051	-1.465	-0.64103		4.1	0.98201	0.94539	0.6158	2.06844	1.36043	0.2618	-1.39836	-0.04338	-1.26408	-0.66594	-0.37297	-0.80021	-0.67814	-1.19084		4.1	0.95174	-0.63518	0.67097	0.60994	-0.26897	-1.91692	-0.34221	-1.13567	-1.90471	-1.20891	-0.40324	-2.5883	-0.47649	-0.37883		4.1	-0.23381
4.15	1.3121	2.014	1.55624	1.22054	0.7933	0.88485	2.13607	0.82381	-0.15275	-1.22086	0.36605	-1.25138	-1.06828	-0.2443		4.15	1.31152	0.5913	0.9331	1.75097	2.00732	0.38378	-1.19093	-0.17774	-1.59376	-0.48292	-0.56837	-0.65382	-0.94679	-1.06886		4.15	0.47561	-0.74509	0.84182	0.41457	-0.31785	-1.72166	-0.50095	-1.69724	-1.52634	-1.2822	-0.91599	-2.78367	-0.95261	-0.81834		4.15	-0.61229
4.2	0.91537	2.014	1.25106	1.09847	0.57967	0.57967	1.58675	1.3121	-0.33585	-0.88517	0.15243	-1.465	-0.09171	-0.64103		4.2	1.20156	0.29824	1.32363	1.92178	2.17813	0.31045	-1.23984	-0.16562	-1.87461	-0.49521	-0.43418	-0.80039	-1.05674	-0.8126		4.2	0.13376	-0.63528	1.18356	0.34128	-0.37894	-1.0015	-0.53763	-1.50198	-1.5264	-0.72073	-0.90384	-3.2598	-1.27005	-1.28226		4.2	-0.11186
4.25	0.4576	2.04452	1.67831	1.00692	0.82381	1.67831	1.58675	1.03744	-1.06828	-1.12931	0.76278	-1.92277	-0.54948	0.03036		4.25	1.36017	0.85968	1.38458	2.19025	1.62872	0.45685	-1.47186	-0.10468	-1.716	-0.75165	-0.48309	-0.89813	-1.0202	-0.3244		4.25	-0.000571772	-0.54989	1.25675	0.63419	-0.18368	-1.20907	-1.07479	-1.51424	-1.28231	-0.31796	-1.00155	-3.05233	-1.29452	-1.22128		4.25	0.07119
4.3	0.24398	1.37313	1.58675	1.03744	0.73226	1.52572	1.58675	0.9764	-0.64103	-0.82413	0.51864	-1.31242	-0.7631	-0.0612		4.3	1.00608	1.20139	1.34787	1.95822	0.96945	0.72531	-1.74051	-0.44656	-1.19119	-0.70291	-0.62967	-0.82498	-0.3367	-0.36111		4.3	-0.09828	-0.12269	1.06139	0.36559	-0.52553	-1.08705	-1.19691	-1.12367	-1.62416	-0.18373	-1.38002	-3.11342	-1.09926	-0.54994		4.3	0.49838
4.35	0.18295	1.12899	1.55624	1.58675	0.94588	2.04452	2.10555	-0.30534	-0.7631	-1.19035	0.73226	-1.25138	-0.9462	-0.03068		4.35	1.01819	1.28675	1.68958	1.51868	0.65198	0.39564	-1.60632	-0.64196	-0.83727	-0.75183	-0.22692	-0.95935	0.09046	-0.34899		4.35	0.32891	0.01153	1.14678	-0.000677696	-0.44013	-1.47773	-1.38007	-1.9416	-1.46552	-0.61103	-1.39228	-2.52753	-0.57441	-0.54999		4.35	0.26639
4.4	0.57967	1.43417	1.12899	1.58675	0.42709	1.00692	2.04452	0.09139	-0.54948	-1.00724	0.24398	-0.39689	-0.9462	-0.27482		4.4	1.03031	1.11576	1.64067	1.64067	0.44438	0.00492	-1.43551	-0.36129	-0.73971	-0.78853	0.37113	-1.02047	-0.08053	-0.39791		4.4	0.67066	-0.53784	1.81812	-0.13501	-0.58667	-0.84302	-1.61206	-1.99048	-1.41675	-0.79419	-1.5144	-2.58862	-0.42798	-0.07397		4.4	-0.1487
4.45	0.61019	1.55624	0.36605	2.19711	0.64071	1.00692	2.16659	0.2745	-1.61759	-1.64811	0.09139	-0.67155	-0.42741	-0.36637		4.45	1.07905	0.55415	1.28657	1.3354	0.92036	0.33442	-1.2647	-0.37358	-0.54448	-0.93511	0.60298	-0.94731	-0.21489	-0.09282		4.45	0.74385	-0.61114	1.85469	-0.34258	-0.65996	-1.13604	-1.29473	-2.35674	-0.75762	-0.8919	-1.00176	-2.57647	0.1457	-0.29375		4.45	-0.49056
4.5	1.03744	2.19711	0.30502	1.67831	0.94588	1.06796	2.04452	0.9764	-1.83121	-1.77018	-0.57999	0.06088	-0.9462	-0.2443		4.5	0.68834	-0.01967	1.57945	1.21324	0.88365	0.52965	-0.73988	-0.54457	-0.7643	-0.72768	0.12682	-0.65443	-0.45912	-0.01967		4.5	0.9391	-0.26939	1.89125	0.31655	-0.95298	-0.67222	-1.51451	-1.85631	-1.06285	-0.57457	-1.3192	-3.87047	-0.19615	-0.33043		4.5	0.31505
4.55	1.09847	2.22762	0.18295	1.73934	1.00692	2.16659	1.73934	0.4576	-2.16691	-2.01432	-0.2443	-0.18327	-0.70206	-0.33585		4.55	0.96901	0.18776	1.84792	1.66481	0.46853	0.4197	-0.86204	-0.42259	-0.88646	-0.45921	-0.03196	-0.94749	-0.63011	0.43191		4.55	0.78036	0.23104	1.59823	0.54843	-0.59903	-1.01407	-0.91642	-2.06388	-0.95304	-0.96525	-1.00187	-4.7128	-0.39151	-0.76993		4.55	0.43707
4.6	0.88485	2.07503	0.9764	1.58675	1.40365	2.5328	1.12899	-0.00015997	-1.37345	-0.9462	-0.30534	0.39657	0.15243	0.39657		4.6	1.13982	0.60271	1.49383	1.99432	0.41961	0.16326	-1.09406	-0.08088	-1.04523	-0.52033	-0.17854	-0.70344	-0.38606	0.50506		4.6	0.4263	0.29203	1.06107	0.96341	-0.08639	-1.23385	-0.92868	-2.0029	-1.45358	-0.86764	-1.16061	-4.60299	-0.73336	-1.27047		4.6	0.82764
4.65	0.88485	1.80038	0.94588	1.98348	1.06796	2.50228	1.06796	-0.39689	-1.2819	-0.54948	0.48812	-0.27482	0.03036	0.33553		4.65	0.62704	0.99325	1.37167	2.31161	0.88339	-0.03214	-0.94767	0.06552	-0.78898	-0.81339	-0.34952	-0.34952	-0.23966	0.16317		4.65	0.32859	0.40184	0.92674	1.15867	0.31639	-1.50246	-0.58693	-2.17385	-1.4048	-1.03859	-0.75783	-4.16359	-0.92873	-0.83107		4.65	0.24164
4.7	0.36605	1.15951	1.34261	2.22762	1.22054	2.44125	1.37313	0.06088	-0.67155	-0.09171	-0.2443	-0.51896	0.06088	0.30502		4.7	0.40723	1.18848	1.42041	2.83643	1.02978	-0.49609	-0.60596	-0.12988	-0.42285	-1.15527	-0.21533	-0.86231	-0.77686	-0.03223		4.7	0.82903	0.6093	0.92669	1.32952	0.34075	-1.33161	-0.80671	-1.61238	-2.24714	-0.72126	-0.73347	-3.62654	-0.6114	-0.56257		4.7	0.35145
4.75	0.57967	1.19003	1.80038	2.31918	1.19003	2.014	1.3121	0.33553	-0.9462	-0.39689	-0.36637	-1.22086	-1.15983	-0.09171		4.75	0.28507	1.16397	1.54239	2.95841	0.93204	-0.8746	-0.98446	-0.21542	-0.65487	-1.09433	-0.11776	-0.99667	-0.78915	-0.1788		4.75	1.13415	0.56042	0.76794	1.10974	0.14538	-1.2096	-0.91663	-1.72229	-2.36927	-0.79456	-0.59925	-3.73645	-0.89222	0.08435		4.75	-0.1613
4.8	0.48812	1.12899	1.52572	2.96004	1.58675	2.47176	1.09847	0.33553	-0.79362	-0.70206	-1.00724	-0.97672	-1.09879	-0.00015997		4.8	0.33381	0.99299	1.32258	2.48224	1.1883	-0.22772	-1.09442	-0.52068	-1.07	-0.43523	-0.13006	-0.92352	-0.91131	-0.08123		4.8	1.39045	0.53596	1.15851	0.76789	0.45051	-1.44158	-1.2951	-1.52703	-2.65008	-0.90447	-0.92889	-3.44354	-0.70916	-0.0866		4.8	-0.03929
4.85	0.76278	1.64779	1.28158	2.47176	1.58675	2.25814	0.9764	0.36605	-0.64103	-1.61759	-0.70206	-0.91569	-1.00724	0.21346		4.85	0.54124	0.62669	1.29807	2.10374	1.3347	0.1262	-1.44851	-0.65505	-1.87575	-0.11794	0.00413	-1.04568	-1.0945	0.15061		4.85	1.4026	0.56032	1.07301	0.31618	0.32838	-1.08763	-0.92894	-1.84447	-1.94213	-0.8557	-1.16088	-3.61449	-0.96556	-0.62377		4.85	-0.07597
4.9	1.03744	1.64779	1.00692	2.86849	2.07503	2.28866	1.46468	-0.36637	-1.09879	-2.22794	-1.465	0.06088	-0.7631	0.09139		4.9	1.04164	0.4557	1.17592	1.89613	0.9684	-0.16686	-1.87584	-0.28893	-1.85143	-0.13024	-0.15465	-0.97252	-0.69176	0.06508		4.9	0.90206	0.19405	1.3171	0.52364	0.25509	-1.33183	-0.89237	-1.27079	-1.75907	-0.72147	-1.52714	-3.40702	-0.73368	-1.06327		4.9	-0.29575
4.95	0.48812	1.37313	1.70882	2.38021	2.68539	1.06796	1.25106	-0.00015997	-1.465	-2.65519	-1.40397	-0.2443	-0.57999	0.09139		4.95	1.18804	0.33354	0.72417	1.95708	0.99272	-0.14253	-1.72945	-0.20357	-1.86372	0.06499	-0.54536	-1.31441	-1.38765	-0.11812		4.95	0.26724	0.31607	0.80435	0.49917	-0.70932	-0.63608	-0.92905	-1.1854	-1.46616	-0.6727	-2.0643	-3.59018	-0.88022	-1.1976		4.95	-0.16153
5	0.9764	1.58675	1.67831	2.16659	2.56332	0.67123	1.64779	-0.36637	-1.83121	-2.41105	-1.49552	0.12191	-1.09879	-0.21378		5	1.44429	-0.09379	0.65084	1.93258	1.49312	-0.19145	-1.86381	-0.02055	-1.97367	-0.49662	-1.05815	-1.31449	-1.24125	-0.48442		5	0.04746	0.42588	0.92637	0.84092	-0.7582	-0.69717	-1.35635	-1.11221	-1.51504	-0.91689	-2.11318	-4.29824	-1.01455	-0.53848		5	-0.61324
5.05	0.67123	1.52572	1.89193	2.04452	2.10555	0.70174	1.34261	0.18295	-0.91569	-1.37345	-0.61051	-0.57999	-1.06828	0.2745		5.05	1.37096	-0.35023	0.87048	2.20104	1.51745	-0.49671	-1.71741	-0.08167	-1.3512	-0.44788	-1.64417	-1.61976	-1.40003	-0.67982		5.05	0.38921	-0.11128	0.80424	0.32817	-0.77046	-0.57515	-1.61275	-1.17329	-1.61275	-0.56294	-1.67378	-4.10298	-0.34322	-0.62398		5.05	-0.17385
5.1	0.30502	2.07503	1.83089	2.19711	1.3121	1.46468	0.9764	-0.0612	-0.97672	-1.12931	-0.61051	-0.18327	-1.49552	0.24398		5.1	0.76052	-0.10617	0.77273	2.05447	1.50515	0.00369	-1.09494	-0.74094	-1.61985	-0.87522	-1.18039	-2.13254	-0.96067	-0.74094		5.1	0.58447	0.03515	0.77978	0.8164	-0.3921	-1.19776	-2.06446	-0.88038	-1.64942	-0.77052	-1.1001	-4.06641	-0.41651	-0.7461		5.1	-0.49129
5.15	0.36605	2.13607	1.52572	2.68539	1.43417	2.22762	0.82381	0.39657	-0.36637	-1.19035	-0.39689	-0.64103	-0.45792	0.54916		5.15	0.45526	0.13788	0.73602	1.96893	1.49286	-0.30158	-1.24152	-0.81427	-1.25372	-0.36261	-1.47345	-2.16925	-0.8631	-0.59454		5.15	0.86517	-0.27008	0.43793	0.51117	-0.33111	-0.88043	-1.84479	-1.30768	-1.95465	-0.78277	-0.96588	-3.56598	-0.46539	-0.79498		5.15	0.08239
5.2	0.73226	1.89193	1.43417	2.07503	1.12899	2.04452	0.82381	-0.42741	-0.9462	-2.01432	-0.42741	-0.61051	-0.36637	0.09139		5.2	0.60166	0.56504	1.60263	2.09091	1.13877	0.07675	-1.38809	-0.83877	-1.70547	-0.10635	-1.13174	-1.94961	-0.27725	-0.3627		5.2	0.57215	-0.16027	1.13368	0.3036	0.01063	-0.44103	-2.00353	-1.58849	-1.68615	-1.19787	-0.92931	-3.3463	-0.92931	-1.05138		5.2	0.13116
5.25	1.43417	1.70882	1.12899	1.70882	1.58675	1.73934	1.28158	-0.9462	-0.67155	-1.67863	0.09139	-0.97672	0.24398	0.21346		5.25	0.6504	1.06544	1.8711	1.8711	1.94434	0.07667	-1.82763	-0.47265	-1.93749	0.29639	-1.33935	-1.47363	-0.41161	-0.44824		5.25	0.31575	-0.38005	1.68294	-0.25798	0.2181	0.31575	-1.17351	-1.19792	-2.15007	-0.92937	-0.42888	-2.96794	-1.19792	-0.42888		5.25	0.60718
5.3	1.15951	1.4952	1.52572	0.76278	1.70882	1.15951	1.19003	-1.06828	-0.97672	-1.37345	0.18295	-0.21378	-0.48844	-0.61051		5.3	0.93107	0.99211	1.70011	1.60246	1.87101	-0.20418	-1.69344	-0.44832	-2.56014	0.23527	-0.94881	-1.25399	-0.31405	-0.17977		5.3	-0.01389	-0.34348	2.01248	0.05935	-0.46555	0.3157	-1.61301	-1.23459	-1.80832	-0.40452	-0.25803	-2.56516	-0.94163	-0.22141		5.3	0.30194
5.35	0.9764	2.16659	1.80038	0.94588	1.55624	1.61727	1.86141	-0.82413	-0.70206	-0.51896	0.54916	-0.18327	-0.57999	-0.51896		5.35	1.12629	0.88215	1.85872	2.0052	2.02962	-0.17986	-1.69353	-0.27751	-2.31609	0.28401	-1.57146	-1.09539	-0.53386	-0.04558		5.35	-0.20926	0.04709	1.12131	0.57199	-0.88064	0.0593	-1.36892	-1.11258	-1.72293	-0.18484	-0.47781	-2.60183	-1.07596	-0.29471		5.35	0.54603
5.4	0.82381	2.07503	1.67831	1.34261	1.80038	1.4952	1.55624	0.12191	-0.73258	-0.73258	-0.0612	0.12191	-0.79362	-1.22086		5.4	0.56468	0.99193	1.41918	2.09056	1.87084	-0.39967	-1.63258	-0.46071	-2.12086	-0.03346	-1.52272	-0.83913	-0.38747	0.17406		5.4	-0.33138	0.23014	0.90153	0.87712	-1.12484	-0.49007	-1.73519	-1.41781	-1.2347	-0.0262	-1.10042	-1.96712	-0.368	-0.44124		5.4	0.20418
5.45	0.36605	2.25814	1.76986	1.25106	1.52572	1.61727	1.34261	0.4576	-0.82413	-0.64103	-0.51896	-0.00015997	-0.51896	-0.51896		5.45	0.85756	0.25942	1.28481	2.35903	1.69985	-0.02134	-1.40074	-0.18003	-1.82798	-0.3021	-2.12095	-0.9857	-0.85142	0.00307		5.45	0.15685	0.74279	0.38878	0.95031	-0.68544	-0.4413	-1.27137	-1.36903	-1.52772	-0.55116	-1.33241	-1.90614	-0.05067	-0.69764		5.45	0.22853
5.5	0.61019	2.16659	1.67831	1.4952	1.70882	1.83089	0.2745	1.15951	-0.70206	-0.97672	-1.12931	0.06088	-0.2443	-0.48844		5.5	0.96734	0.06402	1.2481	2.33453	1.46783	0.08843	-0.69282	-0.42426	-1.75483	-0.6562	-1.97456	-0.6562	-0.6562	-0.28998		5.5	0.47418	0.44976	1.01129	0.93805	-0.86859	-1.08832	-1.51557	-1.90619	-1.5766	-0.66108	-1.14936	-1.72309	0.169	-0.12397		5.5	0.36275
5.55	0.39657	1.40365	1.70882	1.19003	1.06796	1.76986	0.09139	0.70174	-0.7631	-0.9462	-1.49552	0.09139	0.33553	0.21346		5.55	0.79635	-0.00931	0.80856	2.0903	1.07711	0.29586	-0.46097	-0.11918	-1.18119	-0.57083	-2.03568	-0.98587	-1.01029	-0.53421		5.55	0.97461	0.48633	1.292	1.10889	-0.35595	-1.01513	-1.21045	-1.43017	-1.68652	-0.69775	-1.10058	-1.75976	-0.00195	-0.14843		5.55	0.7045
5.6	0.09139	1.67831	1.89193	1.80038	0.91537	2.13607	0.06088	0.61019	-0.39689	-0.91569	-1.34293	0.21346	0.51864	-0.57999		5.6	0.6864	-0.5221	0.73523	1.83386	1.43103	-0.64417	0.29578	-0.26575	-1.19348	-0.65637	-1.46204	-0.74182	-0.92493	-0.99817		5.6	1.08442	-0.36821	1.58491	0.01021	-0.47808	-1.29595	-1.30815	-1.32036	-1.69878	-0.25835	-0.91753	-1.67436	-0.72222	-0.13628		5.6	0.76547
5.65	0.09139	1.76986	1.28158	1.73934	1.03744	1.58675	0.03036	-0.30534	-1.34293	-0.97672	-0.73258	0.06088	0.33553	-0.36637		5.65	0.03934	-0.48556	0.64969	1.66288	1.22342	-1.09591	0.58866	0.33231	-0.63205	-0.57101	-1.18136	-1.16916	-1.09591	-0.80295		5.65	0.76699	-0.41709	1.51162	-0.28282	-0.2462	-0.86875	-1.23496	-1.01524	-1.19834	-0.39268	-1.05186	-1.10069	-0.84434	0.04677		5.65	0.96073
5.7	0.39657	1.95296	1.03744	1.58675	0.88485	1.67831	0.70174	-0.61051	-1.49552	-0.73258	-0.0612	-0.30534	-0.30534	-0.82413		5.7	0.17353	-0.93731	1.19892	1.63837	1.5163	-1.85284	0.89374	-0.48565	-0.742	-1.57208	-0.9129	-1.05938	-0.90069	-0.99835		5.7	0.88901	-0.13638	1.42611	-0.69791	-0.88101	-1.00308	-1.50357	-0.73453	-1.75992	-0.74674	-0.8566	-1.28385	-1.01529	-0.44156		5.7	1.43675
5.75	0.70174	2.04452	0.48812	1.61727	1.4952	1.28158	1.12899	-0.97672	-2.25846	-0.73258	-0.51896	-0.61051	-0.91569	-0.36637		5.75	0.16123	-0.75429	0.9669	1.38194	1.38194	-1.45009	0.31993	-0.69326	-0.54677	-1.49892	-1.04726	-1.18154	-0.97402	-0.52236		5.75	0.7913	0.24198	1.76786	-0.20968	-0.95431	-0.23409	-1.78439	-0.64913	-1.60128	-0.80783	-1.10079	-1.60128	-0.86886	-0.27072		5.75	1.46111
5.8	0.70174	1.58675	0.30502	1.46468	1.89193	1.64779	1.67831	-1.61759	-1.86173	-1.03776	-0.64103	-0.73258	-0.67155	-0.33585		5.8	0.88136	-1.05956	1.34523	1.13771	1.30861	-0.7788	0.2466	-1.59667	-0.97411	-1.63329	-1.16942	-0.6079	-1.16942	-0.68114		5.8	1.2429	0.5471	1.65794	-0.05104	-1.49147	-0.49049	-1.61354	-0.34401	-1.76003	-1.28395	-0.52712	-2.11403	-0.23415	-0.39284		5.8	0.98498
5.85	-0.09171	1.55624	0.30502	2.04452	2.13607	2.25814	1.12899	-1.2819	-1.40397	-1.92277	-1.465	-0.70206	-0.33585	-0.2443		5.85	0.97893	-0.14412	1.12541	1.00334	0.88127	0.03899	-0.25398	-1.69441	-0.52254	-1.35261	-0.70564	-0.54695	-0.99861	-0.32722		5.85	0.9865	0.38836	1.60906	0.75457	-1.284	-0.42951	-1.83332	-1.12531	-1.40608	-0.90559	-0.86897	-3.13947	-0.44172	-0.61262		5.85	0.67974
5.9	0.48812	1.76986	0.36605	1.73934	2.50228	2.41073	0.73226	-1.40397	-0.67155	-2.01432	-0.48844	-0.61051	0.12191	-0.48844		5.9	1.68685	0.02669	1.2596	0.95443	0.66146	0.3807	0.12435	-1.75553	-0.4738	-1.29167	-0.80339	-0.41276	-0.44938	-0.66911		5.9	0.74231	0.70569	0.93762	0.43713	-0.89343	-0.95447	-1.19861	-1.21082	-1.22302	-1.24744	-1.07654	-3.70105	-0.58826	-0.71033		5.9	0.44775
5.95	0.70174	1.61727	1.19003	1.09847	2.31918	2.74642	0.12191	-0.51896	-0.39689	-1.89225	-0.21378	-0.2443	0.21346	-0.70206		5.95	1.17407	0.67358	0.75903	1.27172	0.97875	0.69799	0.24633	-1.26734	-0.27857	-1.21851	-0.6692	-0.3274	0.23412	-0.48609		5.95	0.07087	0.35163	0.79108	0.79108	-0.08782	-0.83245	-1.35735	-1.22308	-0.75921	-1.29632	-1.72356	-4.20159	-0.61272	-1.14983		5.95	0.64301
6	1.00692	1.83089	0.85433	0.91537	2.34969	2.34969	0.12191	-0.45792	-1.12931	-1.40397	0.76278	-0.70206	0.03036	-0.54948		6	1.07632	0.40493	0.96646	1.44253	1.2106	1.57681	0.61245	-0.81577	0.0021	-0.98667	-1.12094	-0.30307	-0.24204	-0.57163		6	-0.08787	0.81545	0.66896	0.57131	-0.07567	-0.8325	-1.16209	-0.75926	-0.05125	-0.88133	-1.80907	-3.81102	-0.93016	-0.96678		6	0.50868
6.05	1.52572	1.28158	0.82381	0.9764	2.04452	2.96004	1.00692	-0.30534	-1.19035	-1.465	0.51864	-0.82413	-0.27482	-0.57999		6.05	0.45367	0.22174	0.69781	1.79645	1.86969	1.45465	0.25836	-0.5351	0.19733	-0.81586	-0.69379	-0.40082	-0.49847	-0.63275		6.05	0.24166	0.52242	1.08395	1.20602	-0.10013	-1.11332	-1.46732	-0.72269	-0.13676	-0.85697	-1.58939	-3.40824	-1.01566	-0.27103		6.05	0.80159
6.1	1.03744	0.54916	1.09847	1.25106	2.014	2.56332	1.12899	-0.51896	-1.89225	-1.34293	0.33553	-1.15983	-0.09171	-0.42741		6.1	0.49021	-0.32766	0.84421	1.25925	1.84519	1.83298	-0.20559	-0.35208	0.11179	-0.41311	-0.98684	-1.19436	-1.18216	-0.33987		6.1	0.54679	1.14493	0.87638	0.96182	-0.30771	-0.9913	-1.14999	-0.8082	-0.28329	-0.41757	-1.30868	-3.35946	-1.60165	-0.2955		6.1	0.55739
6.15	0.67123	0.39657	1.06796	0.7933	2.13607	2.07503	1.22054	-0.45792	-1.9838	-1.06828	0.06088	-0.45792	-0.54948	-0.15275		6.15	0.19715	-0.16906	0.52674	1.27137	2.08924	0.89295	-0.04699	-0.66955	-0.77941	-0.35217	-0.47424	-1.47521	-0.84045	-0.48644		6.15	0.79087	0.90074	1.12046	1.16929	-0.5519	-0.8937	-1.4186	-0.67397	-0.93032	-0.50307	-0.82046	-2.87124	-1.40639	-0.29555		6.15	0.76486
6.2	0.09139	0.15243	1.76986	-0.03068	1.12899	2.47176	0.7933	-0.33585	-2.3195	-0.48844	-0.39689	0.06088	-0.57999	0.48812		6.2	-0.07149	-0.0837	0.75859	0.88066	1.68632	0.49003	-0.4255	-0.53536	-0.75509	0.16044	-0.4377	-1.84151	-1.10909	-0.73067		6.2	0.74199	0.76641	1.07158	0.54668	-0.52754	-0.18574	-1.89473	-1.38203	-1.55293	-0.47871	-1.07686	-2.90791	-0.49092	-0.50313		6.2	-0.00424
6.25	-0.39689	0.64071	1.86141	0.06088	0.91537	2.22762	0.09139	-1.19035	-1.8007	0.09139	-0.51896	1.12899	-0.88517	0.06088		6.25	-0.09599	0.17256	0.95381	1.29561	1.83272	0.00166	-0.47441	-1.06035	-1.02373	-0.09599	-0.31572	-1.29228	-0.53545	-0.95049		6.25	1.31567	0.51001	1.40112	0.76635	-0.58863	-0.50318	-1.94361	-1.34546	-1.67505	-0.60084	-0.66187	-2.71265	-0.03931	-1.08912		6.25	0.12998
6.3	-0.36637	1.12899	2.04452	0.24398	0.48812	2.77694	-0.21378	-0.79362	-1.43449	-0.33585	-0.67155	1.00692	-0.09171	-0.33585		6.3	0.02599	-0.08388	1.05138	1.31993	1.60069	0.25792	-0.9872	-0.58436	-0.38905	0.0504	-0.58436	-0.77968	-0.6454	-0.48671		6.3	0.75409	0.86396	1.03485	0.49775	-0.36895	-0.4544	-1.68731	-1.45538	-1.68731	-0.89386	-0.71075	-2.45636	0.49774	-0.94268		6.3	-0.10201
6.35	0.03036	1.00692	2.22762	0.51864	0.76278	2.22762	-0.21378	-0.79362	-1.15983	-0.7631	-0.09171	0.67123	-0.03068	-1.00724		6.35	1.05129	-0.15721	1.34426	1.85695	1.36867	0.18459	-0.60887	-0.68211	-0.53562	-0.62107	-0.47459	-0.12059	-0.70652	-0.35252		6.35	0.25355	1.30336	0.83949	0.75404	-0.38121	-0.94274	-0.85729	-1.23571	-1.28453	-0.90612	-0.27135	-2.51744	0.48549	-1.00377		6.35	0.25193
6.4	0.4576	1.3121	1.73934	0.54916	1.25106	2.10555	0.15243	-0.39689	-0.82413	-1.22086	-0.54948	0.54916	0.30502	-0.73258		6.4	1.30755	0.08685	1.31976	2.07659	1.29534	0.28216	-0.81647	0.17229	-0.13288	-0.31599	-0.91413	-0.57233	-1.25593	-0.21833		6.4	-0.28361	0.97371	0.30233	0.66854	0.20467	-0.32023	-1.27238	-1.15031	-1.32121	-1.28459	-0.34465	-2.37101	0.09481	-0.86955		6.4	0.26409
6.45	0.9764	1.28158	1.28158	0.06088	0.64071	1.86141	0.36605	-0.21378	-1.06828	-1.09879	-0.15275	0.30502	-0.33585	-0.61051		6.45	1.49057	0.39193	1.99105	2.39389	1.57602	0.48959	-0.30387	0.18441	-0.46256	-0.58463	-0.77994	-0.47477	-0.77994	-0.29166		6.45	0.54641	0.99807	0.70511	0.82718	0.13138	0.05813	-0.91843	-1.27243	-1.23581	-0.90622	-1.01609	-2.65183	-0.19821	-0.46677		6.45	0.26403
6.5	1.19003	1.58675	1.19003	0.30502	0.85433	1.22054	0.64071	-0.2443	-0.7631	-1.40397	0.12191	0.42709	-0.51896	0.4576		6.5	0.98999	1.12427	1.80786	2.44263	1.80786	0.77026	-0.46265	0.53833	-0.29175	-0.35278	-0.71899	-0.97534	-0.87769	-0.23071		6.5	0.81492	0.65622	0.49753	0.54636	0.36326	0.07029	-0.90628	-1.51663	-1.43118	-1.21145	-1.15042	-2.74954	-0.66214	-0.38137		6.5	0.25177
6.55	0.7933	1.43417	0.7933	0.36605	0.51864	1.40365	0.64071	0.30502	-1.03776	-1.49552	0.67123	-0.0612	-0.82413	0.24398		6.55	0.57486	1.06314	1.71012	1.97867	1.89322	1.27066	-0.09652	-0.19418	-0.16977	-0.88998	-0.10873	-1.28061	-0.43832	-0.69467		6.55	0.88811	1.15666	0.58293	0.54631	0.24113	-0.38143	-0.84529	-2.31014	-1.68758	-1.73641	-1.62654	-2.55428	-0.8575	0.22893		6.55	0.00757
6.6	0.82381	0.9764	0.61019	0.51864	0.73226	1.58675	-0.0612	-0.00015997	-0.73258	-1.34293	0.9764	0.06088	-0.57999	0.09139		6.6	0.95319	1.05085	0.90436	1.95417	2.19831	0.95319	-0.65814	-0.15765	0.50153	-0.19427	-0.16985	-1.8056	-0.38958	-1.35394		6.6	0.71715	0.72936	0.30211	0.69274	0.58288	-0.68665	-0.95521	-2.24915	-1.19935	-1.04066	-1.79749	-2.94496	-0.56458	0.35094		6.6	0.508
6.65	-0.2443	0.73226	0.51864	0.85433	0.54916	2.25814	0.30502	0.21346	-1.34293	-1.37345	0.2745	-0.2443	-0.64103	-0.00015997		6.65	1.00193	0.31834	0.97752	1.66111	2.44236	0.67234	-0.30422	-0.58498	0.09861	-0.13332	0.28172	-1.95217	0.19627	-1.53713		6.65	0.27765	0.92462	0.58282	0.65607	0.32648	-0.01532	-1.27264	-2.35907	-1.40692	-0.30829	-1.66327	-3.09149	-0.86981	-0.39374		6.65	0.59339
6.7	-0.7631	1.25106	0.61019	0.73226	0.24398	2.59383	0.24398	-0.45792	-2.16691	-0.91569	0.12191	0.48812	-0.73258	0.54916		6.7	1.08729	0.2328	0.67225	1.86854	3.06483	0.09852	-0.41417	-0.26769	-0.08458	0.22059	-0.31651	-2.03771	0.28163	-1.63487		6.7	0.09449	0.25318	0.52174	0.48511	0.44849	0.05787	-1.1018	-2.37133	-1.46801	0.19215	-1.74877	-3.14037	-0.76	-0.72338		6.7	1.03279
6.75	-0.73258	1.06796	0.9764	1.00692	0.76278	2.014	0.09139	-0.70206	-2.19743	-1.25138	-0.45792	0.54916	-1.34293	0.70174		6.75	0.69658	-0.3166	1.02617	1.69756	2.60088	0.12285	-0.36543	-0.87813	-1.31758	-0.42647	-0.17012	-1.95234	0.53789	-1.12227		6.75	0.05782	0.00899	0.98555	-0.05205	0.14326	0.36299	-1.22392	-2.26152	-1.84648	0.07002	-1.57793	-3.51885	-0.58916	-0.73564		6.75	0.93508
6.8	-0.33585	0.9764	0.67123	0.64071	1.37313	1.73934	0.42709	-0.70206	-2.28898	-1.83121	0.09139	1.06796	-1.22086	0.54916		6.8	0.26925	-0.07255	1.03829	1.97823	2.24679	0.04952	-1.01249	-0.53642	-1.68388	-0.21903	-0.6829	-1.67167	-0.45097	-0.89042		6.8	0.74136	-0.41831	0.76577	-0.13755	-0.13755	-0.02769	-0.89439	-2.33482	-2.05405	-0.28403	-1.51694	-3.11607	-0.9188	-1.24839		6.8	1.35006
6.85	0.03036	0.76278	0.70174	-0.12223	1.22054	1.76986	0.36605	-0.97672	-1.40397	-2.35001	0.09139	1.43417	-1.31242	0.7933		6.85	0.28137	-0.26795	1.5631	1.58752	1.64855	0.50109	-0.45106	-0.68299	-2.23328	-0.46326	-0.0116	-1.29334	-0.25574	-0.76844		6.85	1.0831	0.02109	1.0831	-0.46719	-0.58926	-0.17422	-0.96768	-1.80997	-1.59024	-0.43057	-1.76114	-2.9086	-0.9921	-1.10196		6.85	1.04483
6.9	-0.00015997	0.33553	1.03744	-0.39689	1.25106	2.10555	0.91537	-0.48844	-1.52604	-2.59415	0.33553	0.64071	-0.82413	0.06088		6.9	0.25686	0.20803	1.78274	1.67288	1.67288	0.79397	-0.21921	-0.21921	-2.07468	-0.207	-0.07273	-0.60984	-0.56101	-1.2446		6.9	1.41264	-0.04	1.07084	-0.10103	-1.12643	-0.67477	-0.89449	-1.73678	-1.50484	-0.87008	-2.11519	-2.76217	-1.10201	-0.79684		6.9	0.61753
6.95	-0.03068	0.21346	1.00692	0.06088	1.40365	2.25814	0.57967	-0.00015997	-1.67863	-2.16691	0.7933	-0.21378	-0.61051	0.15243		6.95	0.74506	0.1225	1.89252	1.50189	1.18451	0.92816	0.000427225	-0.60992	-1.83063	-0.23151	0.14691	-0.9151	-0.80524	-1.04938		6.95	0.80223	0.26512	1.36376	-0.28419	-0.96779	-0.78468	-0.74806	-1.8589	-1.06544	-0.60158	-2.81105	-2.10304	-0.97999	-0.71144		6.95	0.26347
7	0.06088	-0.03068	1.22054	0.85433	1.22054	1.70882	0.57967	0.64071	-1.8007	-2.07536	0.82381	-0.88517	-0.21378	-0.2443		7	0.84262	0.22007	1.75815	1.83139	1.09897	0.48862	-1.01284	-0.70767	-0.70767	-0.2438	-0.31704	-0.86636	-1.24478	-1.24478		7	0.94866	0.00872	0.85101	-0.13776	-0.98005	-0.3697	-1.19977	-1.7613	-1.35846	-0.05231	-2.51813	-2.26179	-1.2486	-0.58942		7	-0.33473
7.05	0.24398	0.15243	1.34261	1.46468	1.43417	1.40365	0.82381	0.82381	-1.89225	-1.2819	1.25106	-0.27482	-0.18327	0.54916		7.05	1.26978	-0.40258	1.96558	1.78248	0.9524	-0.06078	-1.46459	-0.89086	-0.427	-0.23168	-0.56127	-1.62328	-1.22045	-0.82983		7.05	0.48474	0.03308	0.82654	-0.36975	-0.24768	-0.25989	-1.07776	-1.85901	-1.45617	-0.00354	-2.72571	-2.27405	-1.41955	-0.65051		7.05	-0.66438
7.1	-0.30534	0.51864	0.85433	1.15951	1.06796	1.70882	0.9764	0.21346	-1.00724	-1.00724	0.12191	-0.36637	-0.15275	0.24398		7.1	1.03776	-0.35384	1.69694	1.81901	1.111	0.18327	-1.40365	-0.98861	-0.74447	-0.43929	-0.69564	-1.65999	-1.37923	-1.04964		7.1	0.91194	-0.11345	0.68	-0.07683	-0.0158	0.38703	-1.45623	-1.66375	-1.17547	0.4969	-2.55486	-2.2741	-1.26091	-0.8825		7.1	-0.79871
7.15	-0.15275	0.7933	0.70174	1.3121	1.3121	1.83089	1.92245	0.91537	-0.97672	-1.03776	-0.27482	-0.39689	-0.27482	0.54916		7.15	1.01326	-0.84221	1.70906	1.58699	1.47713	0.50056	-1.15959	-0.75676	-1.08635	-0.37834	-1.04973	-1.96526	-2.17278	-0.80559		7.15	0.94851	0.35036	0.96071	0.31374	0.37477	0.31374	-1.12669	-1.73704	-1.1511	0.44802	-2.34739	-2.46946	-0.60179	-0.77269		7.15	-0.12738
7.2	-0.30534	1.00692	0.67123	1.76986	1.37313	2.25814	1.76986	1.28158	-0.88517	-0.61051	-0.57999	-0.15275	-0.33585	0.4576		7.2	0.90331	-0.43947	1.42821	1.9287	1.86766	0.76903	-0.86671	-0.48829	-1.37941	-0.83009	-1.03761	-1.58693	-2.29494	-0.78126		7.2	1.63205	0.92404	1.22921	0.17941	0.13058	0.24044	-0.5286	-1.84696	-0.79715	-0.05252	-2.87235	-2.18875	-0.47977	-0.55301		7.2	0.32422
7.25	-0.70206	1.46468	0.48812	1.61727	1.58675	1.58675	1.4952	1.22054	-1.15983	-0.97672	-0.30534	0.03036	-0.36637	0.61019		7.25	0.90322	-0.41514	1.7455	2.28261	1.9042	0.3539	-0.87901	-0.06114	-1.46495	-0.72032	-1.24522	-1.47715	-2.50254	-0.63487		7.25	1.2902	1.14371	0.66764	0.04508	-0.71176	-0.17465	-0.41879	-1.62728	-0.68734	0.04508	-2.75033	-1.93246	-0.62631	-0.85824		7.25	0.42182
7.3	-1.15983	1.28158	0.48812	1.80038	2.014	1.80038	1.61727	1.25106	-1.49552	-1.00724	0.09139	0.33553	-0.82413	0.54916		7.3	0.81768	0.31719	1.94073	2.0628	1.22051	0.61016	-0.65937	-0.64716	-2.00214	-1.24531	-0.47626	-0.95234	-1.74579	-0.7204		7.3	1.35118	1.15587	0.22813	-0.1747	-1.2123	-0.40663	-0.06484	-1.79824	-1.50527	-0.41884	-2.99453	-2.17665	-0.5287	-1.11464		7.3	0.53163
7.35	-1.06828	0.61019	-0.09171	1.46468	1.61727	2.014	1.55624	1.03744	-1.465	-1.49552	-0.42741	-0.33585	-1.00724	0.18295		7.35	0.57345	0.45138	2.53878	2.14816	1.56222	-0.0369	-0.92801	-0.50077	-1.70926	-0.72049	-0.61063	-0.72049	-1.52616	-0.87918		7.35	0.85064	0.71636	0.03277	-0.10151	-1.38325	0.04497	-0.248	-1.32221	-2.40864	-0.956	-2.32319	-2.26216	-0.74848	-1.41987		7.35	-0.17644
7.4	-1.00724	0.70174	-0.42741	1.28158	1.3121	1.73934	2.04452	0.91537	-1.92277	-1.67863	-0.42741	-0.15275	-1.22086	0.57967		7.4	0.86633	1.04944	2.44104	2.03821	1.96497	-0.13464	-0.63513	-0.78162	-1.84363	-0.79382	-0.07361	-0.76941	-0.80603	-0.37878		7.4	0.75293	0.88721	0.43554	-0.13819	-0.56543	-0.58985	-0.26026	-1.12695	-3.04346	-1.00488	-1.67627	-2.04248	-0.88281	-1.16358		7.4	-0.33519
7.45	-0.64103	0.82381	-0.18327	1.83089	1.34261	1.80038	1.43417	0.30502	-2.07536	-1.64811	-0.45792	-0.18327	-0.67155	0.03036		7.45	1.07376	0.71976	2.41654	2.48978	2.64847	-0.5986	-0.69626	-0.40329	-1.67282	-0.63522	-0.35446	-0.36667	-0.92819	-0.28122		7.45	0.67963	0.8017	0.1059	0.45991	-0.2481	-0.54107	-0.95611	-1.20025	-2.99468	-1.00494	-1.33453	-2.01812	-0.60211	-0.62652		7.45	-0.54276
7.5	-0.09171	1.09847	-0.33585	1.43417	1.34261	1.40365	-0.00015997	-0.70206	-1.83121	-2.07536	-0.51896	-0.45792	-1.12931	0.24398		7.5	1.1103	1.09809	2.07465	2.26997	1.89155	0.06049	-0.22027	-0.67193	-1.74615	-0.81841	-0.44	-0.20806	-0.84283	-0.56207		7.5	0.86269	1.52186	0.13026	0.64296	-0.3336	-0.63878	-1.52989	-1.10265	-2.54308	-0.54112	-1.1881	-1.62755	-0.44347	-0.38243		7.5	0.04312
7.55	-0.51896	1.55624	0.06088	1.03744	1.3121	1.46468	-0.12223	-0.30534	-1.25138	-1.52604	0.09139	-0.48844	-0.64103	-0.03068		7.55	1.06138	0.98814	1.97691	2.45298	1.75718	0.13365	-0.44008	-0.52553	-1.67299	-1.1725	-1.03823	0.2191	-0.79409	-1.1603		7.55	0.4598	1.35091	-0.33366	0.56966	-0.78532	-0.7609	-1.33463	-1.17594	-2.79948	-0.37028	-1.46891	-1.39567	-0.94401	-0.5778		7.55	-0.00576
7.6	-1.09879	2.04452	0.4576	1.12899	1.70882	1.55624	0.30502	-0.00015997	-0.70206	-1.77018	0.18295	-0.54948	-1.12931	0.39657		7.6	1.4275	1.23219	1.39088	1.89137	1.15895	0.3777	-0.42796	-0.57445	-1.94164	-1.31908	-0.76976	-0.20824	-0.6599	-0.58666		7.6	0.21561	1.49734	-0.54123	0.5452	-1.06613	-0.87082	-1.61545	-0.85861	-2.65305	-0.79758	-1.27365	-1.84738	-1.05392	-0.46799		7.6	-0.1401
7.65	-1.25138	1.92245	0.42709	1.09847	1.92245	1.37313	0.4576	0.82381	-0.73258	-1.58707	-0.18327	-0.51896	-0.70206	0.42709		7.65	1.54949	1.15886	1.35417	1.65935	1.32976	0.0114	-0.78206	-0.64778	-2.13704	-1.62434	-0.03743	0.17009	-0.53792	-0.20833		7.65	0.41087	0.96018	-0.3948	0.39866	-0.55349	-1.40798	-1.29812	-0.87087	-2.20144	-1.24929	-1.59109	-1.87185	-0.83425	-0.45583		7.65	0.37254
7.7	-1.61759	1.67831	-0.42741	1.03744	1.92245	1.52572	0.94588	0.91537	-0.42741	-1.52604	-1.22086	-0.42741	-1.465	0.21346		7.7	1.30526	1.58602	0.84139	1.5616	1.19539	0.09676	-1.09953	-0.34269	-1.60002	-1.23381	0.17	0.1578	-1.30705	0.24325		7.7	0.36198	0.76482	0.17888	0.34978	-0.79768	-1.15169	-1.11507	-1.0052	-2.18928	-1.39583	-1.46907	-1.95735	-0.8221	-0.79768		7.7	0.5678
7.75	-1.40397	1.3121	-0.64103	1.55624	2.07503	1.61727	1.12899	0.12191	-0.2443	-1.52604	-1.465	-0.67155	-1.49552	0.03036		7.75	1.04882	1.61034	0.89013	1.85449	1.3662	0.43847	-1.2461	-0.58692	-0.96534	-1.61231	0.27978	0.16992	-1.2461	0.04785		7.75	0.4718	0.69152	0.72814	-0.45594	-0.62684	-1.32264	-1.45692	-0.99305	-2.4701	-1.45692	-1.67664	-2.15272	-0.51697	-0.79774		7.75	1.10485
7.8	-0.57999	0.85433	-0.73258	1.52572	1.80038	1.46468	1.64779	0.12191	-1.22086	-1.03776	-0.61051	-0.91569	-1.8007	-0.21378		7.8	1.47598	1.3417	1.23184	1.81778	1.70791	0.18203	-1.19736	-0.37949	0.02334	-1.25839	-0.2208	-0.18418	-1.84433	-0.89218		7.8	0.20319	1.05768	0.67926	-0.30951	-0.74896	-1.28607	-1.31048	-1.22504	-2.84857	-0.87103	-2.09173	-2.07953	-0.77338	-0.74896		7.8	0.87286
7.85	-0.36637	0.88485	-0.45792	1.12899	1.89193	1.37313	1.70882	-0.21378	-1.77018	-1.19035	-0.51896	-1.03776	-1.70914	0.39657		7.85	1.98859	1.43927	1.69562	2.24493	1.96417	0.30402	-0.70917	-0.5993	-0.18426	-1.466	0.0965	-0.69696	-1.6369	-1.22186		7.85	0.55714	1.1919	1.13087	-0.10204	-0.96874	-1.37157	-1.44481	-1.64013	-2.34813	-0.66356	-1.90868	-1.90868	-0.79784	-1.0786		7.85	0.70191
7.9	-0.36637	1.12899	0.21346	1.19003	1.70882	1.55624	1.09847	0.06088	-2.01432	-1.00724	-0.73258	-0.67155	-1.15983	0.06088		7.9	2.31809	1.10959	2.02512	2.65989	2.13498	0.26731	-0.45291	-0.20877	-0.45291	-1.12429	0.09641	-0.68484	-1.3074	-1.27078		7.9	0.52046	0.5815	0.66695	0.16646	-0.87114	-1.44487	-1.51811	-1.88432	-1.34721	-0.76127	-2.36039	-2.47026	-0.43168	-1.00541		7.9	0.59199
7.95	0.36605	1.64779	0.48812	0.57967	1.73934	1.73934	1.12899	-0.00015997	-1.67863	-0.82413	-0.73258	-0.88517	-1.34293	-0.00015997		7.95	2.04945	0.99964	1.964	2.45228	1.2804	1.17054	-0.02575	-0.42858	-1.17321	-0.91686	0.48695	-0.89245	-0.83141	-0.34313		7.95	0.78897	0.53262	0.71572	0.37393	-1.00547	-0.63926	-1.5914	-2.07969	-1.11533	-0.72471	-2.59238	-2.78769	-0.40732	-0.78574		7.95	0.26234
8	0.70174	1.98348	0.61019	0.73226	2.28866	2.19711	1.06796	-0.27482	-0.61051	-1.34293	-0.88517	-0.79362	-1.465	-0.15275		8	1.48783	0.14506	2.33012	2.42778	1.56108	1.28031	-0.00142	-0.17232	-1.36861	-0.77047	0.54789	-0.18453	-0.44088	-0.3066		8	0.33725	0.15415	0.97202	0.14194	-0.73697	-0.74917	-1.96988	-1.75015	-1.17642	-1.20083	-2.11636	-3.06851	-0.95669	-1.09097		8	0.56746
8.05	1.3121	2.25814	0.88485	0.64071	2.19711	2.31918	0.9764	-0.48844	-0.54948	-1.61759	-0.18327	-0.73258	-2.22794	-0.57999		8.05	1.09712	0.29146	1.54878	1.85396	1.80513	1.4145	0.68208	-0.07475	-1.24663	-0.37993	0.81636	-0.27007	-1.0269	0.0229		8.05	0.1663	0.65458	1.47245	0.38603	-0.85909	-1.11544	-1.33516	-1.68917	-0.95675	-0.85909	-1.82344	-3.1296	-1.17647	-1.17647		8.05	0.15236
8.1	1.00692	2.22762	0.9764	0.4576	1.61727	2.22762	1.09847	-0.42741	-0.73258	-1.64811	-0.42741	-1.03776	-1.86173	-0.61051		8.1	0.95055	-0.09926	1.37779	1.89049	2.43981	1.2191	0.74303	-0.45326	-0.91713	-0.81947	0.95055	-0.28236	-1.28334	-0.02601		8.1	0.38598	0.44701	1.96068	0.09301	-0.72486	-1.15211	-0.98121	-1.81129	-1.66481	-0.49293	-1.8235	-3.19068	-0.92018	-0.62721		8.1	0.01803
8.15	0.48812	1.83089	-0.03068	0.57967	1.86141	2.31918	1.19003	-0.91569	-1.37345	-1.09879	-0.2443	-0.54948	-1.70914	-0.82413		8.15	0.96267	0.36452	1.04812	1.67068	2.04909	0.75515	0.65749	-0.5388	-0.41673	-0.57542	-0.12376	-0.86839	-1.79612	-0.05052		8.15	0.78875	0.82538	1.81415	0.14178	-0.41974	-1.28644	-1.2132	-1.05451	-2.21417	-0.30988	-1.98224	-3.76447	-0.76154	-0.45636		8.15	-0.20175
8.2	0.61019	1.46468	-0.42741	1.15951	2.19711	1.70882	0.94588	-1.03776	-2.19743	-0.2443	-0.15275	-1.40397	-1.12931	-0.21378		8.2	0.80389	0.29119	1.40203	2.19549	1.87811	0.62078	0.66961	-0.83185	-0.83185	-0.70978	-0.47785	-0.99055	-1.49103	-0.40461		8.2	1.11829	0.55677	2.0094	0.53235	-0.66394	-0.90808	-1.14001	-0.85925	-2.43395	-0.32214	-2.04333	-4.20397	-0.22448	-0.78601		8.2	-0.43374
8.25	0.24398	1.19003	-0.39689	1.09847	1.46468	1.25106	0.7933	-0.67155	-2.04484	-0.18327	-0.67155	-1.64811	-1.52604	0.09139		8.25	0.69394	0.54745	1.65829	2.17099	1.87802	0.2911	0.36435	-0.27042	-0.45352	-0.4169	-0.80753	-0.31925	-1.2836	-1.02725		8.25	0.58113	0.20271	1.46004	0.50789	-0.32219	-0.79827	-1.54289	-0.90813	-2.50725	-0.13909	-1.65276	-4.02092	-0.00481	-0.99358		8.25	0.06669
8.3	1.06796	1.73934	-0.39689	0.76278	0.76278	1.43417	0.33553	-0.61051	-1.92277	-0.39689	-0.73258	-1.2819	-1.34293	0.24398		8.3	0.37647	1.08447	1.78027	1.91455	1.90234	0.46191	0.05908	-0.45361	-0.50244	-0.4292	-0.73437	-0.52685	-1.44238	-0.63672		8.3	0.64211	0.06838	1.10598	0.54445	-0.62742	-0.63963	-1.4575	-0.83494	-1.9824	-0.5908	-1.35984	-3.74021	-0.27342	-1.06687		8.3	0.16429
8.35	0.70174	2.16659	0.30502	1.12899	0.18295	1.4952	0.36605	-0.09171	-1.55656	-0.57999	-0.79362	-1.12931	-1.03776	0.2745		8.35	0.62052	1.38956	1.60929	1.8046	2.45157	0.25431	-0.74667	0.04679	-0.12411	-0.2706	-0.92978	-0.40487	-1.3204	-0.68564		8.35	0.69089	-0.02933	0.55661	-0.20023	-0.6763	0.15378	-1.31107	-1.07913	-1.8848	-1.17679	-1.11575	-3.81351	-0.60306	-1.11575		8.35	0.33513
8.4	0.9764	2.014	-0.12223	1.09847	0.18295	1.58675	0.67123	-0.42741	-1.06828	-1.465	-0.54948	-0.64103	-0.70206	0.09139		8.4	1.05988	1.87775	1.29182	1.88996	2.14631	0.48615	-0.49041	0.58381	0.29084	-0.18523	-1.01531	-0.97869	-1.3327	-0.38055		8.4	1.37443	0.66642	0.36124	-0.18807	-0.42001	0.15372	-1.51864	-1.12801	-2.00692	-1.05477	-1.56747	-3.14217	-0.45663	-1.01815		8.4	0.48156
8.45	0.54916	2.59383	-0.39689	0.9764	1.15951	1.80038	0.36605	-0.57999	-1.15983	-1.92277	-0.45792	-0.91569	-0.82413	0.09139		8.45	1.45042	1.35276	1.7678	2.41477	2.54905	0.22972	-0.02663	0.80345	0.0344	-0.53933	-0.52712	-1.06423	-0.78347	-0.68581		8.45	1.02037	0.64195	0.75182	-0.06606	-0.46889	0.36119	-0.89613	-1.06703	-1.51869	-1.04262	-2.60512	-2.00697	-0.61537	-0.92055		8.45	0.34723
8.5	1.06796	1.92245	-0.45792	1.09847	1.76986	1.25106	0.2745	-0.2443	-1.67863	-2.44157	-0.57999	-0.30534	-1.73966	-0.2443		8.5	1.47475	1.32826	1.48695	2.21937	2.28041	0.24184	0.38832	1.32826	0.07094	-0.12438	-0.42955	-1.17418	-1.14977	-0.82018		8.5	0.77618	0.80059	0.39776	-0.0539	-0.33466	0.34893	-0.35908	-1.2624	-1.00605	-0.79853	-2.66621	-1.38447	-0.79853	-0.76191		8.5	0.38379
8.55	0.70174	1.76986	-0.61051	1.06796	1.92245	0.88485	0.85433	0.24398	-1.465	-2.28898	-0.82413	0.12191	-1.55656	-0.57999		8.55	1.09624	0.41265	1.49907	2.57329	2.2437	0.66899	0.54692	0.79106	-0.3564	-0.33198	0.11968	-1.27192	-1.03999	-0.77144		8.55	0.48316	0.45874	0.45874	0.32446	-0.73755	-0.04175	-0.44458	-1.27466	-0.85962	-0.79858	-2.48315	-1.46997	-0.67651	-0.53003		8.55	0.04194
8.6	1.00692	1.22054	-0.91569	0.61019	1.83089	1.28158	1.25106	0.12191	-1.49552	-1.55656	-1.00724	-0.0612	-1.86173	-0.51896		8.6	0.40035	0.64449	1.51119	2.3901	2.4023	0.60787	0.55904	0.93746	-0.12455	-0.50297	-0.12455	-0.62504	-1.16215	-1.01567		8.6	0.59297	0.54414	0.19013	0.04365	-0.98174	0.09248	0.06806	-0.89629	-0.34698	-1.18926	-2.23907	-2.16582	-0.59112	-0.50567		8.6	-0.43419
8.65	0.64071	1.80038	-0.97672	0.73226	1.70882	1.55624	1.73934	-0.18327	-1.12931	-1.92277	-1.58707	0.4576	-1.43449	-0.73258		8.65	0.66882	0.69323	1.682	2.86608	2.43884	1.35241	0.72985	0.83972	-0.18568	-0.21009	-0.10023	-0.61292	-1.35755	-0.88148		8.65	1.22768	0.7516	0.10463	0.21449	-0.50572	-0.18834	-0.09068	-1.36021	-0.89635	-1.47008	-1.78746	-2.91051	-1.11607	-0.93297		8.65	-0.66618
8.7	1.22054	1.40365	-1.19035	1.19003	1.43417	1.95296	1.89193	-0.33585	-0.7631	-1.83121	-1.19035	0.36605	-1.49552	0.03036		8.7	0.71756	0.80301	1.90164	3.24441	3.02469	1.40115	0.16824	0.59549	0.11941	-0.47873	-0.06369	-0.13694	-1.05246	-1.39426		8.7	1.10555	0.42196	0.28768	0.16561	-0.39591	-0.27384	-0.62784	-1.44571	-2.10489	-1.66544	-1.88517	-3.21573	-1.44571	-1.49454		8.7	-0.75169
8.75	1.37313	1.76986	-1.06828	1.28158	1.67831	1.98348	1.4952	-0.2443	-0.97672	-1.8007	-0.97672	0.06088	-1.12931	-0.42741		8.75	1.60858	0.7663	1.4621	3.15887	2.78046	1.32782	0.10712	0.50995	0.35126	-0.23468	-0.53986	-0.17364	-1.22345	-1.69952		8.75	1.43509	0.83695	0.36087	-0.10299	-0.13962	-0.31051	-0.77438	-1.20163	-2.3735	-2.08053	-1.45798	-3.02048	-1.29928	-1.64108		8.75	-0.59305
8.8	1.22054	1.64779	-1.19035	2.07503	1.67831	1.37313	1.19003	0.03036	-0.64103	-1.8007	-1.03776	0.18295	-0.82413	-0.79362		8.8	1.58408	0.25351	1.35215	2.8414	2.75595	0.97373	-0.45449	0.24131	0.00937	-0.06387	-0.33242	-0.18594	-0.90615	-1.21133		8.8	1.21531	0.45848	0.98338	0.12889	-0.22512	-0.75002	-1.00637	-1.25051	-2.33693	-2.23928	-1.17727	-2.92287	-1.42141	-1.12844		8.8	-0.59311
8.85	0.85433	1.61727	-0.33585	1.34261	1.03744	0.9764	1.43417	-0.51896	-0.82413	-1.64811	-0.45792	-0.21378	-1.61759	-0.48844		8.85	1.55958	0.47315	0.9004	1.85255	2.04786	0.26563	-0.4912	0.52198	0.35108	0.2168	-0.78417	-0.08837	-1.15038	-0.89404		8.85	1.56926	0.54387	1.03215	-0.02986	-0.59138	-0.73787	-1.18953	-1.04304	-2.26374	-1.54353	-1.48249	-2.56892	-1.22615	-0.95759		8.85	-0.75186
8.9	0.67123	0.91537	0.03036	0.82381	0.73226	1.19003	1.06796	-0.39689	-1.12931	-1.34293	-0.7631	-0.61051	-1.8007	-0.88517		8.9	0.75383	0.07023	1.24211	1.82804	1.54728	0.37541	-0.01522	0.25334	-0.05184	0.16789	-0.63778	-0.40584	-1.16268	-0.30819		8.9	1.82556	0.66589	1.26403	0.11657	-0.89661	-0.89661	-1.11634	-0.68909	-1.84876	-1.34827	-1.66565	-2.32483	-1.23841	-0.98206		8.9	-0.19039
8.95	0.76278	1.28158	0.15243	0.2745	0.51864	1.25106	1.25106	-0.39689	-1.19035	-1.95328	-0.88517	-0.51896	-1.64811	-0.51896		8.95	1.22981	0.48518	1.01008	1.41292	1.51057	0.31428	-0.39372	0.6805	0.00911	-0.23503	-0.36931	0.04573	-0.67449	-0.28386		8.95	1.78888	0.7757	1.38605	0.10431	-1.53143	-1.62909	-1.23846	-0.9577	-1.88543	-1.25067	-1.8366	-2.14178	-1.20184	-0.56707		8.95	-0.20265
9	0.57967	0.9764	-0.36637	0.64071	0.57967	1.25106	1.3121	-0.61051	-1.34293	-2.13639	-1.12931	-0.88517	-0.27482	-0.18327		9	1.16869	0.79027	0.90013	1.08324	1.38841	1.15648	-0.34498	0.69261	-0.44264	-0.1985	-0.65016	0.07006	-0.91871	0.00902		9	1.81324	1.2151	0.93434	-0.23754	-1.42162	-1.92211	-1.76342	-1.29955	-2.0808	-1.25072	-2.44701	-2.55687	-1.07982	-0.21312		9	-0.39802
9.05	0.70174	0.73226	-0.09171	1.34261	1.3121	2.04452	0.48812	-0.70206	-2.07536	-2.25846	-1.43449	-0.7631	0.33553	-0.00015997		9.05	1.24184	0.76577	1.36391	0.87563	2.08413	1.79116	-0.43052	0.36294	-1.18736	-0.50376	-0.32066	0.16762	-1.15074	-0.38169		9.05	0.88546	1.33712	0.9587	0.05538	-0.84794	-1.73905	-2.00761	-1.22636	-1.55595	-0.99443	-2.47148	-2.87431	-0.75028	-0.20097		9.05	-0.80091
9.1	0.21346	0.54916	-0.36637	1.46468	1.67831	1.95296	-0.2443	-0.82413	-2.01432	-2.74674	-1.00724	-0.57999	0.09139	0.70174		9.1	0.6192	0.52154	1.19293	0.71685	2.05963	1.669	-0.0644	0.6192	-1.15082	-0.34516	-0.69916	0.2774	-1.94428	-1.29731		9.1	0.42154	1.76431	0.48257	0.29947	-0.93344	-1.71469	-2.01987	-1.71469	-1.39731	-0.97006	-2.54477	-2.50815	-0.44516	-0.21323		9.1	-1.28925
9.15	0.15243	1.09847	0.42709	1.98348	1.34261	1.28158	-0.21378	-1.12931	-1.58707	-2.19743	-0.61051	-0.64103	-0.97672	0.30502		9.15	0.6069	0.09421	1.1196	1.46139	2.21823	1.52243	0.49704	0.49704	-1.08988	-0.38187	-0.58939	0.00876	-1.94437	-0.80912		9.15	-0.45742	1.47129	0.4459	0.49473	-0.78701	-1.47061	-1.27529	-1.88564	-1.89785	-1.23867	-2.80117	-2.21523	-0.53066	-0.43301		9.15	-0.78882
9.2	0.76278	1.3121	0.09139	1.58675	1.4952	1.37313	0.54916	-1.37345	-1.19035	-1.92277	-0.45792	0.18295	-2.41105	0.39657		9.2	0.15515	0.86316	0.39929	1.69324	1.91296	0.88757	0.59461	0.7655	-0.73596	-0.85803	-0.55286	0.25281	-1.35852	-0.24768		9.2	-0.40865	0.90971	0.26274	0.76323	-0.65279	-1.47066	-0.54292	-1.70259	-1.87349	-1.04341	-2.31294	-1.83687	-0.79927	-0.78706		9.2	-0.30059
9.25	1.09847	0.73226	0.70174	2.31918	1.3121	1.73934	0.73226	-1.49552	-0.88517	-1.73966	-0.21378	0.06088	-1.64811	0.12191		9.25	-0.22335	1.15604	0.66776	2.04715	1.47342	1.2537	1.20487	1.02176	-0.54074	-0.71164	-0.72384	0.37479	-1.1755	0.27713		9.25	-0.15235	0.95849	-0.15235	0.33593	-0.4087	-0.90919	-0.99464	-1.17774	-1.58057	-1.01905	-1.6172	-1.20216	-0.86036	-0.48194		9.25	-0.42272
9.3	1.73934	0.15243	0.21346	1.95296	1.19003	1.73934	0.88485	-1.92277	-1.43449	-1.465	-0.00015997	-0.18327	-1.22086	-0.64103		9.3	0.2038	1.50996	1.08271	2.14472	1.92499	0.83857	1.02167	0.98505	-0.76055	-1.02911	-0.47979	0.3747	-0.96807	0.60664		9.3	-0.04254	1.12933	0.36029	0.17718	-0.04254	-0.11578	-1.28766	-0.62848	-1.33649	-0.71393	-1.31207	-0.87262	-0.93366	-0.4942		9.3	0.10213
9.35	0.9764	-0.42741	0.36605	2.31918	1.00692	2.22762	0.39657	-1.70914	-1.55656	-1.58707	-0.45792	-0.64103	-0.12223	-0.39689		9.35	0.19151	1.76622	1.13145	2.02256	1.7418	1.05821	0.65538	1.07042	-0.41884	-0.93154	-0.44326	0.30137	-1.23671	0.19151		9.35	0.75086	1.65418	0.31141	0.22596	-0.65295	-0.46984	-1.48302	-0.5797	-0.95812	-0.15246	-1.60509	-1.14123	-1.33654	-0.78722		9.35	0.63918
9.4	1.22054	0.33553	-0.0612	1.09847	0.24398	2.13607	0.03036	-1.52604	-1.58707	-1.70914	-0.61051	-1.52604	-0.03068	-0.27482		9.4	0.80177	1.59523	1.53419	2.14455	1.75392	1.59523	0.21583	0.65529	-0.67528	-0.77294	-0.47997	-0.30907	-1.29784	0.71632		9.4	0.7264	1.80061	0.28694	-0.05485	-0.94597	-0.71403	-1.81267	-1.42204	-0.71403	-0.22575	-1.99577	-0.95817	-1.76384	-0.72624		9.4	0.54147
9.45	1.19003	0.54916	-0.42741	1.34261	0.06088	1.64779	0.03036	-1.67863	-1.40397	-1.61759	-0.9462	-1.92277	-0.97672	-0.2443		9.45	0.64299	1.64397	1.15569	1.55852	1.46086	1.37541	-0.07722	0.66741	-0.74861	-0.71199	-0.67537	-0.39461	-0.71199	0.42327		9.45	0.92165	1.1658	0.38455	0.42117	-0.54319	-0.83616	-2.1179	-1.88596	-0.77512	-0.82395	-2.33762	-0.88499	-1.82493	-1.04368		9.45	0.30948
9.5	1.43417	1.37313	-0.27482	0.82381	-0.30534	1.46468	-0.21378	-1.52604	-1.77018	-1.465	-1.00724	-2.3195	-1.2819	-0.33585		9.5	1.1556	1.39974	0.70394	1.64388	1.35091	1.47298	0.25228	0.75277	-0.63883	-0.19938	-1.15153	-0.45573	-0.80973	0.19124		9.5	0.67746	1.17795	0.14035	0.49436	-0.45779	-1.12918	-2.44754	-1.42215	-0.8118	-1.1658	-2.00809	-1.58084	-1.75174	-0.37234		9.5	-0.09341
9.55	1.03744	1.61727	-0.51896	1.22054	0.15243	0.7933	-0.03068	-0.82413	-1.58707	-1.8007	-0.70206	-2.44157	-1.73966	-0.51896		9.55	0.71606	1.4851	0.21557	1.92455	1.54614	0.77709	-0.13843	0.56957	-0.93189	-0.39478	-1.21265	-0.50464	-0.73658	-0.0774		9.55	0.27458	0.81169	-0.16488	0.50651	-0.43343	-1.0804	-2.65511	-0.82406	-1.2391	-1.38558	-1.82503	-2.32552	-1.65413	-0.27474		9.55	-0.87472
9.6	0.21346	1.34261	0.24398	0.94588	0.33553	1.4952	0.76278	-0.54948	-1.12931	-1.70914	-0.91569	-1.92277	-1.40397	-0.39689		9.6	0.5939	1.1066	0.13003	2.1564	1.16763	0.64273	-0.23618	0.66714	-0.52915	-0.6268	-1.02964	-0.08969	-1.01743	-0.2728		9.6	0.54308	0.90929	-0.641	0.83605	-0.25038	-0.76307	-2.08143	-0.51893	-1.5077	-1.41005	-1.71522	-2.78944	-1.44667	-0.18934		9.6	-0.99684
9.65	0.36605	1.52572	0.06088	1.22054	0.70174	1.25106	0.91537	-0.51896	-1.25138	-1.83121	-1.15983	-1.09879	-1.55656	-0.27482		9.65	0.26422	0.7525	0.63043	2.51032	1.37506	0.9234	0.25201	0.42291	-0.50482	-0.79779	-0.91986	-0.24847	-1.29828	0.16657		9.65	0.6773	1.05572	-1.04389	0.11578	-0.3603	-1.34906	-1.64203	-0.51899	-1.7641	-1.19037	-1.31244	-3.1435	-1.38569	-0.38471		9.65	-1.13118
9.7	0.09139	1.09847	0.33553	1.34261	1.00692	1.55624	0.67123	0.30502	-0.9462	-1.73966	-1.09879	-1.09879	-1.52604	-0.61051		9.7	0.31296	0.91111	0.69138	2.02195	1.43601	0.87449	0.17868	0.34958	-0.77346	-1.20071	-0.57815	-0.39505	-0.8345	0.36179		9.7	1.37305	0.98243	-0.17724	-0.00634	-0.39697	-1.08056	-2.15478	-0.84863	-2.09375	-1.06836	-1.19043	-3.55859	-0.95849	-0.73877		9.7	-0.61854
9.75	0.85433	1.22054	-0.12223	0.76278	1.55624	1.34261	1.09847	0.57967	-0.9462	-1.61759	-1.19035	-1.00724	-0.9462	-0.09171		9.75	0.21522	0.60584	1.37489	2.13172	1.09412	1.33826	0.41053	0.61805	-0.84679	-1.13976	-0.72472	-0.24865	-1.0299	0.23963		9.75	1.86128	1.49507	0.11567	0.39643	-0.67778	-0.7022	-2.60649	-1.2271	-2.63091	-1.36138	-1.00737	-4.12017	-1.2271	-1.044		9.75	-0.04486
9.8	1.00692	0.85433	-0.48844	1.22054	1.92245	1.64779	0.82381	0.12191	-0.82413	-1.58707	-1.19035	-1.2819	-0.61051	0.06088		9.8	0.03202	0.92314	1.70439	2.11943	1.02079	1.46025	-0.13887	0.59355	-1.42061	-1.12764	-0.3586	-0.06563	-1.33516	0.77665		9.8	1.49501	1.4706	-0.0919	0.66494	-1.16612	-0.86094	-3.046	-1.23936	-2.36241	-1.70323	-0.99522	-4.73057	-1.3126	-1.32481		9.8	0.10157
9.85	1.70882	0.9764	-0.48844	0.70174	1.37313	1.67831	1.03744	-0.33585	-0.57999	-2.10587	-0.57999	-1.49552	-0.54948	-0.27482		9.85	0.00752	1.05733	1.38692	2.14375	0.75215	1.54561	-0.65166	0.8376	-1.31084	-1.15215	0.3249	0.84981	-1.44512	1.05733		9.85	1.20199	1.89779	0.43295	0.71371	-0.88541	-0.95865	-3.1315	-1.48355	-1.70328	-1.41031	-1.32486	-4.47428	-1.0441	-1.0441		9.85	0.4311
9.9	1.46468	0.82381	-0.97672	0.91537	1.92245	1.19003	0.67123	-0.88517	-1.00724	-2.16691	-0.39689	-0.97672	-1.34293	-0.00015997		9.9	-0.63954	0.73986	1.48448	2.42443	0.94737	1.66759	-0.30995	0.59337	-1.01796	-0.37098	0.61778	0.94737	-1.59169	0.94737		9.9	1.07987	2.37381	0.4451	0.45731	-0.51925	-0.97091	-2.5212	-1.91085	-1.41036	-1.06857	-1.8132	-3.58322	-1.71554	-0.71456		9.9	0.58973
9.95	1.92245	1.06796	-0.36637	0.64071	1.58675	0.30502	0.91537	-1.22086	-1.70914	-2.41105	-0.45792	-1.00724	-1.95328	-0.27482		9.95	-0.18797	1.28908	1.33791	2.14358	1.33791	1.05715	-0.02928	0.32473	-0.39549	-0.15135	0.6299	0.26369	-1.66502	0.60549		9.95	1.50706	2.17845	0.65257	-0.03102	-0.48268	-1.12966	-1.74001	-1.91091	-1.61794	-1.04421	-1.75221	-3.18044	-1.58132	-0.22634		9.95	0.29671
10	1.34261	1.12899	-0.15275	0.9764	2.13607	0.24398	1.19003	-1.03776	-1.37345	-2.5026	-0.00015997	-0.91569	-2.07536	-0.12223		10	0.2636	1.33782	1.93597	2.05804	1.39886	0.6054	0.55657	0.7763	0.37347	-0.20026	-0.16364	-0.04157	-1.90925	-0.11481		10	1.4948	1.95867	0.46941	-0.01887	-0.40949	-0.75129	-1.71565	-1.8011	-1.53254	-1.09309	-1.99641	-2.8509	-1.55696	-0.00666		10	0.05251
10.05	1.37313	1.46468	0.39657	1.61727	1.64779	0.33553	1.09847	-0.97672	-0.54948	-1.58707	-0.00015997	-0.73258	-2.5026	0.15243		10.05	1.11801	1.28891	2.38754	1.87484	2.10678	0.26352	1.09359	1.02035	0.49545	0.01938	-0.99381	-0.59097	-2.06803	-0.16373		10.05	1.01868	1.42151	0.10315	-0.1532	-0.89783	-0.40955	-1.86218	-1.76453	-1.45935	-1.04431	-2.39929	-1.99646	-1.26404	0.15198		10.05	-0.41141
10.1	0.9764	1.73934	0.57967	1.19003	1.89193	1.09847	1.22054	-0.45792	-0.57999	-1.12931	-0.27482	-0.82413	-2.10587	-0.12223		10.1	0.87378	1.11792	2.1189	1.53296	1.93579	-0.22485	0.83716	1.06909	0.76392	0.10474	-0.89624	-0.72534	-1.6897	-0.1272		10.1	0.982	0.628	0.40827	-0.49505	-1.43499	-0.60491	-1.6181	-1.50823	-1.55706	-1.39837	-2.17962	-1.88665	-1.70355	-0.0556		10.1	-1.05844
10.15	1.19003	1.95296	0.24398	1.3121	1.80038	0.9764	1.28158	-0.33585	-0.82413	-0.88517	-0.00015997	-1.15983	-1.34293	-0.15275		10.15	0.3732	0.93473	2.53385	1.86246	1.63053	0.43424	0.99576	0.87369	0.60514	0.27555	-0.62777	-0.66439	-1.68979	-0.43246		10.15	0.87209	0.26173	0.45705	-0.58055	-1.37401	-0.29979	-1.56932	-1.25194	-1.58153	-1.63036	-2.04539	-1.69139	-1.32518	-0.666		10.15	-0.99746
10.2	0.61019	2.28866	-0.09171	0.7933	1.92245	1.55624	1.58675	-0.48844	-1.22086	-0.82413	0.12191	-1.34293	-1.09879	-0.15275		10.2	0.58064	1.2154	2.53376	1.98444	1.9112	1.11774	0.62946	0.32429	-0.33489	-0.02972	-0.49358	-0.5302	-1.61663	-0.43255		10.2	0.83541	0.16402	0.72555	-0.60502	-0.82475	0.01754	-1.55717	-1.54496	-1.74027	-1.2642	-1.76469	-1.72806	-1.30082	-1.00785		10.2	-1.02193
10.25	0.94588	2.16659	-0.82413	1.46468	1.83089	1.25106	1.70882	-0.42741	-0.9462	-0.82413	-0.12223	-2.01432	-1.03776	-0.30534		10.25	0.54393	0.94676	2.55809	1.7158	1.82566	1.72801	0.1533	0.54393	-0.87209	-0.75002	-0.43264	-0.0298	-1.0674	-0.83547		10.25	0.9086	0.31046	1.37247	-0.53183	-0.59286	-0.19003	-1.36191	-1.85019	-1.78915	-1.22763	-1.20322	-1.64267	-0.76376	-1.44736		10.25	-1.48585
10.3	0.24398	1.70882	-0.61051	1.12899	1.28158	1.86141	1.34261	-0.70206	-0.79362	-1.22086	-0.27482	-2.28898	-1.70914	-0.30534		10.3	1.53261	1.01991	2.58241	1.84999	2.02089	1.78895	0.42177	0.64149	-1.0919	-0.78673	-0.62804	0.11659	-1.45811	-1.45811		10.3	0.4813	0.994	1.65318	-0.37319	-0.16567	-0.27553	-1.09341	-1.58169	-1.88686	-1.27651	-1.13003	-1.74038	-1.13003	-1.0812		10.3	-1.31501
10.35	0.70174	1.00692	-0.9462	1.40365	2.10555	2.07503	1.19003	-0.57999	-1.43449	-1.15983	-0.73258	-1.73966	-2.38053	-0.2443		10.35	1.87432	1.59355	2.06963	1.69121	1.77666	0.90996	0.12871	0.26299	-1.29951	-1.06758	-0.65254	-0.54268	-1.69014	-1.75117		10.35	0.83525	0.84746	1.49443	-0.4709	-0.54414	-0.55635	-1.31319	-1.32539	-1.48408	-1.31319	-0.83711	-2.13106	-1.22774	-1.20332		10.35	-0.96107
10.4	0.30502	0.73226	-0.33585	1.61727	1.64779	1.80038	0.42709	-0.97672	-1.64811	-1.34293	-1.465	-1.73966	-2.19743	-0.73258		10.4	1.94747	1.56905	2.06954	1.84981	1.17843	0.88546	0.17745	0.36056	-0.83573	-1.34843	-0.16435	-0.4329	-1.33622	-1.76347		10.4	1.32348	0.33471	1.22582	-0.51978	-0.83716	-0.8982	-1.54517	-1.75269	-1.00806	-1.53296	-1.13013	-1.74048	-1.71607	-0.91041		10.4	-0.63153
10.45	0.64071	1.09847	-0.57999	1.61727	1.55624	1.58675	1.00692	-0.45792	-1.09879	-1.64811	-1.2819	-1.86173	-2.19743	-0.2443		10.45	1.44689	2.1549	2.27697	2.13049	1.48351	0.77551	0.15295	0.0675	-1.25086	-0.73817	0.14074	-0.32313	-1.22645	-1.34852		10.45	1.26239	0.38349	0.7497	-0.20245	-0.78839	-0.92267	-1.4964	-1.92364	-1.24005	-1.82599	-1.37433	-1.66729	-1.17901	-1.19122		10.45	-0.22876
10.5	0.33553	1.64779	0.06088	1.46468	0.70174	0.82381	0.61019	-0.09171	-0.70206	-1.58707	-0.9462	-1.58707	-1.19035	-0.09171		10.5	0.76321	2.24026	2.19143	2.3135	2.04495	0.53128	0.18948	-0.31101	-2.10544	-0.23776	0.61673	-0.40866	-0.79929	-0.68942		10.5	1.09144	0.68861	0.72523	-0.22692	-0.59313	-0.77623	-1.34996	-1.60631	-1.59411	-1.56969	-1.26452	-1.13024	-0.97155	-0.66637		10.5	0.14961
10.55	1.12899	1.80038	-0.21378	0.91537	0.57967	1.19003	1.61727	0.57967	-0.61051	-1.77018	-0.79362	-1.52604	-1.19035	-0.42741		10.55	0.68988	2.19135	2.41107	3.07025	2.13031	0.95844	0.31146	0.25043	-2.11774	0.06732	0.40912	-0.22565	-0.42096	-0.92145		10.55	0.74959	1.54305	0.87166	-0.06828	-0.6176	-1.28898	-1.3134	-1.6674	-1.4843	-1.28898	-1.71623	-1.11808	-0.43449	-0.32463		10.55	-0.08238
10.6	0.7933	1.37313	0.54916	1.43417	0.9764	1.15951	1.55624	0.57967	-1.06828	-1.77018	-1.03776	-1.37345	-1.43449	-0.67155		10.6	0.65317	2.49643	1.89829	3.26548	2.28891	0.95835	0.59214	0.51889	-1.51968	0.25034	-0.25015	-0.48208	-0.39663	-1.19009		10.6	1.17678	1.97024	0.66409	0.48098	-0.50779	-1.45993	-1.50876	-1.70407	-1.77732	-1.43552	-1.98484	-0.8862	-0.62986	-0.20261		10.6	0.08846
10.65	1.12899	1.37313	0.30502	1.61727	0.91537	1.86141	1.40365	0.51864	-0.7631	-2.01432	-1.00724	-0.73258	-1.2819	-1.00724		10.65	1.31226	2.33765	1.82496	2.87476	2.0691	1.01929	0.60426	0.61646	-0.93383	-0.05492	0.00611	-0.28686	-0.65307	-1.45873		10.65	1.79929	1.61618	0.71286	0.32224	-0.72757	-1.04495	-1.64309	-1.19143	-1.98489	-0.77639	-1.92385	-1.36233	-1.17923	-0.4346		10.65	0.36916
10.7	1.12899	0.76278	0.61019	2.16659	1.4952	1.98348	1.3121	0.76278	-0.79362	-2.59415	-0.67155	-0.64103	-1.70914	-1.37345		10.7	1.01921	1.8737	2.15446	2.67936	1.76384	1.49528	0.39665	0.56755	-0.68978	-0.14046	0.42106	0.653	-1.05599	-1.73958		10.7	1.27433	1.35978	0.37101	-0.16609	-1.24031	-0.76424	-1.77742	-1.045	-1.7408	-0.38582	-1.399	-1.94832	-1.09383	-1.09383		10.7	0.05172
10.75	1.73934	0.94588	0.15243	1.61727	0.70174	1.4952	0.4576	0.54916	-0.39689	-2.47208	-0.15275	-0.7631	-2.16691	-1.40397		10.75	0.8116	2.00789	1.72713	2.0323	1.69051	1.32429	0.21345	0.16463	-1.20256	0.05476	0.35994	1.21443	-1.01946	-1.60539		10.75	0.73717	0.786	0.18786	-0.45912	-1.25257	-0.76429	-1.37464	-1.19154	-1.86293	-0.81312	-1.04505	-2.339	-1.1183	-1.39906		10.75	-0.16806
10.8	2.04452	0.85433	0.24398	1.40365	0.64071	1.19003	0.30502	0.9764	-0.9462	-2.86881	-0.03068	-0.57999	-1.92277	-1.09879		10.8	1.33641	1.55614	1.666	1.54393	1.29979	1.09227	-0.18947	0.20116	-1.6299	-0.14064	0.67723	0.84813	-0.21388	-1.53224		10.8	0.72491	0.49298	0.24884	-0.508	-1.15497	-0.41034	-0.83759	-0.89862	-2.00946	-0.99628	-1.42353	-2.44892	-0.70331	-1.69208		10.8	-0.13149
10.85	2.28866	1.46468	-0.36637	0.94588	0.09139	0.12191	-0.2443	0.30502	-0.7631	-2.28898	-0.45792	-0.64103	-1.73966	-1.31242		10.85	1.20205	1.10439	1.55605	1.4706	1.88564	1.17763	-0.2628	0.23769	-1.95957	0.14004	0.82363	0.433	0.01796	-1.53233		10.85	0.81031	1.03004	0.46851	-0.60571	-0.95971	-0.41039	-0.4226	-0.32495	-1.86303	-1.33813	-1.70434	-2.14379	-0.83764	-1.20385		10.85	-0.11934
10.9	2.25814	1.06796	-0.73258	1.25106	1.00692	-0.18327	0.73226	-0.12223	-1.37345	-2.13639	-0.36637	-0.73258	-1.67863	-0.70206		10.9	1.56817	0.72589	1.07989	1.32403	2.22735	1.01885	-0.37275	0.27422	-2.41132	0.43292	0.60381	-0.14081	0.01788	-0.9831		10.9	1.17647	1.16426	0.3586	-0.10527	-0.65459	-1.1917	-0.54472	-0.27617	-1.80205	-0.80107	-2.04619	-2.44902	-0.56914	-1.42363		10.9	-0.3025
10.95	2.47176	1.4952	-1.31242	1.00692	0.91537	-0.70206	0.67123	-0.57999	-1.09879	-1.31242	-0.91569	-0.64103	-1.09879	-0.30534		10.95	1.26291	0.15207	1.38498	1.89767	2.06857	1.31173	-0.29959	0.49386	-2.19168	0.15207	0.66476	-0.29959	0.44504	-0.90995		10.95	1.13979	0.82241	0.4562	0.13882	-0.43491	-1.39927	-0.33726	-0.97202	-1.91197	-1.09409	-1.50913	-2.15611	-1.21616	-0.47154		10.95	-0.15608
11	2.80746	0.94588	-0.57999	1.19003	1.06796	-0.39689	0.18295	-0.64103	-0.7631	-1.55656	-0.64103	-0.36637	-0.79362	-0.39689		11	0.57922	0.57922	1.77551	2.08069	2.14173	1.62903	0.20081	0.76233	-1.66687	-0.05554	0.20081	-0.55603	0.49378	-1.52038		11	0.94443	0.79794	0.49277	-0.52042	-0.70352	-0.99649	-0.3129	-1.61905	-1.69229	-0.82559	-1.57022	-2.52237	-1.08194	-0.4838		11	-0.22937
11.05	2.59383	1.37313	-0.15275	1.03744	0.70174	-1.03776	-0.00015997	-0.2443	-0.27482	-1.58707	-0.88517	-0.61051	-0.61051	-0.18327		11.05	0.43265	0.99418	1.75101	1.61673	2.06839	1.26273	0.45707	0.44486	-1.5693	-0.1777	-0.38522	-1.12985	0.24955	-1.58151		11.05	0.96879	0.62699	0.13871	-1.06979	-1.14303	-0.66695	-0.53268	-1.86324	-1.92428	-1.27731	-1.06979	-2.07076	-1.28951	-0.43502		11.05	-0.43695
11.1	2.50228	0.91537	0.67123	1.4952	1.52572	-1.40397	-0.33585	-0.2443	-0.15275	-1.92277	-1.09879	-0.88517	-0.67155	-0.73258		11.1	0.39594	1.11616	1.68989	1.49458	2.0561	0.93305	1.00629	0.18842	-1.52056	-0.44634	-0.7149	-1.33746	0.11518	-1.65484		11.1	0.49266	0.50487	0.041	-1.10646	-0.86232	-0.43507	-0.32521	-1.99757	-1.79005	-0.87453	-0.74025	-2.40041	-0.92335	-1.36281		11.1	-0.62011
11.15	1.98348	1.3121	0.57967	0.91537	1.55624	-1.58707	0.30502	0.51864	-1.25138	-1.40397	-1.15983	-1.09879	-1.2819	-1.19035		11.15	0.31041	1.36021	1.55552	1.31138	2.33677	0.74986	1.11607	0.01744	-1.76479	-0.3854	-1.22768	-0.97133	-0.33657	-1.30092		11.15	0.21185	0.6513	0.27288	-1.06989	-1.02106	-0.09333	-0.49616	-2.02204	-1.37507	-0.64265	-0.70368	-2.58356	-0.89899	-1.35065		11.15	-0.42486
11.2	1.61727	0.73226	1.06796	1.19003	2.014	-1.06828	0.30502	0.57967	-1.15983	-1.86173	-1.06828	-1.09879	-1.03776	-0.97672		11.2	0.4568	1.05495	1.48219	1.72633	2.15358	0.54225	0.42018	-0.11693	-2.3264	-0.0681	-1.43529	-0.4099	-0.77611	-0.61742		11.2	0.83435	0.66345	0.23621	-0.86243	-0.88684	-0.19104	-0.53284	-1.92444	-1.66809	-0.50842	-0.4718	-2.99866	-0.42297	-1.41174		11.2	-0.35167
11.25	1.09847	1.09847	0.4576	0.88485	1.4952	-0.79362	0.94588	0.39657	-1.465	-1.8007	-0.45792	-0.82413	-1.06828	-0.48844		11.25	0.46892	1.09148	1.79949	2.40984	2.06804	0.67644	0.37126	0.50554	-2.27766	0.12712	-0.76399	-0.17805	-0.83723	-0.62971		11.25	1.34699	0.84651	-0.04461	-0.58172	-0.61834	-0.76482	-0.5451	-1.88787	-1.2531	-1.07	-1.07	-2.53484	-0.31316	-0.88689		11.25	-0.04655
11.3	1.64779	0.9764	0.82381	1.52572	1.70882	-1.25138	0.67123	-0.42741	-0.61051	-2.44157	-0.36637	-1.43449	-1.19035	-0.82413		11.3	0.24911	1.53084	1.48202	2.64168	2.05575	0.70077	1.15243	0.61532	-2.25334	0.49325	-0.50773	-0.14152	-0.9838	-1.10587		11.3	1.67653	0.90749	-0.42308	-0.70384	-0.50853	-1.20433	-0.41087	-1.48509	-1.4973	-0.75267	-0.76488	-2.15648	0.00417	-0.8015		11.3	0.28298
11.35	1.25106	1.3121	0.24398	1.15951	1.34261	-1.25138	0.82381	-1.43449	-0.73258	-1.9838	-0.45792	-1.37345	-1.00724	-0.64103		11.35	0.3833	1.70165	1.24999	2.42187	1.82372	0.59081	1.24999	0.41992	-2.5586	0.09033	-0.6421	-0.56885	-1.14258	-1.02051		11.35	1.61544	0.59005	-0.76493	-0.85038	-0.61844	-1.26542	-0.41092	-0.94803	-0.99686	-1.02128	-0.69169	-2.01005	-0.58182	-0.45975		11.35	0.07541
11.4	1.37313	1.06796	-0.12223	1.43417	2.19711	-1.52604	0.06088	-1.34293	-0.7631	-2.28898	-0.91569	-1.89225	-0.97672	-0.82413		11.4	0.725	1.86026	1.35977	2.25088	1.51846	0.74942	1.11563	0.18789	-2.55869	-0.73984	-0.26377	-0.70322	-0.87412	-0.73984		11.4	1.02945	0.40689	-0.59408	-1.02133	-0.67953	-1.33871	-0.22787	-1.05795	-1.52182	-0.4598	-0.70395	-1.70492	-0.47201	-0.39877		11.4	-0.16879
11.45	0.70174	1.34261	-1.19035	1.00692	1.64779	-0.9462	-0.15275	-1.83121	-1.06828	-2.13639	-1.09879	-1.34293	-0.88517	-1.31242		11.45	0.7005	2.22638	1.59161	2.17755	1.46954	0.90802	1.01788	-0.03192	-2.31464	-0.83758	0.24884	-0.32489	-0.73993	-0.43475		11.45	0.46788	0.5167	0.21153	-1.37539	-1.16787	-0.98476	-0.20351	-1.24111	-1.33876	-0.64296	-0.52089	-1.82705	-1.0458	-0.22792		11.45	0.03867
11.5	1.19003	1.43417	-0.9462	1.3121	1.95296	-1.06828	-0.03068	-1.09879	-1.73966	-2.07536	-0.67155	-1.19035	-1.67863	-1.43449		11.5	0.55393	1.94553	1.83567	2.21409	1.5427	0.79807	0.51731	-0.38601	-2.59548	-0.28836	0.19993	-0.3738	-0.64236	-0.25173		11.5	0.2481	0.22368	0.6021	-1.41206	-1.79048	-0.47212	-0.6064	-2.05903	-1.70503	-0.38667	-1.10688	-1.75386	-0.9604	-0.27681		11.5	0.17289
11.55	1.4952	1.70882	-0.03068	1.40365	1.46468	-0.54948	0.36605	-0.64103	-1.25138	-2.68571	-1.15983	-0.88517	-1.55656	-1.34293		11.55	0.79798	1.38392	1.76234	2.60462	1.64027	0.84681	-0.09313	-0.06872	-2.38805	-0.16637	-0.00768	-0.32506	-0.42272	-0.45934		11.55	0.05273	0.22363	0.50439	-1.42432	-1.80274	-0.09375	-1.24121	-2.03467	-1.18018	-1.09473	-1.09473	-2.21778	-1.36328	-0.43555		11.55	0.27049
11.6	2.10555	1.3121	0.64071	1.25106	1.89193	-0.70206	0.2745	0.67123	-1.83121	-2.19743	-0.88517	-1.58707	-1.77018	-1.61759		11.6	0.79789	1.11528	1.26176	2.44584	2.36039	0.8101	0.00444	0.27299	-2.20504	-0.48385	-0.28853	0.12651	-0.61812	-0.67916		11.6	0.15033	0.93158	0.19916	-1.07037	-1.39996	-0.02056	-1.38775	-2.20562	-1.32672	-1.1314	-1.27789	-1.97369	-0.70416	-0.35015		11.6	0.11175
11.65	2.10555	0.7933	0.76278	1.43417	1.55624	-0.18327	-0.09171	0.82381	-1.465	-1.95328	-1.73966	-1.12931	-1.52604	-1.40397		11.65	0.38277	0.74898	0.94429	2.07954	2.60445	0.65132	-0.12993	0.2729	-2.55913	-0.48393	-0.55718	0.41939	-0.99663	-0.38628		11.65	0.28456	1.13905	-0.20372	-0.77745	-1.18028	-0.41124	-1.3878	-1.59532	-1.04601	-0.89952	-0.71642	-2.53526	-1.00939	-0.38683		11.65	0.07507
11.7	2.22762	0.21346	0.09139	1.46468	1.76986	-1.03776	-0.09171	1.03744	-1.73966	-1.12931	-1.09879	-0.9462	-1.86173	-0.73258		11.7	0.48033	0.87096	1.22496	2.09166	2.53112	0.45592	-0.17885	0.43151	-2.22963	-0.86244	-0.20326	0.19957	-1.00892	0.17516		11.7	0.17464	0.98031	-0.4235	-0.15495	-1.18034	-0.75309	-1.49772	-1.09489	-1.35124	-0.44792	-0.13053	-2.6818	-0.49674	-0.2526		11.7	-0.05926
11.75	2.22762	-0.70206	0.24398	1.46468	1.73934	-1.19035	-0.18327	0.9764	-1.55656	-1.25138	-0.9462	-0.09171	-0.91569	-1.09879		11.75	0.35818	1.02956	1.46902	2.09157	2.56765	0.35818	0.23611	0.32156	-1.6804	-0.85032	0.28493	0.053	-0.89915	0.00417		11.75	0.55301	0.74832	-0.04514	-0.27707	-1.08273	-1.16818	-1.29025	-1.2048	-1.04611	-0.13059	-0.33811	-3.1091	-0.91184	-0.82639		11.75	-0.21801
11.8	1.25106	-1.12931	-0.21378	1.37313	1.86141	-1.52604	0.39657	1.06796	-1.00724	-1.58707	0.03036	-0.27482	-0.91569	-0.42741		11.8	0.39471	0.98065	1.6032	2.09149	2.2868	0.44354	0.30926	-0.15461	-1.28986	-0.64289	0.30926	-0.1424	-0.45978	-0.43537		11.8	1.09006	0.54075	-0.04519	-0.71658	-0.96072	-0.9363	-1.90066	-1.02175	-0.99734	-0.27712	-0.33816	-3.13357	-0.94851	-0.81423		11.8	-0.34014
11.85	0.7933	-1.12931	-0.0612	1.4952	1.43417	-1.67863	0.48812	0.48812	-0.70206	-1.9838	0.09139	-0.42741	-0.39689	-0.70206		11.85	0.85849	1.28573	1.4078	2.31112	1.84726	0.78525	0.24814	-0.1669	-1.32657	-0.74063	0.10165	-0.14249	-0.02042	-0.81388		11.85	0.84587	0.00359	0.10124	-0.87532	-1.08284	-0.53352	-2.32796	-1.24153	-0.91194	-0.25276	-0.76546	-3.31673	-1.24153	-1.04622		11.85	-0.5233
11.9	0.36605	-0.45792	-1.12931	0.7933	1.09847	-1.9838	0.76278	0.33553	-0.45792	-2.3195	-0.12223	-1.2819	-1.34293	-0.61051		11.9	1.31006	1.77393	0.67529	2.38428	2.01807	1.24902	0.12598	0.45557	-1.63183	-0.67969	-0.10596	-0.02051	-0.25244	-1.30225		11.9	0.33312	-0.2284	0.39416	-0.80213	-1.21717	-0.54578	-2.64539	-1.16834	-0.85096	-0.68006	-0.69227	-2.77967	-1.20496	-0.59461		11.9	-0.0717
11.95	1.34261	-0.03068	-1.03776	1.06796	1.03744	-2.04484	0.24398	0.12191	-0.91569	-1.2819	0.06088	-1.49552	-1.06828	-1.31242		11.95	1.29776	1.79825	0.3212	2.31095	1.98136	0.99259	-0.04501	0.26017	-2.53524	-0.66757	-0.47225	-0.31356	-0.74081	-1.9371		11.95	0.3819	0.14996	0.5528	-1.14398	-1.31488	-0.57025	-2.66986	-1.40033	-1.1684	-0.61908	-0.94867	-2.18158	-1.24164	-0.97308		11.95	0.58743
12	1.34261	0.54916	-1.31242	0.9764	1.22054	-2.01432	0.21346	0.61019	-0.91569	-1.34293	-0.30534	-1.37345	-1.70914	-1.49552		12	0.66291	1.79816	0.85822	2.42072	1.65168	1.26106	0.00373	-0.0451	-3.21892	-0.83855	-0.31365	-0.81414	-0.82635	-1.94939		12	0.1255	0.8213	0.3086	-1.62011	-1.72997	-0.50927	-2.58446	-1.32714	-1.07079	-0.93652	-0.85107	-2.09618	-1.32714	-0.87548		12	0.16012
12.05	1.52572	0.4576	-0.33585	1.46468	1.58675	-1.73966	0.09139	0.36605	-1.70914	-1.12931	0.39657	-1.2819	-1.73966	-1.8007		12.05	0.23558	1.65159	1.24876	2.3596	2.17649	1.44407	0.4431	0.21116	-2.88942	-1.15602	-0.05739	-0.78981	-0.7654	-1.44899		12.05	-0.04545	1.2729	-0.10649	-1.5103	-2.05961	-0.72905	-3.06059	-1.18071	-1.19292	-0.49711	-1.70561	-2.377	-1.29057	-1.30278		12.05	-0.37704
12.1	1.15951	1.37313	-0.0612	1.19003	1.92245	-1.31242	0.67123	0.51864	-1.00724	-1.8007	-0.00015997	-0.70206	-0.97672	-1.40397		12.1	-0.14293	1.10219	1.2975	1.93227	3.00648	1.04115	0.32094	0.30873	-2.68199	-1.10729	-0.13072	-0.57018	-0.64342	-1.05846		12.1	-0.05771	0.8334	-0.32627	-1.48594	-1.29062	-0.43613	-2.6334	-1.18076	-1.15635	-0.91221	-1.99863	-2.97519	-1.68125	-1.47373		12.1	-0.41372
12.15	1.4952	1.76986	0.61019	1.25106	2.83797	-1.03776	0.94588	0.06088	-1.2819	-1.55656	0.06088	-1.09879	-1.15983	-1.34293		12.15	0.16216	0.87017	1.52935	1.9688	3.09185	1.15093	0.14995	0.41851	-2.34028	-1.09517	-0.05757	-0.96089	-0.50923	-0.70454		12.15	-0.43619	0.13755	-0.72915	-1.19302	-0.93667	-0.60708	-2.65786	-1.05874	-1.82779	-0.6315	-2.35269	-2.548	-1.48599	-1.26626		12.15	-0.24288
12.2	1.73934	2.19711	1.09847	1.25106	3.17367	-1.12931	1.06796	0.15243	-0.36637	-1.67863	-0.18327	-1.00724	-0.97672	-0.61051		12.2	0.71139	0.7358	1.46822	1.91988	2.71334	0.97994	0.52828	0.47945	-2.19389	-1.13188	0.44283	-1.19291	-0.25297	-0.94877		12.2	-0.48507	-0.16768	-0.85128	-1.2297	-1.16866	-0.69259	-2.35274	-1.32735	-1.99874	-1.00997	-2.1086	-2.68233	-1.63253	-1.38839		12.2	-0.48707
12.25	1.80038	2.014	1.12899	1.86141	3.38729	-1.64811	0.9764	0.12191	-0.61051	-1.64811	-0.45792	-0.91569	-1.83121	-0.45792		12.25	0.8944	0.67468	1.37048	1.73669	2.4569	0.65026	0.69909	0.40612	-2.08411	-0.74134	0.99206	-1.05872	-0.33851	-0.93665		12.25	-0.16774	0.27172	-0.59498	-1.22975	-0.9734	-0.71705	-2.03541	-1.08326	-2.05983	-0.81471	-2.02321	-2.37721	-1.04664	-1.26637		12.25	-0.0843
12.3	2.31918	2.014	1.12899	2.04452	2.86849	-1.64811	0.57967	0.61019	0.12191	-1.89225	-0.42741	-0.70206	-2.13639	0.42709		12.3	0.29617	0.45486	1.45584	1.87088	1.74881	0.44266	-0.02121	0.32058	-2.21848	-0.50949	0.65018	-1.36398	-0.58273	-0.64377		12.3	0.54022	0.29608	-0.48517	-1.51056	-0.97345	-0.58283	-1.2298	-1.29084	-1.24201	-1.21759	-1.77912	-2.90216	-1.58381	-1.46174		12.3	-0.18201
12.35	1.12899	1.46468	0.85433	1.70882	2.59383	-1.19035	0.09139	0.24398	-0.42741	-1.86173	-1.09879	-0.42741	-2.13639	0.06088		12.35	0.29608	0.61347	1.48017	2.07831	1.66327	0.96747	-0.66827	0.71112	-1.80353	-0.69269	0.23505	-1.82794	-0.3753	0.07636		12.35	0.80872	0.46692	-0.47302	-1.76696	-0.7904	-0.37536	-1.10778	-0.87585	-0.91247	-0.98571	-1.74255	-2.38952	-1.58386	-0.98571		12.35	0.06207
12.4	1.22054	1.55624	1.19003	0.85433	2.16659	-0.73258	-0.18327	0.24398	-0.18327	-1.58707	-0.09171	-1.00724	-2.83829	0.09139		12.4	0.63779	0.54014	1.22373	1.72422	1.91953	0.94297	-0.42422	0.90635	-1.04678	-0.82705	-0.14346	-1.6083	-0.02139	0.1373		12.4	1.16267	0.58894	-0.14348	-1.49846	-0.63176	-0.351	-1.08342	-1.46184	-0.94915	-1.69377	-1.26653	-2.40178	-1.76702	-1.25432		12.4	0.14747
12.45	1.46468	1.61727	0.91537	0.64071	2.59383	-0.88517	0.36605	-0.18327	-1.31242	-1.40397	-0.00015997	-0.70206	-2.22794	-1.09879		12.45	0.33253	0.71095	1.21143	1.57764	1.62647	0.89405	0.03956	0.32032	-0.87597	-0.63183	-0.11913	-1.09569	0.08839	-0.15575		12.45	0.54006	0.28371	0.54006	-1.68162	-1.04685	-0.07029	-1.1201	-1.37644	-1.33982	-1.4741	-0.80271	-2.04783	-1.19334	-0.7783		12.45	-0.27984
12.5	2.5328	1.3121	1.06796	0.76278	2.50228	-0.73258	0.76278	-0.67155	-1.31242	-1.67863	0.51864	-1.40397	-1.83121	-0.79362		12.5	0.11271	1.4799	1.35783	1.43107	1.58976	1.07707	0.52775	-0.11922	-0.79061	-0.96151	0.34465	-0.81502	-0.27791	-0.4366		12.5	0.21042	0.11276	0.78415	-1.98685	-0.91263	-0.38773	-0.77835	-2.01126	-1.04691	-1.23001	-1.05912	-2.45072	-0.14359	-0.81497		12.5	-0.17003
12.55	2.59383	1.61727	0.36605	0.82381	2.7159	-1.00724	1.03744	-0.82413	-1.19035	-1.40397	-0.2443	-1.00724	-1.2819	-1.03776		12.55	-0.03386	1.69954	1.49202	1.2845	1.84602	1.06477	0.79622	0.01497	-0.65642	-1.41325	0.7596	-0.50993	-0.1071	-1.03484		12.55	0.63761	0.14933	0.63761	-1.92587	-1.2911	-0.44882	-0.70516	-2.08456	-1.40096	-0.2413	-2.07235	-2.26766	0.19816	-0.82723		12.55	-0.60954
12.6	2.10555	1.40365	0.30502	1.55624	1.86141	-0.48844	1.03744	0.06088	-0.00015997	-1.2819	-0.2443	-1.09879	-0.30534	-1.09879		12.6	-0.35133	1.29662	1.614	1.12572	1.72387	0.40551	0.77172	0.07592	-0.55885	-1.27907	0.33226	-0.22926	-0.33912	-1.23024		12.6	0.8817	0.16148	0.38121	-2.04799	-1.07143	-0.64418	-1.38881	-2.0602	-1.24233	-0.3268	-2.74379	-1.95033	-0.16811	-0.74184		12.6	-0.20676
12.65	2.28866	1.37313	-0.2443	1.70882	2.25814	-0.42741	0.73226	0.24398	0.2745	-1.34293	-1.09879	-0.97672	-0.57999	-1.43449		12.65	-0.33921	1.51626	1.83364	1.16225	1.74819	-0.15611	0.58852	0.08803	-0.87632	-0.77867	-0.21714	-0.71763	-0.71763	-1.25474		12.65	0.89385	0.08819	0.51543	-2.37763	-0.98603	-0.74189	-1.69404	-1.53535	-0.83955	-0.40009	-2.58515	-1.70625	-1.1081	-0.42451		12.65	-0.24344
12.7	1.76986	0.73226	0.15243	1.95296	2.22762	-0.00015997	0.30502	0.61019	0.2745	-1.70914	-0.27482	-1.06828	-0.79362	-2.19743		12.7	0.30767	1.77252	1.40631	0.90582	2.11431	-0.02192	0.84478	0.25884	-0.66889	-0.63227	0.0025	-1.31586	-0.93744	-0.91303		12.7	0.79614	0.45435	0.66186	-1.92603	-0.80298	-0.93726	-2.29224	-1.13257	-0.20483	-1.21802	-2.20679	-1.49878	-1.14478	0.14917		12.7	0.42789
12.75	1.28158	1.46468	0.48812	1.15951	2.47176	-0.7631	0.73226	-0.0612	-0.88517	-1.73966	-0.03068	-0.97672	-0.97672	-1.465		12.75	0.64938	1.44284	1.18649	0.71042	1.85788	-0.03421	0.90573	0.36862	-0.86429	-0.55911	0.30759	-1.29154	-1.2305	-1.18167		12.75	0.88154	1.08906	0.94257	-1.75518	-0.82745	-1.27911	-2.14581	-0.99834	-0.52227	-1.41338	-2.01153	-1.69415	-1.24249	-0.38799		12.75	0.18369
12.8	0.70174	1.12899	0.06088	1.15951	2.22762	-0.18327	0.54916	0.03036	-1.43449	-1.67863	0.64071	-1.03776	-1.89225	-1.40397		12.8	0.84461	1.1864	1.12537	1.30847	1.45496	0.09998	0.56384	0.28308	-0.94983	-0.29065	0.35633	-1.20617	-1.67004	-1.19397		12.8	0.79604	1.52846	1.2477	-1.53551	-0.72984	-0.74205	-2.36559	-0.91295	-0.55894	-1.73082	-1.73082	-1.36461	-0.37584	-0.32701		12.8	0.68413
12.85	0.7933	1.4952	0.15243	0.73226	2.07503	-0.12223	0.88485	-0.27482	-2.13639	-1.86173	0.61019	-1.06828	-1.55656	-0.70206		12.85	1.10087	1.07645	0.57596	1.96756	1.66239	0.50272	0.58817	0.47831	-0.9255	-0.15646	-0.0466	-1.07199	-1.56027	-0.86447		12.85	0.69833	1.32089	1.14999	-1.6088	-0.7421	-0.70548	-1.80411	-1.20597	-1.27921	-1.69425	-1.6088	-1.53556	-0.36368	-0.63224		12.85	0.34227
12.9	1.25106	1.43417	-0.00015997	0.76278	1.76986	0.54916	0.61019	0.2745	-1.22086	-2.22794	0.18295	-0.61051	-1.92277	-1.19035		12.9	0.64912	0.86884	-0.37627	2.13838	2.23603	0.82002	0.60029	0.80781	-1.16973	-0.35186	-0.05889	-1.1087	-1.18194	-0.70586		12.9	0.35648	1.01566	1.19876	-1.75534	-0.93747	-0.38815	-1.90182	-0.88864	-1.20602	-1.26706	-1.30368	-1.5112	-0.18063	-0.76657		12.9	0.45208
12.95	1.58675	1.83089	0.88485	0.48812	1.4952	0.48812	1.25106	0.24398	-1.00724	-1.92277	-1.2819	-0.91569	-1.58707	-1.37345		12.95	0.39268	0.84434	-0.58388	2.60215	2.63878	0.49034	0.34385	0.57579	-1.74355	-0.38857	-0.66933	-1.21865	-1.4872	-0.55947		12.95	0.33201	0.90574	1.51609	-1.4136	-1.4258	-1.29153	-2.08498	-1.14504	-1.34035	-0.97414	-0.98635	-2.40236	-0.22951	-1.10842		12.95	0.20788
13	2.16659	2.014	1.37313	0.36605	1.98348	0.94588	0.94588	0.76278	-0.2443	-1.12931	-1.77018	-0.79362	-1.49552	-1.31242		13	0.67335	1.54005	0.28273	2.69972	2.60207	0.41701	0.18507	0.24611	-2.08543	-0.6328	-0.57176	-1.65819	-1.19432	-0.47411		13	-0.09529	0.4052	1.56487	-1.5113	-1.40144	-1.43806	-2.31697	-0.97419	-0.8033	-0.70564	-0.54695	-2.5367	-0.52254	-1.09627		13	0.29328
13.05	2.13607	1.55624	1.55624	0.42709	1.83089	1.28158	1.70882	0.36605	-0.7631	-1.09879	-1.49552	-0.73258	-1.43449	-1.55656		13.05	0.91741	1.9428	0.86858	2.28459	2.56536	0.67327	0.52678	0.36809	-2.01228	-0.96247	0.2094	-1.62165	-1.16999	-0.69392		13.05	-0.00989	-0.09534	1.68688	-1.04749	-1.74329	-1.57239	-2.48792	-1.20618	-1.34046	-0.90101	-0.38831	-2.89075	-0.5348	-0.63245		13.05	0.01246
13.1	1.95296	1.83089	1.58675	-0.0612	2.56332	1.55624	1.46468	0.48812	-0.79362	-1.64811	-0.45792	-0.15275	-0.61051	-0.79362		13.1	0.81966	2.05257	1.35677	2.18685	2.34554	0.83187	0.47787	0.57552	-2.81803	-0.57194	0.49007	-2.09782	-1.51188	-0.6818		13.1	0.29523	-0.24188	0.90558	-1.43817	-1.20623	-1.09637	-2.76873	-0.98651	-1.35272	-0.77899	-0.51043	-3.30584	-1.01092	-0.92547		13.1	-0.54912
13.15	1.64779	1.55624	1.67831	0.39657	1.95296	2.16659	1.34261	-0.00015997	-1.67863	-2.07536	-0.48844	-0.64103	-0.73258	-1.31242		13.15	0.95385	1.89379	1.0393	2.57739	2.30883	0.56323	0.33129	0.64868	-3.3064	-0.46216	0.58764	-2.12232	-1.45093	-0.54761		13.15	0.27076	-0.15648	0.77125	-1.2307	-1.53588	-0.79125	-2.78099	-1.37719	-1.69457	-1.24291	-0.43724	-3.50121	-0.79125	-0.74242		13.15	-0.51256
13.2	1.4952	2.014	1.89193	0.18295	2.014	1.67831	0.9764	0.21346	-1.95328	-2.47208	-0.2443	-0.36637	-0.27482	-0.88517		13.2	1.11246	1.34439	0.673	2.54068	1.91812	0.24576	0.51431	0.99039	-2.92807	-0.51108	0.35562	-1.46323	-1.52426	-1.18247		13.2	0.18526	-0.58378	0.69796	-1.73124	-1.36503	-0.11991	-2.29277	-1.70683	-1.69462	-1.02323	-0.80351	-3.55009	-1.15751	-0.6082		13.2	-0.4882
13.25	1.76986	2.62435	1.22054	0.67123	2.34969	1.76986	0.48812	0.21346	-2.53312	-2.22794	-0.48844	-0.91569	-1.03776	-1.2819		13.25	1.12457	0.75836	0.6485	1.99127	1.60065	-0.09613	0.50202	1.01471	-2.98919	-0.5722	-0.65765	-1.49994	-1.19476	-1.18255		13.25	-0.21762	-0.53501	0.3439	-1.7435	-1.45053	0.28286	-1.97544	-1.78012	-2.17075	-1.18198	-1.12094	-2.74448	-1.3895	-0.43735		13.25	0.25637
13.3	1.95296	2.25814	1.22054	0.70174	2.80746	1.03744	0.39657	-0.12223	-2.44157	-2.47208	-0.0612	-0.70206	-0.82413	-0.97672		13.3	1.3198	0.39206	1.10007	2.16208	1.52732	-0.02297	0.46531	1.06345	-2.8428	-1.07278	-0.80422	-1.04836	-1.26809	-1.57327		13.3	-0.44961	-0.85244	0.22178	-2.1708	-0.7792	-0.20547	-1.71914	-1.9877	-2.41494	-0.79141	-1.26748	-2.59805	-1.35293	-0.68154		13.3	-0.54935
13.35	2.47176	1.86141	1.22054	0.57967	2.83797	1.12899	0.51864	-0.27482	-1.8007	-2.25846	-0.51896	-1.22086	-1.09879	-1.58707		13.35	1.25868	0.7826	1.63709	2.03993	2.07655	0.4286	0.50184	0.79481	-2.75744	-0.81652	-0.82873	-1.79308	-1.45129	-1.20715		13.35	-0.66939	-0.46187	-0.1689	-2.39058	-0.6816	-0.44966	-1.63375	-1.47505	-2.63472	-1.10884	-1.52388	-1.84126	-1.5483	-0.88912		13.35	-0.8912
13.4	2.34969	1.19003	1.73934	0.4576	2.22762	0.85433	1.28158	-0.67155	-1.70914	-2.89933	-0.15275	-1.09879	-0.70206	-1.00724		13.4	0.73368	1.12431	1.66142	1.83232	2.55253	0.0623	-0.04757	-0.31612	-2.30587	-0.47481	-0.29171	-1.6711	-1.39034	-1.36592		13.4	-0.18116	-0.0713	0.38036	-2.93995	-0.4131	-1.49952	-1.23097	-0.938	-1.9756	-1.49952	-1.16993	-2.07325	-1.09669	-0.5962		13.4	-1.46499
13.45	2.04452	1.25106	1.76986	0.73226	2.16659	0.48812	1.00692	-0.39689	-1.83121	-2.5026	-0.39689	-1.31242	-0.70206	-0.70206		13.45	0.67256	1.09981	1.89326	1.97871	2.01534	0.00117	-0.31621	-0.304	-1.80547	0.46504	-0.16972	-1.72002	-1.24394	-1.31718		13.45	0.44134	-0.38873	0.24603	-2.56159	-0.6817	-1.40192	-1.84137	-0.37653	-1.3653	-1.49957	-1.15778	-2.39069	-0.93805	-0.74274		13.45	-0.92793
13.5	2.014	2.16659	1.12899	1.43417	1.3121	0.12191	1.06796	-0.88517	-2.5026	-2.77726	0.39657	-0.73258	-0.9462	-0.51896		13.5	1.12413	1.25841	1.45372	1.78331	2.25939	-0.23085	-0.54823	-0.46278	-2.25721	0.29406	0.15978	-1.30507	-0.74354	-1.537		13.5	0.36805	-0.02258	0.69764	-1.93908	-0.99914	-1.42638	-2.1466	-0.79162	-1.38976	-1.40197	-1.02355	-2.20764	-0.4132	-1.01135		13.5	-0.56178
13.55	1.43417	2.74642	1.09847	1.22054	1.58675	0.18295	0.33553	-0.39689	-2.3195	-1.92277	-0.09171	-0.64103	-0.70206	-0.27482		13.55	1.40481	1.49026	0.68459	1.33156	1.83205	-0.40183	-0.26756	-0.06004	-2.31834	0.15969	-0.04783	-1.25632	-0.74363	-1.45164		13.55	-0.07146	-0.36443	0.75862	-1.58513	-0.82829	-0.63298	-2.39079	-0.95036	-1.09685	-1.12126	-0.92595	-1.75603	0.00178	-1.0114		13.55	-0.25666
13.6	1.4952	2.68539	0.33553	1.37313	1.52572	0.82381	0.73226	-0.48844	-2.38053	-1.89225	0.42709	-0.70206	-1.15983	-0.88517		13.6	0.92864	1.69769	0.75775	1.66107	1.49017	0.08636	0.09857	-0.08454	-3.16071	-0.27985	-0.27985	-0.8902	-0.86579	-1.28083		13.6	0.01394	-0.2302	1.30788	-1.24339	-0.84055	-0.572	-2.46409	-1.73167	-1.20676	-1.41428	-0.64524	-0.90159	0.16042	-1.21897		13.6	-0.11023
13.65	1.67831	2.89901	0.36605	1.22054	1.58675	0.2745	0.67123	-0.03068	-1.86173	-1.19035	0.03036	-1.12931	-1.09879	-1.03776		13.65	0.79428	2.2225	1.33139	1.45346	1.42904	0.50131	-0.09683	0.07406	-3.07535	-0.36539	-1.03678	-1.04898	-1.26871	-0.91471		13.65	0.25803	-0.40115	0.77072	-1.62186	-0.37674	0.01389	-2.61063	-1.15799	-1.10916	-1.20682	-1.58523	-1.42654	0.30685	-0.88943		13.65	0.0484
13.7	1.43417	2.80746	0.4576	1.06796	1.67831	0.91537	1.3121	-0.00015997	-2.62467	-1.37345	-0.36637	-1.2819	-1.61759	-1.58707		13.7	0.89185	1.78296	1.23364	1.18482	1.28247	1.38013	0.000734161	-0.24341	-2.75805	-0.4021	-0.95141	-1.03686	-1.21997	-1.12231		13.7	0.70963	0.05045	0.18473	-1.35335	-0.47445	-0.49886	-2.65951	-1.37777	-1.89046	-1.19466	-1.62191	-1.51205	-0.2181	-0.96273		13.7	0.62208
13.75	1.70882	2.10555	0.7933	1.34261	0.94588	1.06796	1.46468	0.51864	-2.19743	-0.9462	-0.36637	-1.31242	-1.52604	-1.2819		13.75	0.59879	1.23356	1.28238	1.34342	1.44108	1.03824	-0.09701	-0.0726	-2.11117	0.000646357	-0.7806	-1.40316	-0.92709	-1.24447		13.75	1.16124	0.29454	-0.25477	-1.04823	0.11144	-0.71864	-2.24452	-1.62196	-1.65858	-0.55995	-1.79286	-2.19569	-0.14491	-0.66981		13.75	0.39009
13.8	1.09847	2.07503	1.03744	1.28158	1.3121	1.67831	1.25106	0.61019	-2.07536	-0.73258	0.30502	-1.49552	-1.92277	-1.67863		13.8	0.90388	1.34333	0.85505	1.37995	1.1114	1.24567	-0.17034	-0.06048	-2.03802	-0.2802	0.04939	-1.06145	-0.78069	-1.37884		13.8	0.80718	0.68511	-0.3769	-0.45014	-0.12055	-0.88959	-2.26899	-2.34223	-1.40229	-0.3769	-1.15815	-2.68403	-0.62104	-0.66987		13.8	0.03603
13.85	1.12899	1.92245	0.64071	1.19003	1.40365	1.3121	0.91537	0.4576	-1.8007	-0.91569	0.48812	-1.40397	-1.52604	-1.70914		13.85	0.65965	1.05027	1.05027	2.20994	1.81932	0.97703	-0.23146	0.25682	-1.81838	-0.21926	-0.30471	-0.67092	-0.96389	-1.00051		13.85	0.9292	0.89258	-0.01074	-0.54785	0.12354	-0.41357	-2.12256	-2.39111	-0.90185	-0.41357	-1.3291	-2.85498	-0.79199	-1.31689		13.85	-0.28141
13.9	1.58675	1.73934	0.94588	0.64071	2.41073	0.88485	0.36605	0.42709	-2.3195	-1.12931	-0.12223	-1.58707	-1.8007	-1.52604		13.9	0.51308	1.57509	0.7328	2.03896	1.57509	1.39198	-0.4879	0.17128	-2.19688	-0.8297	0.09804	0.17128	-1.13487	-1.15929		13.9	0.68501	0.81929	0.22114	-0.76763	-0.41362	-0.38921	-2.84282	-2.18364	-0.66997	-0.62114	-1.20708	-3.148	-0.59673	-1.19487		13.9	-0.01291
13.95	1.46468	1.83089	0.54916	0.24398	2.56332	0.9764	1.3121	-0.18327	-2.25846	-1.52604	-0.51896	-1.58707	-1.2819	-1.03776		13.95	0.45195	1.26982	0.43975	2.51494	2.0999	0.54961	-0.64668	0.23223	-2.19697	-0.5124	-0.3293	0.24443	-0.59785	-0.95186		13.95	0.91689	0.74599	0.68495	-1.36583	-0.65782	-0.30381	-2.68419	-2.12266	-0.92637	-0.85313	-1.53672	-2.80626	-1.04844	-1.37803		13.95	-0.34256
14	1.22054	1.55624	0.33553	0.36605	2.5328	0.70174	1.46468	-0.42741	-2.44157	-1.55656	-0.64103	-1.52604	-1.58707	-1.22086		14	0.11007	1.67257	0.78146	2.2463	1.85567	0.63497	-0.79325	-0.3538	-2.22147	-0.96415	0.02462	0.09786	-0.62235	-1.29374		14	0.34311	0.66049	0.06234	-1.01188	-1.10953	-0.80436	-3.34342	-1.85416	-0.76773	-0.48697	-1.45133	-2.67203	-0.75553	-1.07291		14	-0.45248
14.05	0.39657	1.67831	0.4576	0.61019	2.47176	1.46468	2.47176	-0.51896	-2.59415	-1.83121	-0.15275	-1.15983	-0.64103	-1.31242		14.05	0.53723	1.81896	1.17199	2.31945	2.07531	0.70812	-0.5492	-0.1952	-2.35584	-0.79334	0.04895	-0.58582	-0.34168	-0.91541		14.05	0.03788	0.30643	0.0867	-0.35275	-0.21847	-0.69455	-3.35568	-2.15939	-0.98751	-0.81662	-1.84201	-2.02511	-1.14621	-1.12179		14.05	-0.68447
14.1	0.2745	1.46468	0.51864	1.37313	1.86141	1.12899	2.22762	0.18295	-2.44157	-1.67863	0.15243	-1.34293	-0.2443	-1.22086		14.1	0.37845	1.61136	1.64798	1.96536	1.6846	1.61136	-0.89108	0.1221	-2.01413	-1.12302	0.37845	-0.81784	-0.76901	-0.93991		14.1	0.05003	0.41624	-0.58474	-0.31618	-0.10866	-0.49929	-3.75856	-1.69557	-0.82888	-0.90212	-1.64675	-1.71999	-1.54909	-1.37819		14.1	-0.92867
14.15	0.88485	1.64779	1.34261	1.55624	1.55624	1.58675	2.04452	0.33553	-2.80778	-1.9838	0.7933	-0.9462	0.36605	-1.465		14.15	0.42719	1.17182	1.75775	2.28266	2.30707	1.80658	-0.4151	0.81781	-2.29498	-0.96442	0.29291	-0.7691	-0.53717	-0.86676		14.15	-0.12092	0.41619	-0.37727	-0.09651	0.35515	-0.64582	-3.30696	-1.62239	-1.45149	-1.28059	-1.18293	-2.12287	-1.35383	-0.81672		14.15	-0.95314
14.2	1.03744	1.46468	1.12899	0.88485	1.15951	1.61727	1.86141	0.30502	-2.56364	-1.86173	0.15243	-0.97672	-0.30534	-1.40397		14.2	0.14634	1.01304	1.69663	1.97739	2.38022	1.4769	-0.56167	0.70786	-2.47817	-1.14761	0.31724	-0.48843	-0.63491	-0.89126		14.2	0.0133	0.51379	-0.43836	-0.20642	-0.23084	-1.3783	-3.30701	-0.8534	-1.30506	-1.41492	-1.17078	-2.06189	-1.18299	-0.65808		14.2	-0.59919
14.25	1.61727	1.12899	0.9764	1.09847	1.12899	1.80038	1.43417	-0.12223	-2.62467	-1.92277	-0.45792	-0.82413	-0.42741	-1.70914		14.25	0.17066	1.36695	1.56226	2.11158	2.6731	1.34254	-0.14672	0.67115	-3.00316	-0.87914	0.56129	-0.24438	-0.64721	-0.43969		14.25	0.28181	0.23298	0.04987	-0.19427	-0.51165	-1.41497	-2.74554	-0.70696	-1.40277	-1.39056	-0.81683	-2.26946	-0.68255	-0.35296		14.25	-0.19641
14.3	1.70882	1.43417	0.67123	0.82381	1.19003	1.89193	1.37313	-0.39689	-2.22794	-1.31242	-1.19035	-1.70914	-0.7631	-1.40397		14.3	-0.02474	1.64763	1.00065	1.91618	2.17253	1.39128	-0.29329	0.28044	-2.57601	-0.4886	0.19499	-0.18343	-0.81819	-0.17122		14.3	0.56251	0.30617	0.03761	-0.62157	-0.6826	-0.62157	-2.19628	-0.43846	-1.58592	-1.73241	-0.98778	-1.81786	-0.79247	-0.06004		14.3	-0.34295
14.35	1.52572	1.3121	0.30502	1.09847	1.00692	1.40365	0.91537	-0.03068	-1.95328	-1.34293	-0.64103	-1.8007	-0.36637	-1.70914		14.35	0.04842	1.79402	0.93953	2.05037	1.86726	1.69637	0.15828	-0.06145	-2.67375	-0.63518	0.46345	-0.02483	-1.09905	-0.20793		14.35	0.48922	-0.08451	0.13521	-0.19437	-0.15775	-0.57279	-2.23295	-0.51176	-1.75687	-1.41508	-0.76811	-1.96439	-1.1099	0.02535		14.35	-0.09887
14.4	1.64779	1.55624	0.57967	1.06796	1.15951	1.64779	1.34261	-0.57999	-1.31242	-1.49552	-0.48844	-1.92277	0.15243	-1.58707		14.4	-0.08595	1.69628	0.57323	1.95263	1.69628	1.36669	0.26805	-0.09816	-2.16114	-0.47657	0.08495	-0.22023	-1.19679	-0.28126		14.4	0.3671	0.64786	0.26944	-0.3165	-0.17001	-0.34091	-1.86679	-1.12216	-1.97665	-1.7081	-1.42734	-2.37949	-0.93906	0.50137		14.4	-0.36748
14.45	1.37313	1.40365	0.54916	0.9764	1.06796	1.46468	1.09847	0.12191	-1.2819	-1.49552	-0.45792	-0.88517	-0.39689	-1.8007		14.45	0.40224	1.04922	1.1957	2.14785	1.20791	1.90371	0.51211	0.08486	-2.01475	-1.0626	0.30459	0.21914	-1.44102	-0.80625		14.45	0.52573	0.96519	0.11069	-0.12124	-0.048	-1.07339	-2.09878	-1.4396	-1.28091	-1.68374	-1.20766	-2.26968	-1.2687	0.50132		14.45	0.01088
14.5	1.3121	1.83089	0.09139	1.03744	0.9764	1.76986	1.34261	0.54916	-2.07536	-1.43449	-1.06828	-0.82413	-0.61051	-1.34293		14.5	0.60968	1.12237	1.6961	2.3919	1.58624	1.63507	0.57305	0.60968	-1.51435	-0.94062	-0.31806	0.36554	-1.28241	-1.01386		14.5	0.85527	1.35576	0.67217	-1.37862	-0.3044	-0.91475	-1.89131	-2.62373	-1.41524	-1.50069	-1.41524	-2.18428	-1.32979	0.15947		14.5	0.09627
14.55	2.28866	1.37313	0.54916	0.61019	1.34261	1.92245	1.4952	0.85433	-1.89225	-1.12931	-1.34293	-0.61051	-1.22086	-1.43449		14.55	0.81711	1.45187	2.81906	1.95236	1.76926	1.79367	0.01144	0.59738	-1.30692	-1.20926	-0.2449	0.58517	-1.31912	-1.1116		14.55	1.5266	0.91625	0.95287	-1.80591	-0.20679	-1.00025	-2.31861	-2.63599	-1.32984	-1.31763	-0.89039	-2.01343	-1.35425	0.03735		14.55	0.38919
14.6	2.16659	1.58675	0.70174	1.40365	1.92245	1.80038	1.06796	0.73226	-2.22794	-1.43449	-1.67863	-0.27482	-0.61051	-0.67155		14.6	0.12122	2.06214	2.8678	2.19641	2.56262	1.50061	-0.15954	0.89026	-1.2948	-0.40369	-0.57458	-0.22058	-0.58679	-0.51355		14.6	1.18475	0.0495	0.94061	-1.62286	-0.06036	-0.40216	-2.01349	-2.3797	-1.48858	-0.92706	-0.89044	-2.35528	-1.70831	-0.48761		14.6	-0.3555
14.65	1.55624	1.09847	0.88485	1.61727	2.68539	1.95296	1.09847	0.4576	-2.01432	-1.43449	-1.86173	-0.42741	-0.54948	-1.15983		14.65	0.04789	1.78129	2.91654	2.04984	2.30619	1.8057	-0.40377	0.585	-1.27047	-0.20846	0.01127	-0.23287	-0.33053	-0.19625		14.65	1.08705	-0.01159	0.37904	-0.95153	0.29359	-0.5487	-2.31872	-1.80602	-1.43981	-0.96374	-1.40319	-3.36852	-1.75719	-0.5487		14.65	-0.48983
14.7	1.28158	1.55624	1.28158	1.80038	2.47176	1.22054	0.73226	0.48812	-2.13639	-1.95328	-1.64811	-0.9462	-0.70206	-1.465		14.7	-0.40386	2.11079	2.29389	2.48921	2.22065	1.50044	0.02339	0.65815	-1.67339	0.29194	0.12104	-0.57476	0.14546	0.65815		14.7	0.46443	0.11043	0.29354	-0.60978	0.33016	-0.59758	-2.22111	-2.13566	-1.41545	-0.75627	-1.90373	-3.63713	-1.94035	-0.20695		14.7	-0.74624
14.75	1.25106	1.67831	0.85433	1.58675	1.86141	0.88485	1.06796	0.15243	-2.07536	-1.77018	-1.61759	-1.95328	-0.61051	-2.35001		14.75	-0.18422	1.92759	1.97642	2.55015	1.95201	1.43931	0.15757	0.21861	-1.7101	0.16978	0.92662	-0.15981	0.1942	0.76793		14.75	0.8428	0.86721	-0.1948	-0.47556	0.06155	-0.86619	-1.74509	-2.88035	-1.83054	-0.70749	-1.96482	-3.71042	-1.20798	-0.30466		14.75	-0.28243
14.8	1.67831	2.07503	1.37313	0.48812	1.67831	1.03744	1.03744	0.61019	-1.9838	-1.465	-1.19035	-1.58707	-0.82413	-1.86173		14.8	0.19411	2.24489	1.81764	3.00172	2.45241	0.96315	0.67018	0.26735	-1.53929	0.49928	0.68239	-0.6848	0.46266	0.93874		14.8	0.70847	0.67185	-0.35354	-0.36575	0.01267	-0.793	-1.80618	-2.77054	-1.78177	-0.6221	-1.39114	-2.97806	-0.29251	-0.15823		14.8	0.01049
14.85	1.15951	2.07503	1.15951	0.42709	0.88485	1.12899	0.82381	0.15243	-2.47208	-1.19035	-1.09879	-1.70914	-0.64103	-1.67863		14.85	1.09734	2.36687	1.58562	2.51336	2.02507	0.41375	0.46257	-0.08674	-1.60041	0.38933	1.0241	-0.39192	0.09636	0.01091		14.85	0.67179	0.89152	-0.39022	-0.5367	-0.39022	-0.48787	-1.81844	-2.70955	-2.30672	-0.29256	-1.42781	-2.0992	-0.1949	-0.24373		14.85	-0.0384
14.9	1.00692	1.37313	0.67123	1.12899	1.3121	1.46468	0.94588	-0.12223	-2.35001	-1.52604	-0.64103	-0.70206	-0.57999	-0.91569		14.9	1.54891	2.36678	1.59774	2.41561	1.79305	0.10848	0.8409	0.12069	-1.74699	0.09627	0.57235	-0.34318	-0.11125	-0.0258		14.9	-0.01185	0.65953	-0.74427	-0.15834	-0.13392	-0.70765	-2.31898	-1.92836	-2.36781	-0.68324	-1.00062	-1.68422	-0.02406	-0.39027		14.9	-0.02625
14.95	1.28158	1.00692	0.85433	1.34261	2.04452	1.43417	1.06796	-0.42741	-2.77726	-2.71622	-0.51896	-0.57999	-1.00724	-1.09879		14.95	1.56103	2.04931	1.25585	2.14697	1.52441	0.31591	0.77978	-0.39209	-2.19874	-0.62403	0.9873	0.37695	-0.27002	-0.50196		14.95	0.23224	1.12335	-1.0495	-0.10956	-0.24384	-0.76874	-1.53778	-2.05048	-1.95282	-0.62226	-1.19599	-1.58661	-0.1706	-0.1706		14.95	-0.12396
15	1.3121	0.24398	0.70174	1.37313	2.07503	1.22054	1.34261	-0.61051	-2.47208	-2.80778	-0.30534	-0.2443	-1.34293	-1.52604		15	1.24356	2.12247	1.56094	2.34219	1.57315	1.03604	1.09708	-0.2457	-2.14999	-0.51425	0.4501	0.24258	0.02286	-0.14804		15	0.09791	1.1233	-1.3059	0.24439	0.20777	-1.55004	-1.72094	-2.38012	-1.78198	-1.24487	-1.13501	-2.29467	-0.4392	-0.24389		15	0.21778
15.05	0.85433	0.57967	0.54916	0.9764	2.22762	1.34261	1.06796	0.09139	-2.86881	-2.96037	-0.2443	-0.48844	-1.67863	-2.35001		15.05	0.63312	2.02472	1.60968	2.47638	1.75617	1.18244	0.82843	-0.64862	-2.06463	-0.48993	0.0716	0.79181	0.49884	-0.23358		15.05	0.09785	1.94111	-1.08623	-0.72002	-0.29277	-1.44023	-2.16045	-2.56328	-1.31816	-1.81865	-1.04961	-2.67314	-0.63457	-0.36602		15.05	0.04683
15.1	1.00692	0.39657	0.30502	0.7933	1.67831	1.00692	0.64071	0.2745	-2.44157	-2.56364	-0.45792	-0.73258	-1.15983	-2.65519		15.1	0.53538	1.9636	2.15891	2.59836	2.00022	0.926	1.02366	-0.01394	-1.61306	-0.35574	-0.68533	0.51096	0.926	0.37668		15.1	0.31753	1.75796	-0.98863	-1.09849	-0.23179	-1.44029	-2.81968	-2.83189	-1.26939	-1.37925	-0.89097	-2.00181	-1.17173	-0.10972		15.1	0.58388
15.15	1.25106	1.25106	0.33553	1.46468	1.46468	1.80038	1.09847	0.85433	-1.67863	-1.52604	-0.12223	-0.36637	-0.51896	-2.35001		15.15	0.30335	2.20765	1.63392	2.8058	1.9513	0.31556	0.70619	-0.08727	-1.75963	-0.39245	-0.55114	0.3766	0.82826	0.10804		15.15	0.74472	1.64804	-0.5004	-1.44034	-0.10977	-1.01309	-3.03946	-2.5878	-1.00089	-1.40372	-0.6835	-1.70889	-1.22061	-0.18302		15.15	0.35189
15.2	1.70882	1.40365	0.54916	1.3121	1.34261	2.19711	1.12899	0.57967	-1.8007	-0.91569	0.12191	-0.48844	0.2745	-1.86173		15.2	0.59623	1.91459	1.71928	2.90336	1.59721	0.33989	1.07231	0.43754	-1.51558	-0.14839	-0.78316	-0.08736	0.07133	-0.06295		15.2	0.78129	0.76908	-0.5859	-0.34176	0.19535	-0.61031	-2.60006	-2.77096	-1.29391	-0.73238	-1.13522	-1.02535	-0.86666	-0.20748		15.2	0.52273
15.25	2.19711	1.22054	1.00692	1.64779	1.37313	2.16659	1.3121	0.2745	-1.70914	-0.64103	0.39657	0.12191	0.51864	-0.70206		15.25	0.62056	1.97554	1.08443	2.85445	1.53609	0.44966	0.93794	0.44966	-1.90629	-0.55131	-1.21049	-0.49028	-0.03862	-0.40483		15.25	0.59813	0.92772	-0.32961	0.08543	0.04881	-0.47609	-2.66115	-2.5757	-1.78224	-0.51271	-0.78127	-0.87892	-0.91554	-0.15871		15.25	0.30295
15.3	1.64779	1.34261	0.70174	1.76986	1.76986	1.70882	0.94588	0.36605	-2.41105	-1.49552	-0.2443	-0.64103	-0.15275	-0.91569		15.3	0.8402	1.65807	1.49938	2.73229	1.90221	0.76696	0.43737	0.51061	-1.943	-1.0763	-1.28382	-0.75892	0.02233	-1.00306		15.3	0.72015	0.69573	-0.61042	0.37835	-0.87898	-0.37849	-1.86774	-2.4781	-1.87995	-0.53718	-0.96442	-1.13532	-0.86677	-0.35407		15.3	0.47379
15.35	1.28158	1.34261	0.91537	0.88485	1.4952	0.76278	0.4576	-0.2443	-2.89933	-1.64811	-0.61051	-0.67155	-0.82413	-0.67155		15.35	0.6448	2.07302	1.47488	2.65896	2.12185	0.84011	0.02224	-0.34397	-2.21165	-1.40598	-1.14964	-0.72239	0.19314	-1.33274		15.35	0.3905	1.39148	-0.79358	0.15857	-1.37952	-1.04993	-1.78235	-2.24622	-2.30725	-0.63489	-1.172	-1.24524	-0.68372	-0.4762		15.35	0.27842
15.4	1.34261	1.34261	0.73226	1.03744	1.03744	0.85433	0.91537	0.2745	-3.57072	-1.83121	-0.48844	-1.31242	-1.89225	-1.34293		15.4	1.18182	2.03631	2.23162	3.00067	2.28045	0.8034	0.20526	-0.57599	-1.71125	-1.39386	-0.95441	-0.29523	-0.33185	-1.68683		15.4	0.35383	1.09846	-1.70916	0.06086	-1.79461	-0.90349	-1.81902	-1.40398	-2.02654	-1.26971	-1.40398	-1.5993	-1.09881	-0.5739		15.4	-0.7104
15.45	1.28158	1.03744	0.36605	1.19003	1.34261	0.9764	1.06796	0.33553	-3.75382	-1.64811	-0.91569	-1.09879	-1.37345	-1.15983		15.45	1.19394	2.67099	2.20712	2.93954	2.26816	1.34042	0.63241	-0.51505	-2.22403	-0.71036	-0.88126	0.13193	0.0831	-0.90567		15.45	-0.26878	0.54909	-2.02659	0.69557	-1.23314	-1.45286	-1.92894	-1.52611	-1.83128	-1.12327	-1.89232	-1.81907	-0.92796	-0.67161		15.45	-0.7837
15.5	1.4952	0.73226	0.70174	1.52572	1.43417	1.43417	1.22054	0.61019	-2.83829	-1.55656	-1.34293	-0.88517	-1.19035	-1.40397		15.5	1.70655	2.6709	2.45117	3.03711	2.25586	1.20606	0.57129	-0.61279	-2.1875	-0.60058	-0.49072	0.7666	-0.14892	-0.83252		15.5	-0.28104	-0.08573	-2.45389	0.81759	-1.33085	-1.44071	-2.40507	-1.2576	-1.90458	-1.13553	-2.19755	-1.62382	-0.89139	-0.3787		15.5	-0.79596
15.55	2.25814	0.61019	0.15243	1.80038	1.37313	2.31918	1.12899	0.7933	-2.5026	-2.10587	-2.19743	-0.97672	-1.06828	-1.52604		15.55	1.90177	3.01261	2.1215	2.8295	1.85294	1.73087	0.913	-0.89364	-2.05331	0.11954	-0.93026	0.41251	0.31486	-0.35653		15.55	-0.43979	0.19498	-2.11215	0.85416	-0.73276	-1.40414	-2.28305	-1.31869	-1.89242	-1.66049	-3.0643	-1.61166	-0.90365	-0.76938		15.55	-0.14905
15.6	2.04452	0.57967	0.09139	1.3121	1.55624	2.22762	0.70174	0.21346	-1.92277	-2.04484	-2.22794	-0.64103	-1.00724	-1.31242		15.6	2.54865	2.85383	2.1092	3.07356	2.02375	1.32795	0.92512	-1.47967	-1.46746	-0.10027	-0.36883	0.46125	0.07063	-0.94256		15.6	0.07286	0.35362	-1.45302	-0.24453	-0.06142	-1.34316	-2.47841	-1.52627	-2.52724	-1.51406	-2.7958	-1.30654	-0.3788	-1.39199		15.6	-0.60077
15.65	0.76278	0.85433	0.2745	0.9764	1.25106	2.13607	1.25106	0.09139	-2.3195	-2.5026	-1.73966	-0.61051	-1.15983	-1.34293		15.65	2.0847	2.90257	1.48655	2.75609	1.93821	1.5598	1.20579	-1.23561	-1.30886	-0.24684	-0.39333	-0.14919	0.10716	-0.79616		15.65	-0.02485	0.86626	-0.73286	-0.70845	0.35356	-1.11128	-2.22212	-1.45308	-2.31978	-1.52632	-1.95356	-0.96479	-0.06147	-1.4897		15.65	-0.72289
15.7	0.03036	1.3121	0.42709	1.40365	1.73934	1.83089	1.28158	0.24398	-1.89225	-2.10587	-1.19035	-0.09171	-1.06828	-1.15983		15.7	1.92592	2.15785	1.2057	2.90248	2.54848	1.1935	0.60756	-1.17467	-1.26012	-0.38121	-0.1859	0.18031	-0.40562	-0.97935		15.7	-0.26905	1.13476	-0.28125	-0.85498	0.39013	-1.33106	-2.4419	-1.63623	-2.12452	-1.36768	-1.62403	-1.77051	-0.5376	-1.56299		15.7	-0.52764
15.75	-0.39689	1.19003	0.51864	1.3121	2.19711	1.12899	1.61727	0.24398	-1.83121	-2.04484	-0.36637	-0.51896	-1.37345	-1.83121		15.75	1.49858	1.877	1.24224	2.23101	2.35308	1.49859	0.54644	-0.30806	-1.21138	0.08257	-0.40571	-0.11274	-0.72309	-0.53999		15.75	-0.74517	1.18354	-0.35455	0.0849	-0.07379	-0.59869	-2.67389	-1.73394	-1.92926	-0.68414	-1.62408	-2.5274	-0.80621	-1.41656		15.75	0.02162
15.8	0.51864	1.4952	1.03744	1.19003	2.13607	0.9764	2.28866	0.48812	-1.8007	-2.07536	-0.39689	-0.57999	-0.67155	-1.40397		15.8	1.47408	2.01119	1.30318	2.52389	2.68258	0.9858	0.02145	-0.13725	-1.1016	0.24117	-0.60111	0.21676	-0.67435	0.00924		15.8	-0.76964	1.28114	-0.09825	0.56093	0.15809	-0.57433	-2.63732	-1.92931	-1.42882	-0.90392	-2.17345	-3.41857	-0.8795	-0.5255		15.8	0.65633
15.85	1.03744	1.58675	0.76278	1.28158	2.22762	1.06796	2.47176	-0.03068	-1.2819	-1.70914	-0.45792	-0.57999	-0.51896	-1.61759		15.85	1.05896	2.10876	1.57165	2.14538	2.3529	1.37634	-0.11292	0.74157	-0.71106	-0.18616	-0.32044	0.37536	-0.49134	0.00915		15.85	-0.39128	0.57308	-0.28141	1.26888	-0.0861	-0.47673	-2.74723	-1.61198	-1.53874	-1.19694	-1.84391	-4.4196	-0.83073	-0.09831		15.85	0.22903
15.9	1.25106	1.34261	0.76278	0.94588	1.52572	1.06796	2.5328	-0.2443	-1.86173	-1.92277	-0.61051	-0.88517	-0.36637	-1.03776		15.9	0.64383	2.10867	1.48611	2.38943	2.38943	1.48611	-0.02756	0.48514	-0.7966	-0.19846	-0.21066	0.09451	-0.18625	0.09451		15.9	-0.48899	0.7073	-0.23264	1.70828	0.1824	-1.09934	-1.7219	-1.02609	-1.88059	-1.24582	-1.66086	-4.37082	-0.47678	-0.61106		15.9	0.4487
15.95	1.28158	1.80038	1.28158	0.94588	1.3121	1.28158	1.92245	-0.33585	-2.13639	-1.67863	-0.82413	-0.51896	-0.73258	-1.25138		15.95	0.16767	1.99872	1.59589	2.3039	1.74237	1.22968	0.17987	0.30194	-0.39386	-0.62579	-0.18634	0.03339	-0.41827	-0.60138		15.95	-0.55007	0.78049	-1.05056	1.02463	-0.22048	-1.62429	-0.79421	-1.38015	-1.83181	-1.1116	-1.52664	-4.70046	-0.12283	-1.20925		15.95	0.08243
16	2.014	1.83089	1.28158	0.9764	1.46468	1.37313	1.46468	-0.88517	-1.64811	-1.67863	-0.33585	-0.82413	-1.09879	-1.15983		16	-0.08877	2.07187	1.0831	2.64561	1.47373	0.99766	0.47275	-0.05215	-0.62588	-0.77236	-0.34512	-0.33291	0.04551	-0.21084		16	-0.94075	1.43962	-1.28255	0.95134	-0.75765	-1.47786	-0.37923	-1.46565	-2.05159	-0.69661	-1.16048	-5.11556	-0.22054	-1.66097		16	0.02134
16.05	2.44125	2.014	1.3121	0.4576	1.4952	1.58675	1.67831	-0.2443	-1.55656	-1.67863	-0.2443	-0.57999	-0.33585	-0.54948		16.05	0.08204	1.69337	1.53468	2.74317	1.26612	0.50929	0.61915	-0.65038	-0.78466	-1.43163	0.24073	-0.14989	-0.04003	0.0088		16.05	-0.5868	1.17101	-1.24598	0.42638	-0.59901	-1.58778	-0.59901	-1.64881	-1.75868	-1.13612	-1.13612	-5.21327	-0.74549	-1.59998		16.05	-0.1252
16.1	2.10555	1.80038	1.22054	0.70174	1.40365	1.70882	1.58675	0.15243	-1.37345	-1.52604	-0.12223	-0.57999	-0.27482	-0.54948		16.1	-0.07674	1.83976	1.58342	2.66984	1.47355	0.63127	0.6923	-0.96785	-1.43172	-0.8824	0.13078	-0.28426	0.53361	0.72892		16.1	-0.91644	1.25641	-0.57465	0.46295	-0.59906	-1.09955	-1.60004	-2.24701	-1.49017	-1.38031	-0.63568	-5.61615	-1.51459	-1.25824		16.1	-0.74781
16.15	2.04452	1.37313	1.09847	1.52572	1.4952	0.51864	1.09847	0.33553	-1.25138	-1.9838	-0.73258	-0.64103	-0.15275	-0.00015997		16.15	0.33821	1.48567	2.4012	2.82845	2.16927	0.35042	0.37483	-1.4196	-1.55388	-0.34538	0.47249	0.15511	0.65559	0.27718		16.15	-0.29394	0.65821	-0.17187	0.51173	0.16993	-0.89208	-1.89306	-2.29589	-1.52685	-1.16064	-1.23388	-5.97021	-1.9663	-1.05077		16.15	-1.24836
16.2	1.70882	1.28158	1.09847	2.16659	1.25106	-0.00015997	1.00692	1.03744	-1.92277	-1.9838	-1.06828	-0.45792	-0.73258	-0.73258		16.2	0.17943	1.864	2.60863	2.3889	2.16918	0.43578	0.57006	-0.84596	-1.37086	0.25267	0.20385	-0.15016	0.71654	0.10619		16.2	-0.50151	0.74361	-0.08647	0.75581	0.08443	-1.002	-2.02739	-2.40581	-0.96538	-1.44145	-1.50249	-5.50639	-1.71001	-0.96538		16.2	-1.85876
16.25	1.3121	0.85433	0.82381	2.5328	1.09847	-0.00015997	0.7933	0.91537	-2.01432	-2.22794	-0.97672	-0.70206	-0.42741	-0.64103		16.25	0.33804	1.76626	3.01138	2.30337	2.40102	-0.11362	0.56997	-0.73618	-1.06577	0.48452	-0.43101	-0.4188	0.67983	0.16714		16.25	0.05996	0.96328	0.04775	0.71914	0.01113	-1.16074	-2.56455	-2.22275	-0.83115	-1.2584	-1.05088	-4.89609	-1.00205	-0.87998		16.25	-1.19964
16.3	1.15951	0.21346	0.91537	2.65487	1.37313	0.64071	1.03744	0.88485	-2.07536	-2.41105	-1.37345	-0.42741	-0.03068	-0.88517		16.3	0.03277	2.04693	3.19439	1.79058	1.68072	0.15484	1.31451	-0.15033	-0.60199	0.13043	-0.65082	-0.18695	-0.07709	-0.30902		16.3	0.14536	1.17075	0.10874	0.70688	-0.44058	-1.41714	-2.67447	-2.01529	-0.37955	-0.78238	-0.94107	-4.42007	-0.50162	-0.41617		16.3	-0.25976
16.35	0.73226	0.15243	1.15951	2.04452	1.73934	1.28158	0.82381	0.57967	-2.25846	-2.04484	-1.06828	0.03036	-0.27482	-0.88517		16.35	0.31345	1.90036	2.97458	2.24216	1.69284	0.33786	0.96042	-0.41898	-1.45657	0.16696	-0.91947	-0.15042	-0.13822	-0.27249		16.35	0.43827	1.26835	0.37724	0.9998	-0.53829	-0.96554	-2.60128	-2.32052	0.01103	-0.79464	-0.63595	-4.04171	-0.09884	-0.29415		16.35	0.59468
16.4	0.67123	0.4576	1.86141	1.34261	2.25814	1.19003	0.03036	0.2745	-2.10587	-1.58707	-1.22086	0.24398	-0.18327	-0.9462		16.4	0.43543	2.12	2.96228	2.18103	1.52185	0.99695	0.28894	-0.39465	-1.61535	-0.27258	-0.26037	0.31336	-0.32141	-0.33362		16.4	0.45043	0.29173	-0.62379	0.37718	0.04759	-0.86793	-2.00319	-1.86891	-0.31862	-0.50172	-0.90455	-4.07838	-0.48951	-0.15992		16.4	0.75331
16.45	1.03744	0.57967	1.76986	0.91537	2.34969	1.09847	0.21346	0.48812	-2.10587	-1.34293	-1.37345	0.15243	-1.22086	-1.2819		16.45	0.70389	2.22977	2.49833	2.31522	2.25419	1.46073	0.00809	-0.68771	-1.82296	-0.01632	-0.10177	-0.07736	-0.08956	0.16678		16.45	0.13299	0.26727	-1.00226	0.03533	0.05975	-0.64826	-1.5882	-1.36847	-0.5384	-0.52619	-1.57599	-3.73664	-0.99006	-0.01349		16.45	-0.19889
16.5	1.25106	1.34261	1.55624	0.48812	1.80038	1.52572	0.57967	0.76278	-1.43449	-1.19035	-1.03776	-0.45792	-1.43449	-0.36637		16.5	0.99677	2.44941	2.38838	1.94892	2.9499	1.25312	-0.28496	-1.06621	-1.84746	-0.50469	0.28877	-0.06524	-0.23614	0.26435		16.5	-0.20886	0.01087	-0.85583	-0.31872	-0.099	-0.29431	-1.55163	-1.29528	-1.18542	-1.19763	-1.64929	-3.04089	-0.88025	-0.1112		16.5	-0.25998
16.55	1.64779	1.3121	1.12899	0.64071	1.40365	1.70882	0.85433	1.09847	-1.34293	-1.37345	-0.88517	-0.42741	-1.15983	0.09139		16.55	1.192	2.60801	1.87559	1.97325	3.14512	1.25303	0.03233	-0.87099	-1.99404	-0.87099	0.37413	-0.13857	-0.61464	0.12999		16.55	-0.07463	0.69441	-0.30657	-0.26995	-0.20891	-0.80706	-0.99016	-1.38079	-1.51506	-1.11223	-1.90569	-2.24749	-1.24651	-0.00139		16.55	-0.29666
16.6	0.94588	1.28158	0.42709	0.91537	1.80038	1.28158	1.03744	0.70174	-1.83121	-0.57999	-0.30534	-0.33585	-0.57999	0.54916		16.6	0.87453	1.80226	1.88771	2.41261	3.09621	0.85011	-0.24852	-1.05418	-2.09178	-0.87108	0.02003	-0.40721	-0.49266	-0.12645		16.6	1.03615	0.88967	0.15725	-0.40428	0.05959	-0.89256	-1.29539	-1.71043	-1.00242	-1.29539	-1.78367	-2.1865	-1.36863	0.19387		16.6	-0.38216
16.65	1.09847	0.9764	0.24398	1.12899	2.04452	1.37313	1.22054	-0.57999	-1.55656	-0.39689	-0.27482	-0.70206	0.24398	0.03036		16.65	-0.30964	1.80217	1.44817	2.41253	2.14397	1.11858	0.03215	-0.70027	-1.55476	-1.20076	-0.49275	-0.32185	-0.7491	-0.67585		16.65	0.87741	1.45114	-0.06253	-1.49076	0.62106	-0.85599	-1.38089	-1.47855	-0.56302	-1.3931	-1.86917	-1.95462	-1.0513	-0.03812		16.65	-0.23574
16.7	1.73934	1.46468	0.64071	0.54916	2.13607	1.76986	1.28158	-1.465	-1.77018	-0.73258	-0.36637	-0.48844	-0.03068	-1.12931		16.7	-0.67594	1.57015	1.75326	2.90072	1.78988	1.21615	-0.09	-0.57829	-1.49381	-0.82243	-1.09098	-0.38297	-0.54166	-0.29752		16.7	0.82853	1.84171	0.13273	-1.61288	0.14493	-1.10018	-1.24667	-1.13681	-1.14901	-1.16122	-2.29647	-2.50399	-0.70956	-0.33114		16.7	-0.05269
16.75	2.59383	2.13607	0.70174	0.39657	2.22762	1.95296	1.46468	-0.57999	-2.25846	-1.03776	-0.57999	-1.12931	0.03036	-1.70914		16.75	-0.83472	1.89965	1.92407	2.18042	1.05737	1.42358	0.31274	-0.4441	-1.00562	-1.00562	-0.50513	-0.24878	-0.94458	-0.78589		16.75	0.09605	1.744	-0.52651	-1.7228	0.02281	-0.45326	-1.52748	-1.29555	-1.45424	-1.01479	-2.10121	-2.93129	-0.81948	0.24254		16.75	0.48437
16.8	1.89193	1.80038	0.76278	0.70174	1.4952	2.25814	1.55624	-0.30534	-2.3195	-1.64811	-0.88517	-1.43449	-0.33585	-1.73966		16.8	0.2272	1.65543	1.7897	2.02164	1.41128	1.25259	0.55679	-0.21225	-1.26206	-0.37094	-0.4808	-0.26108	-0.88364	-0.6395		16.8	0.23028	1.92705	-0.88056	-0.97822	-0.30683	-0.74629	-1.39326	-1.50312	-1.82051	-0.61201	-2.05244	-2.34541	-1.16133	0.37676		16.8	0.67962
16.85	1.58675	1.43417	0.54916	0.64071	1.15951	1.92245	1.40365	-0.03068	-2.13639	-1.77018	-0.7631	-1.25138	-0.79362	-1.31242		16.85	0.73981	1.60651	1.54547	1.43561	2.03376	0.56891	-0.17572	-0.62738	-1.64056	0.00739	0.00739	-0.09027	-0.78607	0.00739		16.85	0.32788	1.17016	-1.21021	-0.24585	-0.55103	-1.06372	-1.08814	-1.39331	-2.01587	-0.08716	-2.16235	-1.84497	-1.0271	0.35229		16.85	0.47205
16.9	1.03744	1.03744	-0.00015997	1.25106	1.22054	1.40365	1.70882	-0.18327	-2.10587	-1.89225	-0.12223	-1.12931	-0.91569	-0.97672		16.9	1.11814	1.7407	0.64207	1.50876	2.38767	0.67869	-0.45657	-0.43215	-1.97024	0.05613	0.56882	0.31248	-1.53079	0.33689		16.9	0.279	1.06025	-1.13702	-0.22149	-0.20928	-1.1126	-1.29571	-1.38116	-1.86944	-0.42901	-1.51543	-1.72295	-1.1004	0.36445		16.9	0.26447
16.95	1.67831	1.4952	0.4576	1.95296	1.40365	1.25106	0.9764	-0.64103	-1.73966	-1.9838	0.15243	-0.48844	-1.25138	-1.22086		16.95	1.47206	1.30116	0.64198	1.86268	2.64393	0.66639	-0.78625	-0.57873	-2.38537	0.39784	0.30018	-0.27355	-1.5797	0.69081		16.95	0.21791	0.9015	-0.51451	0.26674	-0.35582	-1.05162	-1.41783	-0.72203	-1.90611	-1.24693	-1.5399	-2.00377	-1.06383	0.38881		16.95	-0.50463
17	1.15951	1.34261	0.39657	2.77694	1.55624	1.06796	0.64071	-0.51896	-1.73966	-1.25138	0.30502	-0.70206	-0.73258	-1.52604		17	1.30107	1.09355	0.34892	1.98466	1.97246	1.43535	-0.70088	-0.76192	-2.15352	-0.28585	0.3123	-0.46895	-2.08028	-0.32247		17	-0.17277	1.23104	-0.41691	-0.07511	-0.01408	-0.50236	-1.25919	-0.35587	-1.50333	-1.30802	-1.16154	-2.41886	-0.41691	0.16903		17	-0.38261
17.05	1.58675	1.09847	-0.0612	2.62435	1.4952	0.4576	0.2745	-0.9462	-1.22086	-0.33585	-0.09171	-0.7631	-0.2443	-1.70914		17.05	1.28877	0.91036	0.58077	2.35079	1.91133	1.66719	-0.5789	-0.65214	-1.99492	-0.68876	-0.17607	-0.89628	-2.00712	-0.87187		17.05	0.3887	1.31644	-0.18503	-0.33151	0.24222	-0.56345	-1.30807	-0.6611	-1.27145	-1.41794	-1.29587	-3.34665	-0.07516	-0.06296		17.05	-0.68785
17.1	0.39657	0.94588	0.06088	1.95296	1.46468	0.54916	0.18295	-1.2819	-0.7631	-0.12223	-0.9462	-0.64103	-0.21378	-1.34293		17.1	1.04454	1.838	0.76378	1.99669	1.59386	1.6671	-0.28602	-0.88417	-1.67762	-0.73768	-0.40809	-0.65223	-1.86073	-0.61561		17.1	0.645	0.999	-0.51467	-0.42922	0.42527	0.03465	-1.0884	-1.10061	-1.56448	-1.23489	-1.56448	-3.3467	-0.57571	0.15672		17.1	-1.35929
17.15	0.33553	0.9764	-0.30534	1.61727	1.37313	0.88485	0.21346	-1.34293	-0.79362	-0.21378	-0.73258	-1.09879	0.21346	-0.61051		17.15	1.16653	2.22854	0.67825	1.9844	1.49612	1.92336	-0.15183	-0.64011	-1.36033	-0.60349	-0.12742	-0.0908	-2.08054	-0.21287		17.15	1.48723	1.2675	-0.61238	-0.61238	0.99895	0.05901	-1.54011	-1.56453	-1.99177	-0.92976	-1.60115	-3.09041	-1.10066	0.19328		17.15	-1.05417
17.2	0.4576	1.28158	0.2745	1.46468	1.64779	1.4952	0.61019	-0.9462	-0.48844	-0.7631	-0.61051	-0.9462	0.2745	-0.73258		17.2	1.08099	2.02093	1.06878	1.58148	1.66693	1.23968	-1.05524	-1.1651	-1.1651	-0.12751	-0.40827	-0.21296	-1.70221	0.18988		17.2	1.34069	0.98669	-0.14857	-0.33167	0.52282	-0.74671	-1.67444	-1.55237	-2.00403	-0.80774	-1.4181	-3.23694	-1.12513	0.15661		17.2	-0.84671
17.25	1.25106	0.7933	0.24398	0.88485	1.34261	2.16659	0.4576	-1.00724	-0.9462	-1.34293	-0.18327	-0.7631	-0.33585	-0.45792		17.25	1.00766	1.88657	0.95883	1.20297	1.21518	1.33725	-1.32388	-1.72672	-0.70132	-0.40836	0.07993	-0.11539	-1.62906	-0.37174		17.25	1.2674	1.31623	-0.02655	-0.51483	-0.13641	-0.77118	-1.40594	-1.12518	-2.13836	-0.57586	-1.1496	-3.37128	-1.17401	-0.01434		17.25	-0.41952
17.3	2.38021	1.67831	1.25106	1.06796	0.73226	1.76986	0.33553	-0.70206	-1.83121	-1.00724	0.18295	-0.97672	-0.82413	-0.54948		17.3	0.87329	1.56909	1.2395	1.2273	1.42261	1.0564	-1.58032	-1.97094	-1.21411	-0.5061	-0.01782	-0.34741	-1.26294	-0.23755		17.3	1.20631	1.54811	0.18092	-0.44164	-0.64916	-0.38061	-1.47924	-1.36937	-1.57689	-0.0266	-0.62475	-3.13939	-0.62475	-0.3684		17.3	-0.48061
17.35	2.31918	1.06796	0.91537	1.06796	0.91537	0.94588	0.61019	-0.18327	-1.77018	-0.73258	0.24398	-0.67155	-1.22086	-0.39689		17.35	0.44596	1.61783	0.90983	1.15397	1.31266	1.15397	-1.53158	-1.87338	-1.72689	-0.40853	-0.20101	-0.12777	-1.2264	0.09195		17.35	1.02315	1.67012	-0.57597	-0.38066	-0.49052	-0.49052	-1.05204	-1.47929	-1.06425	0.04659	-0.73466	-2.68779	-0.12431	-0.72245		17.35	-0.83467
17.4	2.96004	1.06796	1.19003	1.40365	1.09847	0.36605	0.06088	-0.09171	-1.77018	-0.27482	0.33553	-0.57999	-0.9462	-0.51896		17.4	0.72663	1.34919	0.93415	1.81306	1.38581	1.86189	-0.38421	-1.2387	-2.06878	-0.46966	-0.73821	-0.05462	-1.55608	-0.22552		17.4	1.35269	1.38931	-1.14975	-0.61264	0.35171	-0.69809	-0.83237	-1.18637	-1.32065	-0.27085	-1.24741	-2.46811	0.3395	-0.67368		17.4	-0.55396
17.45	2.68539	1.37313	0.76278	1.46468	1.12899	0.36605	-0.2443	0.21346	-1.8007	0.21346	-0.21378	-1.09879	-1.40397	-0.91569		17.45	0.36033	1.50779	1.28807	1.54442	1.3491	1.71531	-0.15236	-1.18996	-2.63039	-0.09133	-1.10451	-0.46974	-1.17775	-0.35988		17.45	0.90097	0.29062	-2.37051	-0.38076	0.16855	-1.19864	-1.28408	-1.50381	-1.57705	-0.16104	-1.22305	-1.91885	0.32724	-0.74697		17.45	-0.57843
17.5	2.96004	1.67831	0.51864	1.25106	1.12899	0.85433	-0.51896	0.03036	-1.70914	-0.21378	-0.97672	-1.15983	-1.8007	-0.18327		17.5	0.48232	1.82509	0.76308	1.6664	1.23915	1.77626	0.11611	-0.90929	-2.08116	-0.39659	-0.54307	0.06728	-1.17784	-0.88487		17.5	0.80327	0.14409	-3.88423	-0.78365	-0.16109	-1.21089	-1.76021	-1.66255	-1.97994	-0.22213	-1.44283	-1.69918	0.02201	-0.75924		17.5	-0.66394
17.55	2.83797	3.38729	0.36605	1.34261	0.7933	1.80038	-0.2443	0.33553	-2.10587	-0.51896	-1.19035	-1.34293	-1.06828	-0.18327		17.55	0.75078	1.61748	0.54326	2.02031	1.76397	1.21465	-0.20137	-0.38447	-1.91035	-0.50654	-0.27461	0.28692	-0.87275	-1.01924		17.55	0.33935	0.16845	-4.44581	-0.89357	-0.18556	-0.7837	-2.26075	-1.56495	-1.84571	-0.30763	-1.54054	-1.57716	-0.63722	0.04638		17.55	-0.30999
17.6	2.34969	2.96004	0.73226	1.55624	1.12899	2.38021	0.21346	0.67123	-2.71622	-0.88517	-0.64103	-1.37345	-0.79362	-0.21378		17.6	0.88497	1.82491	0.21359	1.66622	1.56857	1.01925	-0.34794	-0.84843	-1.98368	-0.34794	-0.50663	0.18917	-0.42118	-0.94608		17.6	0.42474	0.72992	-4.51911	-0.77155	-0.56403	-0.77155	-2.50495	-1.77252	-1.41852	-0.55182	-1.63825	-1.565	-1.23541	0.20501		17.6	0.09278
17.65	2.59383	2.34969	1.43417	1.52572	1.34261	1.86141	1.52572	0.88485	-2.16691	-1.06828	-0.64103	-1.25138	-0.39689	-0.48844		17.65	1.29992	1.39758	0.66516	1.83703	1.76379	0.93371	-0.07947	-0.70203	-2.06922	-0.92176	-0.4701	-0.07947	-0.77527	-1.12928		17.65	0.58338	1.37684	-3.66467	-0.67394	-0.38098	-0.46642	-2.30969	-1.4674	-0.90588	-0.96691	-1.58947	-1.47961	-1.06457	-0.14904		17.65	0.08052
17.7	2.10555	1.46468	1.58675	1.95296	1.76986	1.92245	1.95296	0.70174	-2.01432	-0.7631	-0.27482	-1.61759	-0.51896	-0.9462		17.7	1.11673	1.4219	1.22659	1.81253	2.03226	0.94583	-0.39694	-0.90964	-2.72849	-0.59226	-0.55563	-0.56784	-0.51901	-0.87302		17.7	0.30257	1.63313	-2.82243	0.04622	0.16829	-0.61296	-2.2487	-0.93035	-1.32097	-1.45525	-1.1989	-1.41863	-1.16228	-0.34441		17.7	-0.13926
17.75	2.62435	0.76278	2.34969	1.98348	1.73934	1.80038	1.58675	0.82381	-1.9838	-0.57999	-0.7631	-1.43449	-0.51896	-0.88517		17.75	1.14105	1.86127	0.72602	2.10541	1.92231	1.50727	-0.14068	-0.89752	-2.80182	-0.5191	-0.21393	-0.42144	-0.70221	-0.97076		17.75	0.66872	1.48659	-2.24876	0.53445	0.04616	-0.74729	-2.22434	-0.96702	-2.02903	-1.40647	-0.97923	-1.2844	-1.38206	-0.62522		17.75	-0.44449
17.8	1.76986	1.86141	1.46468	2.62435	1.80038	1.80038	1.55624	1.15951	-1.61759	-1.03776	-1.25138	-1.37345	-0.03068	-0.73258		17.8	1.07993	2.15415	1.0311	2.4227	2.30063	1.73911	-0.26284	-0.72671	-3.22915	-0.95864	-0.14077	-0.58022	-0.98306	-1.27602		17.8	0.25363	0.75412	-1.19901	0.59543	0.14377	-0.17362	-1.62625	-1.39432	-2.11453	-1.51639	-0.97928	-1.41873	-1.45535	-0.62528		17.8	-0.22482
17.85	1.89193	1.70882	1.19003	1.80038	1.73934	1.80038	0.91537	0.61019	-1.64811	-0.57999	-1.49552	-1.06828	-0.00015997	-0.91569		17.85	1.01881	2.52027	1.01881	2.54469	2.386	1.97096	-0.69018	-1.01977	-3.19262	-1.12963	-0.385	-1.10522	-1.04418	-0.95873		17.85	0.25358	0.24137	-0.55209	1.12028	-0.10043	0.18034	-1.39437	-1.28451	-2.07796	-1.71175	-1.0892	-2.24886	-1.41879	-0.82064		17.85	-0.17605
17.9	1.06796	1.34261	0.82381	1.98348	1.67831	1.19003	0.54916	0.21346	-1.58707	-0.36637	-2.19743	-0.42741	0.21346	-1.03776		17.9	1.40935	1.79997	1.42155	2.50798	2.36149	1.8488	-0.78792	-0.42171	-2.80208	-1.42269	0.01774	-1.00765	-1.56917	-0.73909		17.9	0.10704	0.29015	0.40001	0.9005	0.18028	-0.01503	-1.21132	-1.61415	-1.91933	-1.45546	-1.15028	-2.81044	-1.68739	-0.80849		17.9	-0.20052
17.95	1.15951	1.43417	1.12899	1.09847	1.37313	1.40365	0.4576	-0.30534	-1.52604	-0.67155	-2.10587	0.09139	0.30502	-1.03776		17.95	0.88435	1.15291	1.97078	1.54353	2.64217	0.99422	-1.09318	0.02986	-3.00969	-1.31291	-0.34856	-1.38615	-1.42277	-0.33635		17.95	0.04595	0.21685	1.03472	0.93707	0.87603	0.15582	-1.34565	-1.65082	-1.51655	-1.24799	-1.38227	-2.83491	-1.62641	-0.64985		17.95	0.33653
18	1.46468	0.9764	1.67831	1.46468	0.94588	0.9764	0.33553	-0.51896	-1.61759	-0.67155	-1.34293	-0.03068	-0.36637	-0.97672		18	0.61571	0.7622	1.97069	1.23827	2.5078	0.56688	-0.94679	-0.05567	-3.27833	-1.22755	-0.95899	-1.45948	-1.19093	-0.58058		18	0.65625	0.70508	0.5708	1.18115	0.79053	0.0459	-1.83398	-1.50439	-0.97949	-1.10156	-1.05273	-2.32226	-1.22363	-0.45459		18	0.29985
18.05	1.95296	1.58675	1.83089	1.06796	0.57967	1.3121	0.51864	-0.57999	-2.10587	-0.64103	-0.67155	0.24398	-1.34293	-0.42741		18.05	0.23721	0.579	2.11709	1.64101	2.50771	0.53017	-0.66611	0.11514	-3.54697	-1.25205	-1.03232	-0.78818	-0.92246	-1.1666		18.05	0.43647	1.14448	0.47309	0.998	0.72944	-0.33257	-2.10259	-1.2481	-0.88189	-0.94292	-1.27251	-2.1148	-1.17486	-0.49126		18.05	0.34862
18.1	2.47176	2.47176	2.31918	1.64779	0.73226	1.46468	1.19003	0.24398	-1.55656	-0.61051	-1.12931	-0.12223	-0.91569	-0.18327		18.1	-0.29999	1.0672	1.67755	1.36016	2.03155	0.43243	-0.56855	-0.21454	-3.94989	-0.61738	-1.26435	-0.58075	-0.64179	-0.86152		18.1	0.53408	1.73036	0.52187	0.97353	0.37538	-0.1129	-1.78526	-0.78428	-0.8087	-0.21055	-1.71202	-1.6876	-0.77208	-1.00401		18.1	0.31195
18.15	2.28866	2.68539	0.7933	2.41073	0.48812	2.07503	1.12899	1.12899	-1.37345	-0.39689	-1.00724	-0.45792	-0.61051	0.21346		18.15	0.05392	1.11594	1.65305	1.60422	1.59201	1.04269	-0.20242	-0.48319	-3.42508	-0.49539	-0.93485	-0.19022	-0.62967	-0.81278		18.15	0.41195	1.95004	0.30209	0.76596	-0.27164	-0.11295	-1.98063	-0.34488	-1.08951	-0.10074	-1.57779	-1.83414	-1.13834	-1.12613		18.15	-0.21301
18.2	2.83797	2.74642	0.82381	2.50228	0.7933	1.61727	1.22054	1.52572	-1.55656	0.09139	-0.9462	-0.0612	0.21346	-0.27482		18.2	0.06604	1.2135	1.59192	1.8971	1.50647	0.93274	-0.27575	-0.62976	-2.68054	-1.11804	-0.75183	-0.15368	-1.16687	-0.77624		18.2	0.65604	1.40067	0.25321	0.16776	-0.14962	-0.2839	-2.07834	-0.40597	-1.69992	-0.44259	-1.5046	-2.44455	-0.68673	-1.16281		18.2	-0.46942
18.25	2.5328	1.76986	0.73226	2.89901	0.67123	1.34261	0.7933	1.34261	-1.67863	0.30502	-0.79362	-0.18327	0.51864	-0.51896		18.25	0.10258	1.05472	0.76176	2.17777	1.189	0.71293	-0.84957	-1.22799	-2.38766	-1.32565	-0.60543	-0.5444	-1.03268	-0.43453		18.25	1.14427	1.58372	-0.1863	0.10667	0.30198	-0.00319	-1.88308	-0.8821	-1.79763	-0.5403	-1.72439	-2.31032	-0.68679	-0.96755		18.25	-0.27416
18.3	2.62435	1.73934	1.00692	2.22762	1.22054	0.7933	0.73226	0.15243	-1.83121	0.18295	-0.82413	-0.09171	-0.00015997	-0.0612		18.3	0.06587	0.79829	0.60298	2.82466	1.55512	0.76167	-0.48345	-1.41118	-2.36333	-1.67974	-0.23931	-0.25152	-1.05718	-0.398		18.3	0.87566	1.57146	0.03337	0.00896	0.0822	-0.45491	-1.95637	-0.85774	-1.33381	-0.35725	-1.63899	-2.33479	-0.69905	-0.82112		18.3	-0.26201
18.35	1.95296	1.22054	1.25106	2.10555	0.9764	1.09847	0.61019	-0.00015997	-1.95328	0.09139	-1.34293	-0.18327	-0.18327	-0.00015997		18.35	0.18785	1.3109	0.88365	2.64146	1.92125	0.74937	-0.71547	-0.92299	-2.94936	-1.49672	-0.30043	-0.08071	-0.65444	-0.43471		18.35	1.07092	1.69348	0.65588	-0.3451	0.19201	-1.10193	-1.84656	-1.45594	-0.90662	-0.45496	-1.46814	-2.38367	-0.97986	-0.97986		18.35	-0.35972
18.4	2.34969	1.52572	0.57967	1.06796	1.15951	1.3121	1.00692	-0.18327	-1.58707	-0.12223	-1.58707	-0.64103	-0.33585	-0.33585		18.4	0.73708	1.34743	0.78591	2.34841	1.88454	1.16432	-0.83763	-0.72777	-3.0471	-0.7766	-0.2639	-0.37376	-0.38597	-0.48363		18.4	1.02204	1.8277	0.63141	-0.13763	-0.0888	-1.00433	-1.49261	-1.85882	-0.6137	-0.68695	-1.77337	-2.39593	-0.84564	-0.84564		18.4	-0.20109
18.45	2.28866	2.04452	0.76278	1.00692	1.25106	1.86141	1.61727	0.30502	-0.91569	0.03036	-1.465	-1.37345	-0.42741	-0.30534		18.45	0.29754	1.4572	1.01775	2.17742	2.06756	1.09099	-0.33723	-0.71565	-2.74201	-0.87434	-0.30061	-0.37385	-0.77668	-1.4969		18.45	0.6924	1.32716	0.71681	-0.55272	-0.58934	-0.78466	-1.3828	-1.8955	-0.29637	-0.57714	-1.46825	-2.65233	-0.57714	-0.79686		18.45	0.01858
18.5	2.38021	1.73934	0.24398	1.52572	1.58675	2.014	1.46468	0.48812	-1.12931	-0.09171	-0.88517	-1.12931	-0.67155	-0.21378		18.5	-0.27628	1.68905	0.72469	1.9454	2.06747	0.70028	-0.44718	-0.91105	-2.44913	-1.21622	-0.47159	-0.28849	-0.55704	-1.88761		18.5	0.71676	1.16842	0.28951	-0.63822	-0.47953	-0.91899	-1.54154	-1.89555	-0.28422	-0.69926	-1.2852	-1.87113	-0.76029	-0.30863		18.5	0.29929
18.55	1.55624	2.19711	1.19003	1.55624	1.95296	2.04452	0.7933	0.2745	-1.03776	0.09139	-1.03776	-0.51896	-0.9462	-0.15275		18.55	-0.17871	1.31054	0.73681	2.66552	1.5791	0.70019	-0.21534	-0.70362	-1.82666	-1.46045	-0.19092	-0.12989	-0.22754	-1.57032		18.55	0.44815	0.64346	0.14297	-0.41855	-0.46738	-0.65048	-1.44394	-2.05429	-0.56503	-1.05332	-1.10214	-1.28525	-0.83359	-0.47959		18.55	-0.09139
18.6	1.25106	1.83089	1.19003	2.38021	1.55624	1.34261	0.64071	0.54916	-1.73966	0.2745	-0.54948	-0.09171	-1.58707	-0.21378		18.6	-0.1788	1.43253	1.34708	2.50674	1.49356	0.83438	-0.30087	-0.19101	-1.63144	-1.7291	0.15079	0.13858	-0.08115	-1.70468		18.6	0.49692	0.11851	0.36265	-0.63833	-0.11343	-0.16226	-1.71255	-1.88345	-0.89468	-1.01675	-0.95571	-0.38198	-0.94351	-0.4186		18.6	-0.67738
18.65	1.03744	2.65487	2.28866	2.16659	1.92245	1.43417	0.4576	0.06088	-1.9838	0.24398	-0.36637	0.70174	-1.00724	-0.61051		18.65	0.21173	1.33478	1.26154	1.83527	1.34699	1.05402	-1.07	-0.23993	-2.1076	-1.53387	-0.47186	-0.05682	0.27277	-1.55829		18.65	0.5457	-0.00362	0.06963	-0.8337	0.2039	0.08183	-1.5417	-1.5417	-1.16328	-0.63838	-1.41963	-0.13789	-0.71162	-0.77266		18.65	-0.59199
18.7	1.22054	2.07503	2.07503	2.83797	1.52572	1.52572	1.00692	0.61019	-1.64811	-0.54948	-0.39689	0.85433	-0.2443	-0.57999		18.7	0.49241	1.13938	1.27366	1.59104	1.49338	1.22483	-1.21658	-0.77712	-2.53494	-1.17996	-0.69167	-0.24001	0.4802	-1.71707		18.7	0.22826	-0.2234	-0.17457	-1.30982	0.17944	0.30151	-0.60181	-1.56617	-1.48072	-0.67506	-1.17554	-0.39429	-0.58961	-0.55299		18.7	-0.97047
18.75	0.82381	2.28866	1.64779	1.80038	2.19711	1.09847	0.91537	-0.2443	-1.55656	-1.12931	-0.33585	0.61019	0.03036	-0.36637		18.75	0.23597	1.83509	1.00501	1.45667	2.12806	0.60218	-0.98473	-1.30211	-2.93786	-1.32653	-0.45983	-0.54528	-0.55748	-2.40075		18.75	0.44794	-0.24786	0.0329	-1.94464	0.15497	-0.55304	-0.21124	-1.7005	-1.44415	-0.62628	-1.37091	-0.95587	-0.56525	-0.72394		18.75	-1.2757
18.8	0.9764	1.58675	0.51864	1.58675	2.10555	1.19003	1.4952	-0.27482	-0.73258	-0.73258	-0.45792	0.64071	0.33553	-0.82413		18.8	0.57768	1.96928	0.4312	1.67631	1.62749	0.11381	-0.74068	-1.66841	-3.60933	-1.21675	-0.87496	-1.22896	-1.16792	-2.65718		18.8	0.1305	0.21595	-0.12585	-2.11559	0.61878	-1.84704	-0.7362	-1.90807	-1.05358	-0.62633	-1.40758	-1.01696	-0.2235	-0.41882		18.8	-1.11706
18.85	0.94588	1.76986	0.82381	1.43417	1.95296	0.51864	0.94588	-1.34293	-0.88517	-0.7631	-0.9462	0.91537	0.12191	-1.2819		18.85	0.99263	1.67623	0.52876	2.11568	1.68843	0.17476	0.0649	-1.39995	-3.89018	-1.26567	-1.13139	-1.09477	-1.50981	-2.76713		18.85	0.2159	0.42342	-0.06486	-1.83488	0.16707	-2.16447	-1.30998	-2.10344	-0.60197	-0.88274	-1.81047	-1.12688	-0.49211	-0.04045		18.85	-0.92181
18.9	0.88485	1.3121	1.19003	2.07503	1.95296	1.06796	1.19003	-0.9462	-0.2443	-0.15275	-0.97672	0.30502	-0.21378	-1.15983		18.9	0.89489	1.68834	0.49206	2.06676	1.66393	0.08922	0.13805	-0.94838	-4.08558	-1.58314	-1.04603	-0.69203	-1.79066	-2.9015		18.9	0.69192	0.93606	0.09377	-2.21335	-0.61423	-1.98142	-1.44431	-2.1157	-0.30906	-0.7363	-1.66404	-0.77292	-0.76072	0.1304		18.9	-0.83641
18.95	0.54916	1.19003	2.22762	2.10555	1.28158	1.00692	0.67123	-0.61051	-0.82413	-0.18327	-0.82413	-0.18327	-0.36637	-0.97672		18.95	1.18777	1.4197	0.65066	2.17654	1.39529	0.41872	-0.17942	-1.48557	-4.25657	-1.02171	-1.21702	-0.55784	-1.04612	-2.53538		18.95	0.30124	0.96042	-0.2847	-2.49417	-0.83401	-1.66409	-1.31009	-1.87161	-0.24808	-0.73636	-1.96927	-0.90725	-1.52981	0.04489		18.95	-0.3604
19	0.82381	1.3121	1.92245	1.83089	1.46468	1.4952	0.4576	0.2745	-0.70206	-0.36637	-0.88517	-0.21378	-0.51896	-0.91569		19	0.66278	1.70037	0.8825	2.24969	1.78582	0.83368	-0.25275	-1.65656	-4.03693	-0.94855	-1.22931	-0.38703	-0.58234	-2.12043		19	0.05705	0.71623	-0.40682	-2.53084	-0.73641	-1.12703	-1.22469	-1.7618	-0.56551	-0.96834	-1.84725	-0.62655	-1.24911	-0.27254		19	-0.25059
19.05	1.09847	1.76986	1.76986	1.4952	1.3121	1.61727	0.51864	0.09139	-1.2819	-0.12223	-0.61051	-0.15275	-1.15983	-1.22086		19.05	0.43076	1.93222	0.89462	1.63925	2.17636	0.55283	-0.98526	-1.29044	-3.68301	-1.18057	-1.16837	-0.35049	-0.63126	-2.41348		19.05	-0.19935	1.1068	-0.56556	-2.38441	-0.46791	-0.9684	-1.09047	-1.70082	-0.88295	-0.77308	-1.72523	-0.88295	-1.34681	-0.17494		19.05	-0.10416
19.1	1.86141	2.014	1.09847	1.46468	2.014	1.70882	0.33553	-0.12223	-1.12931	-0.42741	-0.61051	-0.2443	-0.97672	-1.40397		19.1	0.72364	1.34619	0.94336	1.65137	2.31055	0.27198	-1.09521	-1.38818	-2.87744	-0.97314	-1.62011	-0.81445	-0.8999	-2.51123		19.1	-0.26044	1.31427	-0.68769	-1.43232	-0.1872	-1.43232	-1.07831	-1.45673	-0.84638	-1.09052	-1.27362	-0.60224	-0.87079	-0.57782		19.1	0.22537
19.15	2.16659	2.16659	1.3121	1.80038	2.07503	2.22762	0.94588	-0.03068	-1.58707	-0.00015997	-0.42741	-0.7631	-0.39689	-1.43449		19.15	0.72355	1.15079	1.72452	1.54142	2.35929	0.49161	-0.83895	-1.07089	-1.48593	-0.83895	-1.85214	-1.0953	-1.25399	-2.91415		19.15	-0.13842	1.1189	-0.48022	-1.1394	-0.21167	-1.63989	-1.05395	-1.4812	-1.07837	-0.76098	-1.99389	-1.3103	-0.72436	-0.67553		19.15	-0.00662
19.2	2.04452	2.59383	0.85433	1.83089	2.89901	1.55624	0.39657	-0.2443	-1.06828	-0.42741	-0.03068	-0.97672	-0.2443	-0.88517		19.2	0.66242	1.33381	1.77326	1.29719	1.90754	0.54035	-0.70476	-0.60711	-1.18084	-0.97332	-1.55926	-1.05877	-1.66912	-3.26824		19.2	-0.49248	1.15547	-0.57793	-1.10283	-0.63897	-1.32256	-0.99297	-2.16484	-0.99297	-0.40703	-1.87187	-1.12725	-0.22393	-0.99297		19.2	-0.64144
19.25	2.04452	2.25814	1.3121	2.014	2.96004	1.4952	0.73226	0.18295	-1.73966	-0.09171	-0.51896	-0.70206	0.03036	-0.42741		19.25	0.79661	1.30931	1.822	1.39476	1.62669	0.54027	-0.60719	-0.98561	-1.41286	-0.80251	-1.24196	-1.37624	-1.44948	-3.0486		19.25	-0.87095	0.2521	-0.83433	-0.59019	-0.70005	-1.07847	-1.02964	-2.66539	-0.7733	-0.30943	-2.14048	-1.35923	0.27651	-0.56578		19.25	-0.9955
19.3	1.40365	1.83089	0.82381	2.10555	3.35677	0.48812	0.30502	-0.15275	-1.67863	-0.67155	-0.45792	-0.33585	-0.39689	0.21346		19.3	0.61342	1.56557	1.67543	1.18715	1.98061	0.56459	-0.30211	-1.52281	-1.77916	-0.83922	-1.03453	-1.35191	-0.87584	-2.89		19.3	-0.66349	-0.21182	-0.84659	-0.163	-0.91983	-0.99308	-1.12735	-2.54337	-0.91983	-0.60245	-1.82315	-1.11515	0.47177	-0.77335		19.3	-0.99556
19.35	1.34261	1.67831	1.25106	2.31918	2.56332	0.73226	0.51864	0.2745	-2.16691	-0.61051	-0.15275	-0.39689	-0.91569	-0.09171		19.35	0.62554	1.76079	1.06499	1.27251	1.67534	0.34478	-0.22895	-1.58393	-2.12104	-1.07124	-0.8271	-1.03462	-0.41206	-2.67036		19.35	-0.46823	0.1055	-1.07858	-0.0776	-1.26168	-1.18844	-0.82223	-2.22604	-0.65133	-1.21285	-1.57907	-1.09078	0.53275	-0.30953		19.35	-0.81251
19.4	0.48812	1.83089	1.00692	2.59383	2.44125	0.91537	1.00692	-0.27482	-1.70914	-1.2819	-0.03068	0.30502	-1.2819	-1.06828		19.4	0.7109	1.41891	0.97945	1.66305	1.33346	0.63766	-0.19242	-1.73051	-2.0601	-0.71732	-0.54642	-0.79057	-0.24125	-2.08451		19.4	0.02	0.39842	-1.40822	-0.00441	-0.60256	-1.33498	-0.96877	-2.01857	-0.38283	-1.12746	-1.12746	-0.72463	-0.22414	-0.30959		19.4	-0.20221
19.45	1.00692	1.34261	1.64779	2.07503	1.86141	1.46468	1.06796	-0.00015997	-1.43449	-0.67155	-0.00015997	0.73226	-0.97672	-1.49552		19.45	0.55212	1.39441	1.15026	1.74841	1.58972	0.62536	-0.03382	-1.401	-1.51087	-0.1803	-0.15589	-0.40003	-0.57093	-2.38977		19.45	0.21526	0.36175	-0.7613	-0.29743	0.23968	-1.51814	-1.34724	-1.70124	-0.38288	-1.16413	-0.56599	-0.39509	-0.5904	-0.18757		19.45	-0.55627
19.5	0.76278	1.89193	1.46468	1.70882	2.04452	1.46468	1.55624	0.54916	-0.82413	-1.55656	-0.73258	0.64071	-0.73258	-1.34293		19.5	0.68631	0.83279	1.05252	1.49197	1.72391	0.24686	-0.15598	-0.87619	-1.16916	0.1492	0.40555	-0.2048	-1.14474	-3.36642		19.5	-0.16321	0.50818	-0.70032	-0.8468	0.45935	-0.87122	-1.49377	-1.50598	0.0199	-0.8346	-0.68811	-0.3219	-1.39612	-0.73694		19.5	-0.97137
19.55	1.34261	1.92245	1.52572	1.3121	1.61727	1.46468	0.51864	0.42709	-0.36637	-1.52604	-0.7631	0.36605	-0.51896	-1.15983		19.55	0.56415	0.32001	1.22333	2.06562	1.71161	-0.02179	-0.10724	-0.76642	-1.01056	0.67402	0.14911	-0.26593	-1.48663	-3.91583		19.55	-0.4074	0.10529	-1.43279	-0.67596	0.50812	-0.54168	-1.2741	-1.54266	-0.33416	-0.98113	-0.82244	-0.02898	-0.94451	-0.61492		19.55	-0.62963
19.6	1.46468	1.95296	0.73226	1.61727	2.10555	1.58675	0.61019	1.25106	-0.88517	-2.16691	-1.43449	-0.39689	-0.61051	-1.15983		19.6	0.05137	0.90586	1.57725	2.5294	2.05332	-0.33926	-0.04629	-0.65664	-0.5834	0.33213	-0.19277	-0.49795	-1.47451	-3.85488		19.6	-0.90794	0.23952	-1.78685	-0.55394	0.34938	-0.62718	-1.26195	-1.11546	-0.12669	-0.56615	-1.42064	-0.51732	-0.96898	-0.38304		19.6	-0.39775
19.65	1.80038	1.03744	0.67123	2.28866	1.58675	1.43417	0.06088	1.03744	-0.73258	-1.86173	-0.67155	0.30502	-1.15983	-0.9462		19.65	-0.24169	1.76026	0.9546	2.74903	1.97999	-0.38817	-0.04638	-0.79101	-0.98632	-0.52245	-0.083	-0.62011	-1.49901	-3.54979		19.65	-1.18876	0.43478	-1.42069	-0.67606	0.14181	-0.70048	-1.59159	-0.94462	-0.55399	-0.57841	-1.28641	-0.30985	-0.55399	0.25167		19.65	-0.31236
19.7	1.67831	1.76986	0.57967	2.99056	1.92245	0.70174	0.91537	1.76986	-1.83121	-1.64811	-0.82413	0.42709	-1.12931	-1.03776		19.7	-0.22957	2.16301	0.67375	3.16398	1.73576	0.28313	-0.08309	-1.21834	-1.26717	-1.1451	-0.05867	-1.07186	-0.92537	-2.97615		19.7	-0.83481	0.15396	-0.76157	-0.76157	0.00748	-1.31088	-1.60385	-1.40854	-0.8226	-0.77377	-0.6517	-0.55405	-0.95688	0.11734		19.7	-0.05606
19.75	1.40365	2.04452	1.12899	2.89901	1.73934	0.4576	1.19003	1.40365	-1.61759	-1.12931	-0.30534	0.48812	-0.61051	-0.27482		19.75	-0.02214	2.08968	0.9178	2.50472	1.74788	0.46614	-0.11979	-1.54802	-1.15739	-1.13298	-0.09538	-0.71794	-0.66911	-2.93962		19.75	-0.8959	0.08067	-0.37099	-0.43203	-0.20009	-1.82363	-1.53066	-1.57949	-1.54287	-0.66396	-0.46865	-0.22451	-0.68838	0.04405		19.75	0.3223
19.8	1.55624	2.59383	0.91537	2.56332	2.16659	0.94588	1.83089	1.40365	-1.58707	-0.2443	-0.39689	-0.0612	-0.97672	0.51864		19.8	0.51488	1.5891	0.7224	1.74779	1.4182	0.47826	-0.27857	-1.56031	-1.1819	-0.81568	0.03881	0.45385	-1.12086	-3.19605		19.8	-0.65181	0.15386	-0.2856	-0.02925	-0.2856	-1.75044	-1.78706	-1.78706	-1.29878	-0.74946	-0.12691	-0.49312	-0.88374	-0.05366		19.8	-0.05618
19.85	1.55624	2.16659	1.40365	1.83089	1.92245	1.40365	2.28866	1.3121	-1.15983	-0.36637	-0.15275	-0.33585	-1.15983	0.15243		19.85	0.62466	1.21059	0.62466	2.06509	1.25942	1.01528	-0.29087	-1.3773	-1.32847	-0.49839	-0.30308	0.94204	-1.23081	-3.13511		19.85	-0.0293	0.09277	-0.542	0.16601	-0.33448	-1.17676	-1.75049	-1.48194	-1.27442	-0.24903	-0.52979	0.1538	-0.51758	-0.0293		19.85	-0.42244
19.9	1.83089	2.62435	1.3121	1.67831	2.04452	1.55624	2.80746	1.22054	-0.61051	-0.33585	-0.21378	-0.45792	-1.89225	-0.82413		19.9	0.30719	1.3692	0.74664	2.56549	1.5523	2.18707	0.08746	-0.86469	-1.24311	-0.706	-0.49848	0.35601	-0.99897	-2.6225		19.9	0.04389	-0.1026	-0.16363	0.09272	-0.49322	-1.12799	-1.20123	-1.35992	-0.8106	-0.93268	-1.07916	-0.4566	-0.74957	0.34906		19.9	-0.41029
19.95	1.4952	2.19711	1.40365	1.58675	1.80038	1.52572	2.31918	1.43417	-0.36637	-1.67863	-0.64103	-0.7631	-1.55656	-1.40397		19.95	0.42917	1.68649	1.01511	2.72409	1.63766	2.2114	0.17282	-0.40091	-1.41409	-1.0723	0.00192	-0.31546	-1.16995	-2.68362		19.95	-0.26134	-0.15148	0.20253	-0.23693	-0.63976	-0.73742	-1.27453	-1.18908	-1.07921	-0.79845	-1.51867	-0.68859	-0.74962	0.11708		19.95	-0.52021
20	1.98348	1.80038	1.46468	2.04452	2.34969	1.34261	1.67831	1.40365	0.82381	-1.12931	-0.42741	-1.19035	-1.19035	-1.40397		20	0.61219	1.91834	1.40564	2.5409	1.28357	1.36902	0.1117	-0.5841	-1.6217	-0.97473	0.31922	-0.60852	-1.07238	-2.90344		20	0.14144	0.14144	0.58089	-0.35905	-0.48112	-0.04167	-1.4943	-0.51774	-0.90837	-0.7863	-1.6652	-1.32341	-1.00602	-0.02946		20	-0.83765
20.05	2.22762	0.85433	1.95296	1.61727	2.22762	1.55624	1.06796	1.83089	0.33553	-0.97672	-0.61051	-0.88517	-0.54948	-1.34293		20.05	0.88065	2.07694	1.53983	1.68632	1.52762	0.58768	0.0872	-0.64523	-1.07247	-0.51095	0.0872	-0.84054	-0.68185	-2.78146		20.05	0.17801	0.58084	0.40994	-0.18821	0.09256	0.21463	-1.9216	-0.55442	-1.0549	-0.26145	-1.00608	-1.17698	-0.93283	-0.39572		20.05	-0.88654
20.1	3.17367	1.4952	2.31918	2.04452	2.31918	1.61727	1.06796	1.34261	0.06088	-0.33585	0.03036	-0.73258	-0.48844	-1.12931		20.1	1.32002	1.35664	1.17353	0.7707	1.71064	0.34346	0.01387	-0.24248	-0.85283	-0.12041	-0.35235	-0.63311	-0.60869	-3.30645		20.1	0.16575	0.72727	-0.39578	-0.44461	0.55637	-0.2615	-2.1658	-0.49343	-0.72537	-0.53006	-1.4822	-1.56765	-0.93289	-0.15164		20.1	-0.70349
20.15	3.0516	1.92245	2.014	1.95296	1.70882	1.28158	1.15951	1.34261	-1.03776	-0.21378	-0.7631	0.15243	-0.51896	-1.06828		20.15	1.02696	1.03917	1.11241	0.37999	1.63731	0.66075	-0.03505	-0.18154	-1.26796	0.03819	-0.74306	-0.65761	-0.58437	-3.84365		20.15	0.23893	-0.13948	-1.27474	-0.71321	-0.00521	-0.6888	-1.7386	-0.88411	-0.60335	-0.50569	-1.67757	-1.48226	-0.98177	-0.6888		20.15	-0.76458
20.2	2.83797	2.77694	1.73934	2.59383	1.73934	1.09847	1.64779	0.61019	-1.12931	-0.42741	-0.45792	0.24398	-0.33585	-0.70206		20.2	0.27004	1.2466	1.73488	0.46535	1.53957	0.99025	0.18459	-0.51121	-1.71971	0.30666	-0.6577	-1.13377	-0.27928	-4.22215		20.2	-0.02967	-0.26161	-0.88416	-0.55458	-0.5912	-1.1161	-1.66541	-1.07948	-0.56678	-0.71327	-2.25135	-2.1537	-0.5912	-0.70106		20.2	-0.69139
20.25	2.22762	3.02108	0.61019	2.38021	1.43417	1.19003	1.37313	0.76278	-1.77018	0.03036	-1.00724	0.54916	0.2745	-1.15983		20.25	-0.08406	1.11223	2.11321	0.91692	1.03899	0.74602	-0.14509	-0.79206	-1.732	-0.02302	-0.38923	-1.12165	-0.24275	-4.24665		20.25	-0.23725	0.17779	0.12897	-0.62787	-0.29828	-1.61664	-1.51898	-1.48236	-0.87201	-0.72553	-2.19037	-2.0683	-0.89643	-0.94525		20.25	0.21187
20.3	1.76986	3.72298	0.85433	2.83797	2.28866	1.03744	1.73934	0.33553	-1.86173	-0.18327	-1.58707	-0.33585	0.4576	-0.70206		20.3	-0.10856	0.45297	2.21078	1.64925	0.63607	0.29427	-0.62125	-0.7067	-1.61002	-0.40153	-0.14518	-0.49918	-0.79215	-4.42985		20.3	-0.35937	0.4585	0.58057	-0.60351	-0.28613	-0.98193	-1.87304	-1.81201	-1.20165	-0.55468	-2.27587	-1.81201	-1.104	-0.83544		20.3	0.49258
20.35	1.86141	2.80746	0.73226	2.31918	2.34969	1.61727	1.28158	0.76278	-1.86173	0.88485	-1.64811	-0.03068	0.82381	-0.91569		20.35	-0.18189	0.56274	2.38159	2.06421	1.07544	0.45288	-0.57251	-0.78003	-1.63452	-0.05982	-0.25513	-0.34058	-1.26831	-4.18579		20.35	-0.42046	0.48286	0.7148	-0.38384	-0.26177	-0.95757	-1.73882	-2.11723	-0.92094	-0.45708	-2.4102	-1.23833	-1.7144	-1.22612		20.35	0.21176
20.4	1.22054	2.44125	1.61727	1.76986	2.5328	2.04452	1.61727	0.48812	-1.73966	0.57967	-1.8007	-0.42741	0.57967	-0.61051		20.4	0.08658	0.73355	1.83218	1.8566	1.41714	0.35513	-0.30405	-0.93881	-1.59799	-0.36508	-0.32846	-0.79233	-1.39047	-3.72202		20.4	-0.16416	1.22744	1.04433	0.05556	0.25088	-0.87217	-2.11729	-2.15391	-1.07969	-0.04209	-2.25156	-0.94541	-1.34824	-1.1041		20.4	-0.00802
20.45	1.22054	1.40365	1.4952	0.88485	2.13607	2.31918	1.28158	0.51864	-1.40397	0.33553	-0.67155	-0.57999	0.76278	-1.22086		20.45	0.66022	0.68463	1.06305	2.11286	1.06305	0.34284	-0.20648	-1.23187	-1.90326	-0.68255	-0.19427	-0.79242	-1.40277	-3.39251		20.45	0.36069	1.26401	1.21518	0.00668	0.45834	-1.21402	-1.77554	-1.86099	-0.89664	-0.4816	-1.81216	-0.86002	-1.47037	-0.73794		20.45	-0.7283
20.5	1.00692	1.67831	2.04452	1.00692	1.86141	2.04452	1.83089	0.15243	-1.34293	-0.48844	-1.12931	-0.0612	0.64071	-1.09879		20.5	1.02634	0.91648	0.86765	2.3447	0.77	0.51365	0.20847	-1.19534	-2.04983	-0.67043	-0.25539	-0.58498	-1.34182	-3.16067		20.5	0.14091	1.06864	1.00761	-0.01778	0.15312	-1.18966	-1.83663	-1.89767	-1.22628	-0.61593	-1.18966	-1.37276	-0.62814	-0.49386		20.5	-1.04574
20.55	1.37313	0.88485	1.28158	1.86141	2.16659	2.38021	1.86141	0.33553	-1.34293	0.12191	-0.45792	-0.30534	0.94588	-1.06828		20.55	1.0995	0.89198	0.89198	2.30799	0.73329	0.5746	0.42811	-1.42736	-2.00109	-0.17003	-0.40197	-0.40197	-1.34191	-3.12413		20.55	0.12865	1.15404	0.83666	0.03099	0.33617	-0.92116	-1.37282	-1.59254	-1.20192	-1.05543	-1.11647	-1.47047	-0.45729	-0.61598		20.55	-0.8871
20.6	1.58675	1.46468	1.00692	2.10555	2.47176	1.61727	2.04452	-0.64103	-1.73966	0.7933	-0.91569	0.4576	0.2745	-0.64103		20.6	1.24589	0.69658	0.70878	2.13701	0.86748	0.26933	0.07402	-1.42745	-1.79366	-0.01143	-0.37764	-0.34102	-1.29317	-2.9167		20.6	0.55584	0.72674	0.36053	-0.37189	0.00652	-1.21418	-1.15314	-1.39728	-1.62922	-0.43293	-0.99445	-1.40949	-0.555	-0.68928		20.6	-0.80171
20.65	2.34969	1.55624	1.19003	2.31918	2.62435	1.43417	1.3121	-0.39689	-1.83121	1.19003	-0.30534	-0.12223	0.12191	-1.00724		20.65	1.05049	0.79415	0.84297	1.85616	0.76973	-0.13359	-0.59746	-1.46416	-1.79375	-0.04814	-0.28007	0.12276	-0.90263	-3.30742		20.65	1.01966	0.25061	-0.1156	-0.71374	-0.07898	-0.77478	-0.39636	-1.06775	-1.38513	-0.12781	-1.48279	-1.36072	-1.07995	-0.12781		20.65	-0.38672
20.7	2.65487	2.13607	1.58675	1.70882	1.28158	0.30502	1.80038	-0.79362	-1.70914	1.09847	-0.21378	0.39657	-0.30534	-0.57999		20.7	0.74523	1.14806	1.0382	1.48986	0.87951	0.14708	-0.81727	-1.57411	-1.45204	-0.08485	-0.29237	0.000600353	-0.81727	-3.27088		20.7	1.26374	-0.018	0.09187	0.05525	0.01863	-1.31194	-0.94573	-1.26311	-1.4218	-0.14007	-1.5927	-1.08001	-1.11663	-0.21331		20.7	-0.05719
20.75	2.16659	1.95296	1.98348	1.37313	1.19003	0.39657	1.76986	-0.18327	-1.67863	0.54916	-0.12223	0.12191	-0.15275	-0.91569		20.75	0.74514	0.8428	1.0137	1.05032	0.96487	0.59866	-0.56101	-1.52537	-1.19578	-0.08494	-0.47556	-0.32908	-1.42771	-3.35642		20.75	1.26369	0.12844	0.47023	0.37258	-0.2866	-1.20213	-0.82371	-1.17772	-0.99461	-0.64061	-1.70262	-0.64061	-1.06785	0.37258		20.75	0.016
20.8	1.98348	1.83089	1.28158	0.54916	0.9764	-0.15275	1.86141	-0.30534	-2.04484	-0.03068	-0.03068	0.30502	0.51864	-0.7631		20.8	0.86712	0.53753	1.19671	1.23333	0.69622	0.98919	-0.58551	-1.2569	-1.29352	-0.29254	-0.32917	-0.32917	-2.06256	-3.93024		20.8	1.17819	-0.0181	0.78756	-0.09134	0.04293	-2.00785	-1.56839	-1.37308	-0.94584	-0.68949	-1.12894	-0.11576	-1.4097	0.38473		20.8	-0.16717
20.85	1.37313	2.10555	1.22054	1.40365	1.80038	0.51864	1.67831	0.61019	-2.3195	-0.12223	-0.51896	0.67123	0.12191	-0.67155		20.85	0.85483	0.58627	1.46518	1.45297	0.96469	0.85483	-0.89078	-1.34244	-1.68423	-0.48795	-0.43912	-0.25601	-2.00162	-4.38199		20.85	0.93399	0.55558	1.06827	0.2504	0.00626	-1.86142	-1.60507	-1.15341	-0.70175	-0.40878	-1.00692	-0.50644	-1.4952	0.2504		20.85	-0.70433
20.9	2.07503	2.04452	0.36605	1.89193	1.73934	1.03744	1.92245	0.94588	-2.16691	0.09139	-0.12223	0.70174	0.30502	-1.31242		20.9	0.9524	0.83033	1.41626	1.57495	1.11109	0.04908	-0.90307	-1.19604	-1.8186	-0.28051	-0.58569	-0.427	-1.58667	-4.0769		20.9	1.41002	0.81187	0.92173	0.27476	0.348	-2.34975	-1.99575	-1.33657	-0.93373	-0.32338	-1.11684	-0.68959	-2.15444	0.17711		20.9	-0.42363
20.95	2.04452	1.73934	1.03744	1.89193	2.28866	1.83089	1.67831	1.43417	-1.67863	0.12191	-0.57999	1.06796	-0.0612	-0.88517		20.95	1.14762	1.26969	1.01334	1.68473	1.25748	-0.61019	-0.42709	-0.8055	-1.57455	-0.31722	-0.43929	-0.81771	-1.62338	-3.28353		20.95	1.32451	0.75078	0.20147	-0.0793	0.31133	-1.58076	-1.8249	-1.37324	-0.83613	0.11602	-1.75166	-1.03144	-1.86152	-0.27461		20.95	-0.35044
21	2.19711	1.4952	1.09847	1.61727	1.95296	1.92245	1.86141	1.00692	-1.15983	-0.21378	-0.39689	-0.09171	0.21346	-0.73258		21	1.04988	1.55036	0.75691	1.80671	1.29402	-0.35393	-0.03655	-0.78118	-1.80657	-0.91546	0.03669	-0.67131	-1.76995	-3.4179		21	0.92163	1.01928	-0.04273	-0.39673	0.22583	-1.64185	-1.70288	-1.19019	-1.14136	0.11596	-1.60523	-1.0315	-1.51978	-0.18921		21	-0.04532
21.05	2.28866	1.98348	1.52572	1.43417	1.73934	1.86141	1.34261	1.03744	-0.7631	-0.30534	-0.61051	0.15243	0.12191	0.12191		21.05	0.83006	1.83104	0.47606	1.61131	1.72117	-0.04884	0.28074	-1.00099	-1.8799	-1.25734	-0.06105	-0.4883	-1.73341	-3.68654		21.05	0.83613	1.17792	0.49433	-1.08038	-0.14044	-0.90948	-1.73956	-1.16583	-1.01934	0.64081	-1.73956	-1.48321	-0.48223	-0.65313		21.05	-0.16745
21.1	1.52572	2.04452	1.80038	1.67831	1.58675	1.61727	1.64779	1.22054	-0.79362	-0.2443	-0.12223	-0.36637	0.54916	0.06088		21.1	0.67128	1.55019	0.74452	1.83095	1.76991	-0.3419	0.08534	-0.94005	-1.94102	-1.34288	-0.24425	-0.64708	-1.52598	-3.9918		21.1	0.83607	1.11683	1.19008	-0.97057	-0.31139	-0.61656	-1.62975	-1.19029	-1.2025	0.56752	-1.47106	-1.8983	0.006	-0.48229		21.1	-0.06985
21.15	1.58675	2.56332	1.40365	1.58675	1.25106	1.25106	1.83089	1.15951	-1.03776	-0.12223	-0.70206	0.51864	0.91537	-0.42741		21.15	0.37822	1.48906	1.01299	2.22149	1.29375	-0.56172	-0.34199	-0.56172	-2.16084	-1.39179	-0.40303	-0.68379	-1.34297	-3.57685		21.15	0.31112	0.6285	1.19002	-0.39689	-0.21378	0.15243	-2.27677	-1.54435	-0.82414	0.72616	-1.69083	-2.80167	0.09139	-0.20158		21.15	-0.30184
21.2	1.09847	2.07503	1.00692	2.10555	1.34261	1.92245	2.47176	1.70882	-1.19035	0.06088	-0.88517	0.15243	0.12191	-0.57999		21.2	0.20724	1.62325	0.97628	2.31905	1.19601	-0.39091	-0.45194	-0.69608	-2.56376	-1.11112	-0.83036	-0.75712	-1.19657	-3.25956		21.2	-0.34811	0.43314	1.43411	-0.09177	-0.04294	0.00589	-2.38669	-2.03269	-1.31247	0.189	-1.15378	-3.60739	-0.14059	0.10355		21.2	-0.47279
21.25	1.80038	2.19711	-0.00015997	1.73934	0.88485	1.73934	2.28866	1.22054	-1.73966	-0.27482	-1.22086	0.76278	0.06088	-0.70206		21.25	0.97619	1.73303	1.03723	1.83069	1.01281	-0.0614	-0.745	-1.13562	-2.52722	-0.7572	-1.33094	-0.98914	-1.11121	-3.01551		21.25	0.22556	0.34763	1.44627	0.15232	0.22556	-0.60452	-2.6675	-2.4844	-1.105	0.01804	-1.37356	-3.46096	-0.5801	0.1157		21.25	-0.17988
21.3	1.80038	1.86141	0.30502	2.16659	1.95296	2.10555	2.04452	1.64779	-1.43449	-0.64103	-0.97672	-0.0612	-0.33585	0.24398		21.3	1.33011	1.54984	0.85403	1.74515	0.75638	-0.22018	-0.97702	-0.89157	-2.40524	-0.70846	-1.37985	-0.92819	-1.45309	-3.14987		21.3	0.61613	0.51848	0.97014	0.0302	0.43303	-0.6534	-1.77644	-1.73982	-0.94637	-0.53133	-1.15388	-3.13142	-0.36043	-0.67781		21.3	0.052
21.35	1.61727	1.70882	0.09139	1.80038	2.04452	1.61727	2.014	1.58675	-1.2819	-0.9462	-0.73258	0.03036	0.15243	0.39657		21.35	1.6474	1.45209	0.82953	2.1601	0.7807	-0.19586	-1.34332	-0.33014	-2.56402	-0.94049	-0.83062	-1.08697	-0.85504	-3.33307		21.35	0.6527	0.73815	0.86022	0.06677	0.14001	-0.77552	-1.82532	-0.9098	-0.62904	-0.42152	-1.41029	-2.66761	-0.44593	-1.01966		21.35	0.24725
21.4	1.83089	1.58675	0.09139	1.80038	2.50228	1.80038	2.16659	2.13607	-0.39689	-0.91569	-0.45792	-0.2443	-0.00015997	0.33553		21.4	1.65952	1.37876	0.9271	2.25767	1.23228	-0.31802	-1.11147	-0.61099	-2.56411	-0.90395	-0.75747	-1.3312	-0.19595	-2.91811		21.4	0.79913	0.65265	0.33527	-0.42157	-0.07977	-0.58026	-1.28827	-0.15301	-1.06854	-0.67792	-1.05633	-2.87518	-0.22626	-1.36151		21.4	-0.00915
21.45	1.43417	1.58675	-0.30534	1.98348	1.92245	1.25106	2.56332	1.4952	-0.79362	-0.42741	-0.48844	0.2745	0.18295	-0.33585		21.45	1.74488	1.21998	0.82936	2.18434	1.0857	-0.45238	-0.94066	-0.70873	-2.14916	-1.02611	-0.37914	-0.98949	-0.15941	-3.16234		21.45	0.95777	-0.15307	0.8235	-0.43383	-0.385	-1.12963	-1.36156	-0.36059	-0.93432	-0.67797	-1.45922	-2.35033	-0.28734	-1.17846		21.45	0.06404
21.5	1.19003	1.61727	-0.36637	1.73934	1.98348	1.4952	1.80038	1.73934	-0.45792	-0.18327	-0.36637	-0.12223	0.09139	-0.27482		21.5	1.54948	1.24431	0.59733	2.30632	0.80485	-0.29378	-0.79427	-0.63558	-1.77083	-1.46565	-0.47688	-0.95296	-0.30599	-2.95491		21.5	0.96993	-0.1165	0.87227	-0.59257	-0.26298	-0.75126	-1.01982	-0.84892	-0.78789	-1.08085	-1.61796	-2.08183	-0.43388	-1.21513		21.5	-0.5952
21.55	0.42709	2.04452	0.48812	2.10555	1.89193	1.80038	1.73934	1.12899	-1.37345	0.33553	-0.45792	-0.42741	0.61019	0.03036		21.55	0.81697	1.41512	0.91463	2.50154	0.71932	0.15779	-0.73332	-0.72111	-1.19719	-1.09953	-0.97746	-1.23381	-1.11174	-2.94279		21.55	1.28726	0.42056	0.77456	-0.3729	-0.55601	-0.62925	-1.50815	-1.43491	0.04214	-1.30063	-1.66684	-2.05747	-0.51938	-1.33726		21.55	-0.21684
21.6	0.48812	2.44125	0.2745	2.16659	1.95296	1.61727	1.22054	1.09847	-1.22086	0.2745	-0.15275	-0.79362	0.30502	-0.09171		21.6	0.45067	1.31737	0.93896	2.31835	1.13427	0.23095	-1.16065	-0.31837	-0.78224	-1.33155	-0.67237	-1.69776	-1.68556	-3.11378		21.6	1.33603	0.20078	0.95761	-0.4584	-0.39737	-0.07998	-1.60586	-1.3251	-0.00674	-1.00772	-1.10537	-1.89883	-0.89785	-0.9833		21.6	-0.26572
21.65	1.15951	2.25814	0.12191	2.83797	2.16659	1.64779	2.13607	0.64071	-1.8007	0.76278	-0.64103	-0.57999	0.82381	0.12191		21.65	0.49941	0.80459	0.74355	2.12295	1.21963	0.15762	-1.30723	-0.29404	-0.96543	-1.00205	-1.29502	-2.23496	-1.63682	-3.15049		21.65	1.33598	0.27397	1.16508	-0.5317	-0.55611	-0.45845	-1.93551	-1.15426	-0.03121	-1.01998	-1.25191	-2.20406	-0.49508	-0.95894		21.65	0.2225
21.7	1.64779	2.47176	-0.57999	2.77694	1.19003	1.46468	1.86141	0.51864	-1.31242	0.42709	-1.00724	-0.48844	0.54916	-0.15275		21.7	0.76788	1.09747	0.87774	1.69561	1.69561	0.35284	-0.72138	-0.59931	-0.66034	-0.66034	-1.22187	-1.77118	-1.55146	-3.5412		21.7	1.36034	0.28612	1.56786	-0.89796	-0.54396	-0.54396	-1.69142	-1.34962	-0.0923	-0.69044	-1.88673	-1.88673	-0.15333	-0.50734		21.7	0.67411
21.75	1.89193	2.28866	-0.15275	2.56332	1.09847	1.83089	2.13607	-0.12223	-1.34293	0.7933	-1.465	0.57967	0.73226	-0.12223		21.75	1.01193	1.54904	0.84103	1.63449	1.79318	-0.02566	-0.88016	-0.58719	-0.91678	-0.64822	-1.60037	-2.0032	-1.20975	-3.17508		21.75	1.31146	0.70111	1.36029	-0.88581	-0.29987	-0.5196	-1.76471	-1.83795	-0.05573	-1.03229	-2.06989	-2.0821	-0.06794	-0.47077		21.75	0.67405
21.8	1.06796	2.65487	0.09139	2.34969	1.03744	1.22054	2.44125	-0.27482	-0.51896	-0.18327	-1.8007	1.06796	0.03036	-0.91569		21.8	1.09729	1.78089	0.37708	1.90296	0.81653	0.13294	-0.88025	-0.73376	-0.64831	-0.51403	-1.5028	-1.51501	-1.17321	-3.28503		21.8	1.31141	1.1283	1.39686	-0.54406	0.22498	-0.16564	-1.31311	-2.6925	-0.2633	-0.82482	-1.92346	-1.66711	-0.29992	-0.59289		21.8	0.55192
21.85	0.88485	2.22762	-0.42741	1.43417	1.58675	1.25106	2.41073	-0.09171	-0.42741	0.18295	-1.77018	1.03744	0.33553	-0.88517		21.85	0.64555	1.52445	-0.16012	2.00053	0.73099	0.32816	-1.23434	-0.39205	-0.8193	-0.74606	-1.33199	-1.61276	-0.78268	-2.93112		21.85	1.40901	0.23713	1.18928	-0.43425	0.43245	-0.06804	-1.45964	-2.39958	-0.73943	-1.08123	-1.69158	-1.16667	-1.41081	-0.64177		21.85	0.17345
21.9	1.12899	1.89193	-0.39689	1.37313	1.83089	1.03744	2.5328	-0.09171	-0.79362	-0.45792	-1.31242	0.06088	-0.51896	-1.37345		21.9	-0.03814	1.14595	0.13276	1.31684	0.24263	0.47456	-1.49077	-0.6607	-1.12456	-0.55083	-1.08794	-1.63726	-1.08794	-3.07769		21.9	1.92165	-0.27561	1.01833	-0.14134	0.16384	0.05398	-1.08128	-2.5095	-0.91038	-1.301	-1.9846	-0.7761	-1.76487	-1.2888		21.9	0.16118
21.95	1.46468	1.40365	-0.36637	0.64071	1.43417	1.28158	2.04452	0.30502	-1.12931	0.33553	-0.2443	0.70174	-0.03068	-1.00724		21.95	-0.0016	0.49888	0.15709	1.51207	0.1693	1.08482	-1.12465	-0.57533	-1.40541	-0.64858	-1.10024	-1.67397	-0.61195	-2.88246		21.95	1.65304	-0.61746	0.53	-0.49539	0.27365	-0.22684	-1.53299	-1.87479	-1.26444	-1.47196	-1.88699	-0.59305	-1.75272	-0.91043		21.95	0.00244
22	2.22762	1.12899	0.54916	1.25106	1.61727	1.12899	2.07503	0.73226	-1.64811	0.03036	-0.2443	0.54916	-0.57999	-1.2819		22	0.26686	0.46218	0.80397	1.57302	0.157	1.15798	-0.8806	-0.8806	-1.22239	-0.39232	-0.94163	-0.7097	-0.47777	-3.40745		22	1.56754	-0.26351	0.56657	-0.50765	0.20035	-0.49545	-1.30111	-1.96029	-0.95931	-1.59408	-1.78939	-1.21566	-1.14242	-0.77621		22	0.00238
22.05	2.41073	1.15951	0.7933	1.70882	1.34261	1.00692	1.37313	1.12899	-1.58707	0.12191	-0.45792	1.06796	-0.42741	-0.27482		22.05	0.76726	0.69402	1.06023	1.54851	0.10808	1.53631	-0.25813	-0.83186	-1.08821	-0.88069	-0.44123	-0.52668	-0.18488	-3.21223		22.05	1.72618	0.35899	0.76182	-0.73964	0.44444	-0.3246	-1.67958	-1.55751	-0.71523	-1.34999	-1.30116	-1.41103	-0.61757	-0.69081		22.05	-0.79113
22.1	1.80038	0.88485	0.39657	1.92245	2.41073	1.46468	1.83089	0.70174	-1.67863	0.03036	-0.9462	0.42709	-1.34293	-0.00015997		22.1	1.20663	0.49862	0.75497	1.96346	0.48641	1.19442	-0.31925	-0.52677	-0.79532	-0.83195	-0.19718	-0.08732	-0.64884	-3.67618		22.1	1.01812	0.94488	0.85943	-0.67866	-0.00727	0.02935	-1.24018	-1.33784	-0.27583	-1.53315	-1.54536	-1.66743	-0.89838	-0.55659		22.1	-0.54705
22.15	1.34261	1.03744	0.30502	1.73934	2.31918	1.73934	1.70882	0.61019	-0.73258	0.24398	-0.45792	0.61019	-0.82413	0.73226		22.15	1.1333	0.69384	0.4375	1.47509	0.33984	1.29199	-0.34375	-0.22168	-1.24707	-0.9419	-0.33155	-0.55127	-0.91748	-3.62744		22.15	0.70068	0.95703	1.05469	-0.67871	0.00488	-0.16602	-1.49658	-1.11816	-0.82519	-0.82519	-1.20361	-1.58203	-0.42236	-1.14258		22.15	-0.32738
22.2	0.94588	1.06796	-0.15275	1.76986	2.22762	1.98348	1.83089	0.09139	-0.64103	0.67123	-0.67155	-0.03068	-0.2443	-0.03068		22.2	0.5961	0.33975	-0.06308	1.84122	1.16983	0.35196	-0.38046	-0.42929	-1.73544	-0.56357	-0.13632	-0.64902	-1.1373	-4.14023		22.2	0.2978	1.12788	0.92036	-0.27593	-0.53228	-0.32476	-1.41119	-1.66753	-1.33794	-0.70318	-1.54546	-1.33794	-0.43462	-0.97173		22.2	0.39278
22.25	1.22054	1.52572	0.2745	2.31918	1.70882	1.37313	1.98348	-0.12223	-0.48844	0.61019	-0.00015997	0.03036	1.03744	-0.18327		22.25	0.68146	-0.18524	0.36408	1.4505	1.04767	0.42511	0.09552	-0.28289	-2.27264	-0.44159	-0.33172	-1.24725	-0.96649	-3.90838		22.25	0.63954	1.04237	1.0912	0.52968	-0.22716	-0.55675	-1.19151	-1.76524	-1.43565	-0.39806	-1.17931	-1.63097	-0.43468	-0.73985		22.25	0.12417
22.3	1.80038	1.28158	0.39657	2.13607	1.15951	1.22054	1.86141	-0.03068	-1.19035	0.82381	-0.51896	-0.61051	1.03744	-0.91569		22.3	0.57151	0.09544	0.3884	1.9509	1.48704	0.21751	0.5471	-0.63699	-2.26052	-0.47829	-0.3074	-0.96658	-0.91775	-4.17702		22.3	0.92025	0.99349	0.4808	0.6517	-0.65446	-0.30045	-0.99625	-1.86295	-1.47233	-0.52018	-1.10612	-1.55778	-0.54459	-0.67887		22.3	0.36825
22.35	1.67831	1.4952	0.30502	2.10555	1.28158	1.34261	2.25814	0.09139	-1.37345	0.03036	-0.73258	-0.21378	0.64071	-0.67155		22.35	0.94984	0.49818	1.26722	1.87757	1.2306	0.7057	0.57142	-0.08776	-2.60241	-0.31969	-0.82018	-1.00329	-1.03991	-3.85973		22.35	0.89578	0.4075	0.2366	0.2366	-0.33713	-0.23947	-0.9841	-2.04611	-1.09396	-0.67892	-0.8132	-1.78976	-1.05734	-0.83761		22.35	0.30716
22.4	1.98348	1.73934	0.73226	1.73934	1.03744	1.3121	1.73934	0.06088	-1.34293	-0.09171	-0.79362	-0.09171	0.18295	-0.97672		22.4	0.64458	1.52348	1.05962	2.47563	1.5601	0.59575	0.52251	-0.34419	-2.29732	-0.41744	-0.79585	-0.94234	-0.93013	-3.84761		22.4	0.68821	0.33421	-0.032	-0.58132	-1.16726	0.11448	-1.48464	-1.36257	-1.35036	-0.45925	-1.10622	-1.22829	-0.94753	-1.48464		22.4	0.78318
22.45	1.19003	1.73934	0.42709	1.34261	1.43417	1.86141	2.07503	-0.30534	-1.43449	-1.03776	-0.61051	-0.42741	0.61019	-0.45792		22.45	-0.00248	1.34029	1.25484	1.93843	0.87642	1.13277	0.3271	-0.16118	-2.39506	-0.33207	-0.79594	-0.85698	-1.29643	-3.75004		22.45	0.09001	0.52947	0.51726	-0.77668	-1.20393	-0.30061	-1.65559	-1.27717	-1.02083	-0.87434	-0.87434	-0.72786	-1.43586	-1.31379		22.45	0.40471
22.5	1.12899	2.13607	0.03036	1.52572	1.73934	1.4952	1.22054	-0.09171	-1.25138	-0.67155	-0.91569	-0.61051	0.54916	-0.21378		22.5	-0.28333	1.18151	0.93737	2.28014	0.69323	1.38903	0.57116	-0.85706	-1.41859	-0.60072	-0.01478	-0.79603	-0.79603	-3.26185		22.5	0.3341	1.39611	0.49279	-0.87439	-1.27723	-0.43494	-2.13172	-1.13074	-1.14295	-0.56922	-0.81336	-0.97205	-1.4115	-1.15516		22.5	0.58776
22.55	1.22054	2.19711	-0.12223	1.4952	1.73934	2.014	1.15951	-0.03068	-1.95328	-0.79362	-1.12931	-0.51896	0.48812	-0.00015997		22.55	-0.74729	0.58328	1.21804	2.31667	-0.02708	1.96267	0.09499	-0.86936	-1.04026	0.36355	0.07058	-0.40549	-0.74729	-3.00559		22.55	0.37067	1.02985	0.66364	-0.64251	-0.31292	-1.16742	-2.11956	-1.61908	-0.55706	-0.789	-0.72796	-0.87445	-1.3139	-1.4848		22.55	0.18487
22.6	0.91537	2.31918	-0.48844	1.64779	1.52572	1.4952	0.94588	0.48812	-1.95328	0.03036	-0.51896	-0.2443	0.67123	-0.09171		22.6	-0.30793	0.66864	0.92499	2.65838	-0.02716	1.96258	-0.13703	-1.02814	-0.85724	0.65643	0.2536	-0.79621	-0.30793	-2.7005		22.6	0.52931	0.91993	0.55372	-0.81346	-0.11766	-1.35057	-2.54686	-1.81444	-0.22753	-1.41161	-0.26415	-1.43602	-1.3872	-1.31395		22.6	0.24585
22.65	0.94588	2.41073	-0.03068	1.58675	1.03744	1.09847	0.51864	0.70174	-2.35001	0.36605	-0.54948	-0.21378	0.82381	0.24398		22.65	-0.61319	0.42441	1.21787	2.4874	-0.01504	1.48642	-0.75967	-0.83292	-0.79629	0.98593	-0.00284	-0.83292	-0.33243	-3.29874		22.65	0.30953	0.39498	0.28512	-0.47172	0.35836	-1.83891	-2.41264	-1.71684	-0.28862	-2.08305	-0.72807	-1.60697	-1.24076	-1.4849		22.65	0.12372
22.7	0.48812	2.31918	-0.27482	1.43417	1.28158	0.42709	0.54916	1.03744	-1.86173	0.70174	-0.39689	-0.15275	0.85433	0.70174		22.7	0.18018	1.30323	0.9126	2.45069	0.77832	1.04688	-0.49121	-0.46679	-0.90625	0.44873	-0.1372	-1.46777	-0.25927	-3.16455		22.7	0.23623	0.3461	0.23623	-0.77695	-0.25205	-1.2042	-2.49814	-1.37509	-0.26425	-2.86435	-0.78916	-1.5582	-1.15537	-1.81455		22.7	0.25794
22.75	0.12191	1.98348	-0.0612	1.58675	0.9764	-0.33585	0.24398	1.06796	-1.49552	0.82381	-0.70206	-0.03068	0.7933	1.09847		22.75	0.52189	1.30314	1.059	1.82804	1.44962	0.44865	-0.38143	-0.34481	-1.1871	0.39982	0.08244	-1.1871	-0.68661	-3.6285		22.75	0.4437	0.04087	0.23618	-0.61831	-0.36196	-0.87466	-1.82681	-0.86245	-1.08218	-2.36392	-1.37515	-1.68032	-1.03335	-1.65591		22.75	0.1114
22.8	0.64071	1.03744	0.36605	1.34261	1.09847	0.15243	0.88485	0.4576	-0.67155	0.15243	-0.0612	0.39657	1.00692	0.94588		22.8	1.0345	1.40071	0.80256	1.9134	1.71809	0.91243	0.25325	0.0091	-1.96843	-0.16179	-0.02752	-1.57781	-1.08953	-3.45769		22.8	0.45585	0.15068	0.28496	-0.58174	-0.58174	-0.36202	-1.5461	-1.22872	-1.16768	-2.03438	-1.14327	-1.65596	-0.61836	-1.61934		22.8	0.06252
22.85	1.03744	1.55624	-0.03068	1.58675	1.86141	0.12191	0.57967	0.09139	-0.36637	0.15243	-0.03068	0.09139	0.18295	1.00692		22.85	1.03441	0.57054	0.87572	2.0598	1.80345	1.18089	0.39964	-0.1863	-1.80983	-0.68678	0.10667	-1.38259	-1.62673	-3.95827		22.85	0.87084	0.69994	-0.25221	-0.15455	-0.31324	-0.49635	-1.79029	-1.13111	-1.13111	-1.57057	-1.35084	-2.03443	-0.74049	-1.15553		22.85	0.18453
23.2	0.94588	1.92245	0.21346	1.58675	2.07503	0.7933	0.94588	-0.09171	-0.42741	-0.09171	0.12191	0.39657	-0.12223	1.15951		23.2	0.6559	0.33852	0.59487	2.34047	1.22963	1.5226	0.21645	0.50942	-1.6024	-1.00426	-0.05211	-2.01744	-1.7733	-3.57994		23.2	0.57782	1.07831	-0.10577	-0.22785	-0.34992	-0.55743	-1.63165	-1.47296	-0.76495	-1.15558	-1.14337	-2.03449	-0.59406	-0.8382		23.2	0.2333
23.25	0.88485	1.98348	-0.15275	0.88485	2.74642	0.82381	1.4952	0.33553	-0.48844	0.54916	0.30502	-0.03068	-0.88517	1.22054		23.25	-0.4062	-0.33296	0.52154	2.59673	1.43706	1.04644	0.02105	0.39947	-0.65034	-0.60151	0.1065	-1.98091	-1.71235	-3.65327		23.25	0.88294	1.34681	-0.44762	-0.10583	-0.34997	-0.55749	-1.99792	-0.9237	-0.89928	-1.02135	-0.71618	-1.93688	-0.72839	-1.1068		23.25	0.81918
23.3	1.00692	2.10555	-0.39689	1.03744	2.86849	0.82381	1.15951	0.67123	-1.43449	0.54916	0.18295	-0.09171	-0.61051	1.22054		23.3	-1.08988	-0.50394	0.28951	2.93844	0.93649	1.29049	-0.28422	0.76559	-0.56498	-0.29642	-0.27201	-2.09086	-1.4683	-2.78666		23.3	0.87068	1.06599	0.2115	-0.22795	-0.52092	-0.69182	-1.90031	-0.3134	-1.351	-0.77727	-0.45988	-2.10783	-1.60735	-1.0092		23.3	0.70926
23.35	1.3121	1.86141	-0.18327	1.3121	2.83797	0.88485	1.22054	0.54916	-1.34293	1.06796	0.03036	-0.45792	-0.70206	0.61019		23.35	-0.82141	-0.30872	0.32605	3.12146	0.91198	0.7655	-0.39417	0.21618	-0.13782	-0.33313	-0.16223	-1.60266	-0.72376	-2.89661		23.35	1.12698	1.48098	0.45559	-0.09373	-0.87498	-0.00828	-2.16892	-0.20359	-1.22898	-1.0947	-0.50877	-1.9614	-1.64402	-0.93601		23.35	0.67259
23.4	1.61727	1.89193	-0.42741	1.25106	2.77694	0.2745	1.25106	0.64071	-1.83121	1.55624	-0.45792	-0.21378	0.21346	0.39657		23.4	-0.85812	-0.04025	0.66776	2.46219	0.09403	1.05838	-0.60178	0.43582	-0.39426	-0.21115	-0.73605	-1.62717	-0.49191	-2.86008		23.4	0.79733	1.44431	1.44431	-0.21585	-0.60647	0.12595	-1.27786	-0.05716	-1.38772	-1.55862	-1.20462	-1.48538	-1.20462	-0.89944		23.4	0.02556
23.45	1.34261	1.19003	-0.70206	1.89193	1.83089	0.33553	1.4952	0.73226	-1.9838	1.40365	-0.51896	-0.2443	0.2745	0.2745		23.45	-0.28448	0.28925	0.59443	2.62079	0.28925	1.05829	-0.24786	-0.04034	-0.17462	-0.57745	-0.67511	-1.22442	-0.6629	-3.64141		23.45	1.02921	1.82267	1.06584	-0.16707	-0.66756	-0.06942	-0.48446	-0.53329	-0.99715	-2.16903	-0.98495	-0.93612	-0.69198	-0.71639		23.45	-0.18202
23.5	1.28158	0.82381	-0.67155	1.76986	1.3121	0.18295	1.86141	0.94588	-1.77018	1.12899	-0.9462	-0.15275	0.15243	0.57967		23.5	-0.04043	-0.00381	1.10703	2.25449	0.58213	1.24131	-0.29678	-0.05264	-0.83389	-0.69961	-0.77285	-1.52969	-0.95596	-3.6293		23.5	0.69957	1.2611	1.06578	0.10143	-0.09389	-1.29017	-0.04506	-0.56996	-0.67982	-2.57191	-1.35121	-0.55775	-0.42347	-0.85072		23.5	-0.5727
23.55	0.4576	0.94588	-0.79362	1.98348	1.28158	0.67123	1.73934	0.70174	-1.43449	0.33553	-0.82413	0.24398	-0.27482	-0.12223		23.55	0.63087	0.60646	0.77735	2.31544	1.35109	0.88722	-0.10155	-0.62645	-0.56542	-0.67528	-0.78514	-1.43212	-1.32225	-4.02001		23.55	0.138	1.29766	0.52862	0.21124	0.02813	-1.81513	-0.38691	-1.20478	-0.61884	-1.86396	-1.32685	-1.10712	-0.91181	-0.98505		23.55	-0.09668
23.6	-0.0612	0.9764	-0.67155	1.73934	0.76278	1.40365	1.61727	0.48812	-0.73258	0.73226	-0.91569	-0.21378	-1.00724	0.42709		23.6	0.15471	0.59416	1.05803	2.30315	1.13127	1.14348	-0.12605	-0.28475	-0.78523	-0.3824	-0.71199	-1.67635	-1.21248	-3.69051		23.6	-0.43579	0.82154	0.47974	0.65064	0.4187	-1.74194	-1.43676	-1.65649	-0.64331	-1.61987	-1.4978	-1.03393	-0.93628	-0.99731		23.6	0.02533
23.65	0.2745	1.61727	-0.0612	1.09847	1.06796	1.67831	1.46468	0.76278	-1.22086	0.61019	-0.33585	-0.21378	-1.03776	0.06088		23.65	0.37435	1.31429	0.32552	2.7303	1.14339	0.92366	0.15462	-0.69987	-0.08952	-0.76091	-0.41911	-1.42009	-1.15153	-3.98356		23.65	-0.82647	0.87031	0.04023	0.35762	0.11348	-1.13164	-1.71758	-1.83965	-1.54668	-1.16826	-1.74199	-0.91192	-0.61895	-1.2293		23.65	0.30604
23.7	0.36605	1.37313	-0.09171	1.12899	0.9764	1.95296	2.22762	0.2745	-1.465	0.76278	0.24398	-0.09171	-1.25138	0.30502		23.7	0.16674	1.04565	0.47191	2.44945	0.23998	0.7893	0.13012	-0.51686	-0.69996	-1.38355	-0.96852	-1.8108	-0.78541	-3.75172		23.7	-0.20396	0.78481	0.10122	0.7726	0.38198	-0.58238	-2.1815	-1.96177	-1.97398	-0.81431	-1.75425	-1.52232	-0.83873	-1.37584		23.7	0.6844
23.75	0.12191	1.40365	-0.18327	1.22054	1.58675	2.07503	2.7159	0.51864	-1.9838	0.33553	0.12191	0.57967	-0.48844	-0.03068		23.75	0.61831	1.27749	0.39858	2.47378	0.02017	0.48403	0.33755	-0.67563	-0.85874	-1.38364	-1.53013	-1.60337	-0.91978	-4.05698		23.75	-0.14298	1.46835	-0.04532	0.3453	0.01571	-0.82657	-2.21817	-1.30265	-2.30362	-0.88761	-2.02286	-1.7421	-1.16837	-1.27823		23.75	0.35475
23.8	0.09139	1.37313	-0.91569	1.43417	2.07503	1.83089	1.98348	0.21346	-1.77018	0.09139	0.51864	0.67123	-0.45792	0.18295		23.8	0.85016	0.80133	0.89898	2.38824	-0.17523	0.78912	-0.10199	-0.32172	-1.53021	-1.49359	-1.55463	-1.6767	-0.38275	-3.65424		23.8	0.38187	1.49271	0.14994	0.33304	-0.10641	-0.66793	-2.38912	-1.62008	-2.73092	-0.58248	-1.38815	-2.03512	-1.29049	-1.44918		23.8	-0.04814
23.85	-0.18327	1.12899	-1.00724	2.014	2.07503	1.52572	1.92245	-0.09171	-0.88517	0.30502	0.64071	0.51864	0.03036	0.24398		23.85	0.83786	1.14304	0.66696	2.97409	0.17868	1.03317	-0.59036	-0.46829	-1.44485	-1.37161	-0.96878	-1.38382	-0.41946	-3.47122		23.85	0.44285	1.63914	0.43065	0.04002	-0.38723	-0.93654	-2.12062	-1.58351	-2.23049	-0.93654	-1.33937	-1.65676	-1.47365	-1.16848		23.85	-0.35337
23.9	-0.27482	1.58675	-0.30534	2.22762	2.31918	0.94588	1.46468	-0.51896	-1.43449	-0.09171	1.28158	0.30502	-0.61051	0.33553		23.9	0.66687	0.98426	1.04529	3.05945	0.12977	1.33826	-0.59045	-0.3341	-1.64025	-1.78674	-0.30969	-2.00647	-0.24865	-3.20276		23.9	0.74798	1.3095	0.32073	0.23528	-0.53376	-0.92439	-1.69343	-1.37605	-1.99861	-1.24177	-1.30281	-0.99763	-1.05866	-0.81452		23.9	0.15927
23.95	0.48812	1.76986	-0.39689	2.28866	1.67831	0.51864	1.28158	-0.57999	-1.09879	0.21346	1.06796	-0.09171	-0.51896	0.4576		23.95	0.43485	1.06962	0.77665	3.23026	0.47147	0.94755	-0.04122	-0.95675	-1.18868	-1.40841	-0.28536	-2.20187	-0.61495	-3.44698		23.95	0.56482	1.78552	0.51599	-0.03333	-0.11878	-1.40051	-1.79114	-1.05872	-1.32727	-1.2052	-1.10755	-1.48596	-0.82678	-0.75354		23.95	0.20804
24	0.67123	2.25814	-0.27482	2.31918	1.40365	0.61019	1.86141	0.06088	-1.06828	-0.21378	0.73226	0.2745	-0.88517	0.09139		24	0.59346	0.97187	0.95967	2.52217	0.3249	0.75215	0.44697	-0.554	-1.20098	-1.66484	0.1418	-2.17754	-0.48076	-3.52031		24	0.85773	1.70002	0.23517	-0.07	-0.31414	-1.25408	-1.25408	-0.50945	-0.96111	-1.33953	-0.92449	-2.12078	-1.1076	-0.71697		24	0.28123
24.05	0.61019	2.41073	0.03036	1.4952	1.37313	0.54916	1.58675	-0.36637	-0.79362	-0.18327	0.21346	-0.12223	-1.12931	0.54916		24.05	0.92296	1.58214	0.41026	2.63194	0.87413	0.22716	0.42247	-0.35878	-1.65273	-0.9081	-0.2123	-1.64052	-1.04237	-3.49599		24.05	0.79665	1.69997	0.76002	-0.11888	-0.10667	-1.32738	-1.38841	-0.68041	-1.08324	-1.08324	-0.75365	-2.16966	-0.97337	-1.0222		24.05	-0.09725
24.1	0.48812	1.80038	0.33553	1.46468	1.12899	1.25106	1.73934	-0.21378	-1.22086	-0.12223	-0.18327	-0.45792	-0.82413	0.36605		24.1	1.19142	1.53322	0.52004	2.24123	1.1548	0.38576	0.31252	-0.43211	-1.32322	-0.85936	-0.01707	-1.31102	-1.34764	-3.42283		24.1	1.11398	1.23605	0.51583	-0.54618	-0.26542	-1.70585	-1.21757	-0.5828	-0.5828	-1.03446	-1.43729	-2.45048	-0.87577	-1.18095		24.1	-0.41468
24.15	-0.12223	0.85433	0.06088	1.67831	1.25106	1.22054	1.19003	-0.18327	-1.83121	-0.88517	0.12191	-0.91569	-1.37345	0.85433		24.15	1.00823	1.35003	0.23919	2.60735	1.75286	-0.04157	-0.21247	-0.45661	-1.26228	-0.56648	-0.48103	-1.4698	-1.78718	-3.37409		24.15	0.63785	1.23599	0.54019	-0.49741	0.52798	-1.42514	-1.21762	-0.39975	-0.42416	-1.5228	-1.5228	-2.75571	-0.81479	-0.88803		24.15	-0.42695
24.2	-0.51896	1.73934	2.22762	5.55404	6.50008	7.01888	7.99544	7.5682	6.83578	8.2701	10.1317	11.505	11.8407	13.3055		24.2	0.69076	0.764	0.61752	1.9725	1.8016	0.32455	0.10482	-0.34684	-0.71305	-0.93278	-0.1027	-1.56754	-1.50651	-3.65494		24.2	0.6378	0.79649	-0.11904	-0.35097	0.74766	-0.82705	-1.69375	-0.9125	-0.19228	-1.12002	-1.37636	-2.53603	-0.32656	-0.81484		24.2	-0.43921
24.75	0.88485	10.742	17.4559	28.8084	37.3839	46.7528	57.2203	65.399	73.2115	83.0687	90.8201	92.5597	102.264	115.936		24.25	0.86157	1.33764	0.40991	1.7771	1.948	0.33667	-0.27368	0.00708	-0.9939	-0.87183	0.10473	-1.97046	-0.9939	-3.32544		24.25	0.3936	0.82085	0.07622	0.57671	0.63774	-0.02144	-1.48628	-1.18111	-0.26558	-0.98579	-1.71821	-2.68257	0.0396	-1.26655		24.75	0.56115
24.8	0.82381	9.85702	16.2962	26.4281	34.8204	43.2738	52.7342	60.1195	68.2677	76.9652	84.3809	86.6087	96.1302	111.786		24.3	0.83707	1.33756	0.97134	1.56949	1.02017	1.32535	-0.11508	-0.39584	-1.0184	-0.79867	0.25113	-1.47006	-0.79867	-3.58188		24.3	0.833	0.54003	0.14941	0.77197	0.41796	0.24706	-1.73047	-1.12012	-0.81495	-0.93702	-1.7793	-2.67042	-0.09473	-1.21778		24.8	0.31695
24.85	1.34261	9.85702	15.106	24.9327	32.5316	40.222	48.7974	55.6029	64.514	72.418	79.7728	82.4888	92.6512	110.229		24.35	0.73932	1.77692	0.67829	2.253	0.72712	1.19098	-0.518	-0.39593	-1.7265	-0.84759	-0.26165	-1.53118	-0.33489	-3.32562		24.35	0.78412	0.24701	0.41791	0.82074	-0.1192	0.06391	-1.53522	-0.94928	-0.70514	-1.09576	-2.0235	-2.3775	-0.49762	-0.97369		24.85	0.3291
24.9	1.3121	9.61288	14.5567	23.5594	31.0667	38.3604	46.0814	53.0699	60.3026	68.939	76.0802	78.7352	91.6441	110.016		24.4	0.22654	1.52049	1.22752	2.42381	0.56834	0.92234	-0.26174	-1.10403	-1.95852	-0.45705	-0.68899	-1.0552	-0.28616	-3.43557		24.4	1.15028	0.57655	0.73524	0.10047	0.13709	0.21034	-1.20568	-0.9005	-0.91271	-1.37658	-2.08458	-2.109	-0.77843	-0.94933		24.9	-0.086
24.95	0.94588	8.97201	14.0074	22.4303	29.4188	36.4073	43.6705	50.9642	57.1593	66.4976	73.4862	77.1178	91.5831	111.267		24.45	0.32411	1.48378	0.8368	2.83876	0.97108	0.55604	-0.39611	-1.21398	-2.14171	-0.7379	-0.84777	-1.28722	-0.24962	-3.46007		24.45	0.9305	1.06478	0.43001	-0.38786	-0.19255	0.0638	-1.1447	-1.62077	-1.24235	-1.12028	-2.20671	-1.58415	-0.94938	-0.69304		24.95	0.09705
25	0.88485	9.03304	13.6412	21.0875	28.4727	34.3626	41.2901	48.9195	54.6568	64.1783	72.0824	76.8736	92.8343	113.22		24.5	0.37285	0.83672	0.89775	3.05839	0.99541	0.56816	-0.35957	-1.69014	-1.76338	-0.71358	-1.04317	-1.17745	-0.76241	-4.18037		24.5	0.62527	1.73611	0.21023	-0.65647	-0.11936	0.19802	-1.07151	-1.86496	-0.97385	-1.12033	-2.13352	-1.51096	-0.69309	-0.50998		25	0.21907
25.05	0.18295	8.51424	13.1529	20.233	27.5572	33.203	39.5201	47.4241	51.5135	62.9576	71.1363	77.606	94.4822	115.387		24.55	1.3127	0.94649	0.76338	2.96065	0.82442	0.84883	-0.34745	-1.25078	-2.03203	-1.50712	-0.44511	-0.98222	-0.46953	-4.09501		24.55	0.0759	1.66281	-0.02176	-1.05935	-0.53445	-0.35135	-1.63308	-2.28006	-1.08377	-1.42556	-0.9617	-1.75515	-0.81521	-0.69314		25.05	-0.26927
25.1	0.18295	8.45321	12.0543	19.8057	26.6417	32.318	38.3604	45.8372	49.4078	62.8355	70.4954	78.5826	95.3367	116.485		24.6	1.32482	0.98302	0.60461	2.37462	0.84875	0.9464	-0.38416	-1.25086	-2.44715	-1.495	-0.45741	-0.99452	-0.42078	-3.47254		24.6	0.08805	1.78483	1.01579	-0.64437	-0.47347	-1.18148	-1.32796	-2.57308	-1.05941	-1.58431	-0.82747	-2.10921	-1.02279	-0.90071		25.1	0.03585
25.15	-0.15275	8.23958	10.8946	19.3785	25.5431	31.7381	37.1703	44.525	47.0274	61.7064	70.3734	78.0028	95.6114	116.852		24.65	1.37356	1.50784	0.5679	1.48342	1.15383	1.32473	-0.34763	-1.25095	-1.78806	-1.93455	-0.44529	-0.66501	-0.38425	-3.65574		24.65	0.16124	1.2965	1.18663	-0.57118	-0.25379	-1.6576	-0.85194	-1.92616	-0.90077	-1.51112	-1.35243	-2.37782	-0.85194	-0.87635		25.15	-0.03745
25.2	-0.12223	7.84286	10.2232	18.7071	24.5665	30.9752	36.0716	42.9991	45.349	60.211	70.0987	78.0333	95.2757	117.493		24.7	0.7265	1.56878	0.5556	1.78851	2.14251	0.7265	-0.78717	-0.75055	-1.29987	-1.67829	-0.6651	-0.90924	-1.04352	-3.89997		24.7	0.18561	1.30865	1.67486	-0.1684	-0.10736	-1.80414	-0.60785	-1.77973	-1.02289	-1.23041	-1.70648	-2.57318	-1.13275	-1.23041		25.2	-0.33047
25.25	0.03036	7.81234	10.2232	18.0357	23.4984	30.0291	34.6678	41.046	44.7081	58.4715	69.8546	77.6671	94.1771	117.126		24.75	0.95834	1.47104	1.056	1.80063	2.06918	0.60434	-0.51871	-0.64078	-0.98257	-1.64175	-0.53091	-0.66519	-1.64175	-4.38834		24.75	0.71045	1.01563	1.4917	-0.26611	0.28321	-0.90087	-0.20507	-1.49902	-0.53466	-0.79101	-2.24365	-1.59667	-1.63329	-1.19384		25.25	-0.2817
25.3	0.09139	6.92733	10.4063	17.9137	22.2472	28.7779	33.2335	39.0013	44.6776	56.9456	70.4954	76.721	92.4986	115.204		24.8	0.43335	1.31226	0.81177	2.53296	2.02027	0.15259	-0.65307	-0.42114	-1.88598	-1.60522	-0.45776	-1.06811	-1.36108	-3.9978		24.8	0.85689	1.30855	1.14986	-0.22954	-0.25395	-0.74223	-0.65679	-1.731	-0.75444	-1.16948	-1.68218	-0.59575	-1.53569	-1.09624		25.3	-0.5259
25.35	0.36605	7.20199	10.62	17.2423	22.2166	28.3507	32.44	37.1703	44.7081	56.4879	71.5025	76.3853	90.2708	113.525		24.85	0.64079	0.59196	1.14127	2.50846	1.21452	0.90934	-0.0306	-1.09261	-2.05697	-1.03158	-0.60433	-0.87289	-1.30013	-4.0223		24.85	1.51601	1.08877	0.73476	0.05117	-0.37608	-0.85215	-1.57237	-2.30479	-1.1085	-1.58457	-1.6334	-0.70567	-1.47471	-1.53575		25.35	-0.14754
25.4	0.24398	6.86629	10.3758	16.754	22.0946	27.4351	30.8226	35.3392	44.5555	55.9996	72.6012	76.2633	89.5689	113.037		24.9	0.45759	0.44538	0.94587	2.74031	1.38533	1.06794	0.18904	-1.22698	-2.60637	-1.05608	-0.45794	-0.79973	-1.06829	-3.80266		24.9	1.17416	0.86899	0.13657	-0.07095	0.0267	-0.58365	-1.7067	-2.2316	-1.07193	-1.26724	-1.79215	-1.194	-1.46256	-1.93863		25.4	-0.36732
25.45	0.67123	6.86629	10.1622	16.1742	21.4232	26.0924	29.2662	33.9049	43.0907	55.847	72.4791	76.8431	89.0196	113.678		24.95	0.33543	-0.03078	1.39745	1.99559	1.37303	1.39744	0.37205	-1.33693	-2.8384	-0.7632	-0.77541	-0.43361	-1.1172	-3.33888		24.95	1.35722	1.06425	0.38065	0.20975	0.19755	-0.73019	-2.02413	-2.10958	-1.36495	-1.14523	-1.91427	-1.70675	-0.93771	-1.93868		25.45	-0.5749
25.5	0.42709	5.85921	9.94857	15.2891	20.4771	25.421	28.4422	32.5926	41.931	55.8775	70.8616	77.8502	88.0736	113.952		25	0.65273	0.53066	0.79921	2.14199	1.53163	1.17763	0.03017	-0.4459	-2.67979	-0.94639	-0.55577	-0.15294	-0.65342	-3.0338		25	0.85667	0.78343	0.27074	-0.35182	0.2097	-0.54713	-1.60915	-2.17067	-1.15749	-1.02321	-1.86549	-1.81667	-0.68141	-1.64577		25.5	-0.03784
25.55	0.67123	5.8287	9.55184	14.5567	19.1954	24.5054	27.6182	31.0057	41.6868	55.5113	69.1222	77.9417	87.7989	113.373		25.05	0.97002	0.71368	0.7503	2.48369	1.54375	0.42071	-0.43379	0.28643	-1.98408	-0.40937	-0.6291	-0.69013	-0.55586	-2.72871		25.05	0.94207	0.63689	0.50262	-0.32746	-0.2298	-0.65705	-1.37727	-1.82893	-0.35187	-1.2674	-1.29182	-1.70686	-0.82795	-1.24299		25.55	0.54804
25.6	0.12191	5.73714	8.81942	14.6788	18.2493	24.0782	26.7332	30.5479	41.2291	54.3516	66.5892	77.3009	87.4022	112.915		25.1	1.2507	1.23849	0.78683	2.71554	1.10421	0.18868	-0.39725	-0.09208	-1.31278	-0.55594	-0.1409	-0.97098	-0.73905	-3.19266		25.1	0.58801	0.38049	-0.22986	-0.16882	-0.22986	-0.54724	-1.42615	-1.71912	0.18518	-1.54822	-1.13318	-1.14538	-0.79138	-0.48621		25.6	1.29261
25.65	0.54916	6.13387	8.51424	14.3431	18.2493	23.7425	26.5196	29.9071	40.6798	53.6803	64.4224	76.6295	87.6158	112.396		25.15	0.59143	0.75012	1.37268	2.91076	0.98205	0.05432	-0.43396	-0.31189	-1.67908	-0.69031	0.09094	-1.75232	-0.70252	-3.29041		25.15	0.44148	1.06403	-0.58391	-0.46184	-0.32757	0.11189	-0.99895	-1.4262	0.31941	-1.40179	-1.21868	-0.82805	-0.46184	-0.32757		25.65	1.31697
25.7	1.00692	5.70663	7.93441	13.7633	18.2799	23.1016	25.9398	29.2357	39.4896	53.253	63.3849	76.3548	87.036	112.823		25.2	0.689	0.45706	2.22708	2.47122	0.3472	0.99417	0.23734	-0.88571	-1.64255	-0.0068	0.06644	-0.88571	-1.00778	-3.52243		25.2	0.33156	1.28371	-0.84031	-0.291	-0.42528	-0.20555	-1.08446	-1.09666	0.08742	-0.91356	-1.06004	-0.38865	-0.27879	-0.38865		25.7	0.7676
25.75	1.00692	6.07284	7.96493	13.9159	17.4559	21.6368	25.2074	28.8695	38.6656	53.4666	62.744	76.4159	85.3575	111.847		25.25	0.02973	0.46918	1.77533	2.38569	0.65229	1.43354	-0.12896	-0.43414	-1.9356	0.3227	0.1518	-0.59283	-0.3731	-3.46148		25.25	-0.12015	1.5278	-0.92582	-0.63285	-0.15677	-0.48636	-1.02347	-1.51175	-0.95023	-0.79154	-1.71927	-0.57181	-0.44974	-0.49857		25.75	0.56002
25.8	0.91537	5.85921	7.62923	13.5191	17.1202	20.9654	24.8717	28.3812	39.0013	53.9549	62.9881	76.2327	84.9303	109.955		25.3	0.2982	0.98179	1.18931	1.94614	0.84751	1.60435	-0.19009	-0.53188	-1.72817	0.87193	-0.34878	-0.5685	-0.40981	-3.5104		25.3	0.16056	1.41788	-0.59628	-0.33993	-0.41317	-0.8038	-1.1456	-1.53622	-1.47519	-0.52304	-1.87802	-0.90146	-0.462	-0.73056		25.8	0.37686
25.85	0.21346	6.68319	8.2701	13.3665	16.9981	20.9349	24.4444	27.5572	39.4591	53.192	63.568	76.5074	85.0523	109.009		25.35	0.05397	1.55543	-0.17797	2.30006	1.54322	0.9817	-0.2268	-0.2268	-1.6184	0.26149	-0.0681	-0.70287	-0.00707	-3.27855		25.35	0.22154	1.12486	-0.33999	-0.15688	-0.07143	-1.0602	-1.70717	-1.59731	-1.73159	-0.14467	-1.54848	-0.81606	-0.47426	-1.10903		25.85	0.30356
25.9	0.64071	6.59164	8.72787	13.214	16.754	20.6908	23.6204	27.0079	39.1539	52.368	64.3919	77.8502	85.1744	107.757		25.4	0.20036	1.25017	-0.21468	2.29997	1.60417	0.45671	-0.2513	-0.31233	-1.85042	0.10271	-0.17806	-1.45979	-0.03157	-2.30208		25.4	1.14922	1.40557	0.66094	0.19707	0.11162	-0.73066	-2.20771	-1.92695	-1.58516	-0.58418	-1.68281	-0.9748	-0.6208	-1.27998		25.9	0.02274
25.95	-0.00015997	6.71371	9.12459	12.6646	16.754	20.5687	23.712	26.5501	38.3299	51.7271	65.399	78.1248	85.0523	106.964		25.45	0.15145	1.71395	0.0782	2.43416	1.53084	0.72518	-0.42228	-0.34904	-1.52092	0.05379	-0.22697	-1.45988	-0.38566	-2.41203		25.45	1.22241	1.01489	0.77075	0.58764	-0.14478	-0.8772	-2.59839	-2.02466	-0.96265	-1.02368	-1.45093	-1.20679	-0.65747	-1.09693		25.95	-0.77077
26	0.2745	6.37801	8.91097	12.3595	16.7235	20.5382	23.4679	25.9398	38.1468	51.8797	66.5587	77.545	83.9232	106.903		25.5	0.02929	1.46972	1.04247	2.36083	1.68944	0.5786	-0.9961	-0.09278	-1.30128	-0.44679	-0.21485	-1.81397	-0.73975	-2.50977		25.5	1.6496	1.18573	0.64863	-0.02276	0.18476	-1.01153	-2.74493	-1.84161	-0.41339	-1.58526	-1.29229	-1.20684	-0.98712	-1.35333		26	-0.96614
26.05	-0.0612	5.88973	8.72787	12.0543	15.991	20.6297	22.3997	25.7262	37.2313	52.2154	67.2911	76.2327	82.8551	106.659		25.55	0.87149	1.62832	1.84805	2.36074	1.60391	0.68838	-0.65439	-0.62998	-0.69101	-0.43467	-0.3248	-1.37461	-1.42344	-3.04697		25.55	1.18568	2.10121	2.87025	3.26088	3.78578	4.02992	3.81019	4.76234	7.4601	7.2892	8.55873	10.0724	10.402	11.7448		26.05	-0.80751
26.1	-0.51896	5.98128	8.36166	12.2069	15.4723	19.8057	21.6978	25.9398	36.7125	52.5511	68.8475	75.1036	83.7706	106.293		25.6	0.96905	1.89679	1.86017	2.34845	2.06769	0.34649	-0.60565	-0.32489	-0.89862	-1.06952	0.21222	-1.13056	-0.97186	-3.4621		26.05	0.63584	7.48398	14.9181	22.3888	29.481	35.3893	43.7999	50.3184	59.3639	65.7237	71.107	84.608	86.0606	90.6749		26.1	-0.5268
26.15	-0.48844	5.00472	8.81942	12.2374	15.0145	19.409	21.4232	25.5736	36.9261	51.9713	69.824	74.4017	85.1744	106.048		25.65	1.23752	1.90891	1.99436	1.88449	1.67697	0.66379	-0.10525	-0.38602	-1.41141	-0.56912	0.22434	-1.2283	-0.93533	-3.53543		26.1	0.53813	7.11772	13.4532	20.7286	26.7466	32.2764	40.272	46.1436	55.3599	60.6333	65.6382	80.7994	81.8736	85.4869		26.15	0.14453
26.2	-0.79362	4.73006	8.84994	12.0238	14.3736	18.4325	20.233	24.8106	36.8651	51.7271	69.5189	73.6998	86.3035	105.896		25.7	0.68812	1.48157	1.61585	2.42151	1.55481	0.6637	-0.557	-0.50817	-1.38708	-0.05651	0.28528	-1.27722	-0.43493	-3.8529		26.15	0.2451	6.97118	12.977	19.166	24.7324	29.6763	37.6597	43.2505	52.54	56.8003	62.0737	77.4912	79.2124	81.4096		26.2	-0.02642
26.25	-0.15275	4.57748	9.06356	11.6576	14.6178	17.3033	19.6532	24.3224	35.7664	52.2154	68.2371	72.357	86.3035	105.896		25.75	1.04203	0.32182	1.64018	2.40922	1.38383	0.1265	-0.7524	-0.65475	-1.68014	0.33402	0.37064	-1.55807	0.02885	-3.8774		26.2	0.34271	6.54388	12.4521	17.7866	22.9379	28.016	35.206	41.4316	50.7089	54.2123	59.7299	75.2451	77.1982	79.0292		26.25	-0.07531
26.3	0.03036	4.33334	7.99544	12.3289	14.4346	17.0286	19.5311	23.8951	34.6678	52.5816	66.4366	71.3499	85.4185	105.377		25.8	0.9687	0.26069	1.15181	2.42134	1.34712	-0.05669	-0.2398	-1.04546	-1.32622	0.55366	0.49263	-1.1187	0.01655	-4.13384		26.25	0.67224	6.25086	12.098	16.4193	21.412	26.8563	33.7411	39.2587	48.7435	52.2347	58.1429	73.4262	74.7933	78.1259		26.3	0.35188
26.35	0.76278	4.69955	8.14803	12.4815	14.6483	17.0897	19.5311	23.6204	34.4542	53.7718	65.1549	71.6856	84.3199	102.966		25.85	0.34605	0.15074	0.78551	2.12828	1.34703	-0.38637	-0.52065	-0.82582	-1.16762	0.02867	0.39488	-0.93568	0.49254	-3.85316		26.3	0.92854	5.82356	11.7318	15.8211	20.3865	25.7088	32.618	37.0247	46.5462	50.3792	57.3128	71.3753	72.596	77.43		26.35	0.05886
26.4	0.76278	4.51644	7.69027	12.451	14.4957	17.5169	19.3785	24.658	34.9425	54.8704	64.1478	71.8992	82.9161	101.349		25.9	0.27272	0.95632	0.7488	1.6155	1.1028	0.32155	-0.41087	-1.3386	-1.08226	-0.15452	-0.72825	-0.8015	0.17507	-3.38939		26.35	1.41677	5.78689	10.7552	15.7722	19.4343	25.0008	31.1409	35.3279	44.8128	49.3416	56.7512	69.2512	71.949	77.2346		26.4	-0.39286
26.45	-0.00015997	5.37093	8.05648	11.4744	14.3736	17.9442	19.1954	24.9632	36.2242	55.0841	63.2017	72.2349	82.6109	100.342		25.95	0.19939	0.94402	0.78533	1.67644	1.71306	0.50457	-0.89924	-1.49738	-1.33869	-0.70393	-1.22883	-0.56965	0.06512	-3.87776		26.4	1.31906	5.40841	10.0959	14.759	18.9582	24.1462	29.7492	33.9607	44.0315	48.7312	56.2019	67.7741	72.364	77.8449		26.45	-0.47837
26.5	0.06088	5.61507	7.62923	11.4134	14.4957	17.0897	18.524	25.0548	36.8651	54.138	62.1336	72.0518	84.2589	99.8534		26	0.40682	0.62655	1.51766	1.70077	1.63973	0.66317	-0.91153	-1.59513	-1.98575	-0.78946	-1.50968	-0.56974	0.11386	-3.89005		26.45	1.36783	4.89567	9.32682	14.0143	18.4577	23.2428	28.5651	32.8254	42.9816	48.4504	57.1296	66.7243	72.8034	78.9069		26.5	-0.42959
26.55	-0.73258	4.57748	7.17147	11.3829	14.5872	15.869	17.1812	25.1158	37.2618	52.5511	61.5843	70.8922	87.6768	99.4566		26.05	-0.36231	0.61426	1.37109	2.25	1.68848	0.8706	-0.5332	-2.05908	-1.65625	-0.91162	-1.5586	-0.13037	-0.05713	-4.31738		26.5	0.90391	5.34727	8.36241	13.7091	17.7618	22.9742	27.442	32.2027	41.7608	48.9264	59.2657	65.6134	71.7901	81.4215		26.55	-0.02682
26.6	-0.61051	4.51644	6.80526	11.9932	14.5567	15.1976	16.6624	25.3905	37.2313	50.0181	60.8214	69.6104	90.7286	97.8392		26.1	-0.7164	0.39444	1.5419	2.44522	1.66397	0.76065	-0.55771	-1.7662	-1.64413	-1.33896	-1.14364	-0.24032	0.04044	-4.14657		26.55	0.19585	5.12749	8.24029	13.3917	17.3712	22.3516	26.8438	31.5923	41.1749	49.5733	60.9747	64.9664	69.6172	83.5577		26.6	0.32713
26.65	-0.88517	3.5704	6.43905	11.6576	14.4041	15.4723	16.2352	25.2989	37.3533	47.3021	59.2955	68.2677	93.6583	96.0692		26.5	1.5534	10.7453	21.4387	32.01	40.6647	50.1862	59.3171	68.7165	77.2858	87.32	97.3298	106.107	116.629	123.734		26.6	0.15918	4.74902	8.10596	13.1108	17.2368	21.2895	26.3433	30.4082	40.5767	50.4522	62.2685	64.8931	67.7861	84.4976		26.65	0.05852
26.7	-0.18327	3.96712	7.11044	11.8712	13.9464	15.7774	17.0286	24.7801	36.6209	45.9898	58.2884	68.0845	95.9166	95.0621		26.55	0.78427	8.87753	17.4835	26.9928	33.6944	40.8722	48.7579	55.9479	63.3087	71.231	79.1656	86.3189	95.4864	102.298		26.65	-0.24371	4.32172	7.95942	12.3906	16.4677	20.496	25.6962	29.2851	40.3691	51.5019	63.2451	65.6499	67.5297	83.9848		26.7	0.26598
26.75	-0.61051	4.33334	6.62215	11.2608	13.6412	15.5333	17.578	24.8411	35.6138	44.8912	58.5936	68.3897	96.5269	95.2757		26.6	1.12598	7.82764	15.4815	23.7822	29.6782	35.0859	42.813	49.0752	55.6426	62.0147	69.9004	75.8452	84.8784	91.8242		26.7	0.24452	3.71132	8.09364	11.6947	15.7475	19.6537	25.4154	29.1752	40.9916	52.2343	63.8187	67.0414	67.078	83.1425		26.75	0.18048
26.8	-0.36637	4.24178	6.65267	11.1082	13.1834	15.5638	17.3643	24.597	35.919	44.4945	59.1734	69.5494	95.9776	96.5269		26.65	1.309	7.49796	13.9189	21.8412	26.8949	31.8266	39.224	44.6684	51.0649	57.3881	64.9076	70.5839	79.6659	87.6982		26.75	0.70834	3.86996	7.89828	11.304	15.6253	18.8968	25.2811	29.7245	41.8826	52.6981	64.1849	68.6649	67.2489	82.117		26.8	-0.05151
26.85	-0.67155	4.45541	6.43905	11.0167	13.6717	14.7398	17.7	24.9327	36.3768	44.6776	58.7462	70.1292	94.1771	98.5106		26.7	1.34553	6.94856	12.9178	20.596	25.4178	29.5071	36.6116	41.8118	48.2327	54.9222	61.7459	68.5452	77.3587	86.3553		26.8	0.76932	3.95535	7.5076	10.9622	15.3079	18.6892	25.0247	30.7254	42.0413	52.6736	64.0628	68.97	67.969	80.9329		26.85	0.22919
26.9	0.06088	3.99764	6.5306	11.0167	12.8783	14.4346	17.2423	25.1768	36.1326	45.41	58.441	70.3123	92.3765	99.1209		26.75	1.40648	6.75316	12.6125	19.0578	24.1238	27.8835	34.3166	40.3225	45.9133	52.5784	59.4875	67.4587	76.1013	86.5505		26.85	1.11106	3.85764	7.10471	10.5227	14.8928	18.4817	25.3664	31.9216	41.1257	52.1242	63.6965	67.3586	69.385	81.2624		26.9	-0.25915
26.95	0.12191	4.91317	6.62215	11.1693	12.9698	14.0074	17.5475	24.7801	36.3768	45.8067	57.4034	70.0682	92.0409	98.3885		26.8	0.94252	6.36245	11.8922	18.3009	22.8664	27.0167	32.7052	38.1251	44.4972	50.2345	58.0836	66.8483	75.381	87.6369		26.9	0.61052	4.11394	6.95818	10.6691	14.4899	17.9323	25.7082	32.6174	40.2712	51.2697	63.3547	65.7716	71.216	82.8493		26.95	-0.90617
27	0.82381	4.69955	6.28646	10.5284	12.5121	14.8619	17.2423	23.8646	36.804	46.3865	57.3118	69.2442	92.5597	97.473		26.85	0.80816	6.05718	11.8799	17.3975	22.2559	25.918	30.7398	35.9766	43.4107	48.1348	57.6197	67.0679	76.4185	87.7344		26.95	0.01232	4.11389	7.01916	10.608	13.9772	17.9811	25.6837	32.6539	39.4044	51.4894	63.8551	64.734	72.2657	84.7291		27	-0.90623
27.05	1.03744	4.91317	6.28646	10.3453	12.9088	15.0755	17.2728	24.1392	36.5294	46.5697	58.0748	67.8404	93.5057	96.1607		26.9	0.66159	6.04489	11.6113	16.2988	21.2671	25.4907	29.5068	34.2309	42.5805	47.8418	57.4243	67.434	76.9555	87.2827		27	-0.19525	3.86969	7.01911	10.4737	13.794	17.627	25.0245	32.9224	38.7208	52.4415	64.0626	64.9293	73.3643	86.1451		27.05	-0.64994
27.1	1.06796	5.00472	5.58456	9.3077	12.2679	15.2586	16.815	24.658	35.919	45.5931	59.6007	66.9249	94.4822	95.5504		26.95	0.42956	5.3612	11.0375	16.0301	20.974	25.0756	28.4203	32.8148	42.8612	49.1844	56.9359	67.9711	75.2587	85.8178		27.05	-0.47606	3.4546	7.15333	10.5713	13.7451	16.9678	24.5972	33.8013	38.5742	53.1738	63.2324	65.4663	73.7671	86.3037		27.1	-0.56455
27.15	0.48812	4.82162	5.88973	9.36874	11.8712	14.5872	16.4183	25.7872	35.1866	44.2808	60.8824	67.3521	95.6114	95.2147		27	0.39285	4.56766	10.3904	15.4808	20.095	24.0867	27.3704	32.0823	43.3128	50.8689	57.3387	67.7512	74.5384	83.7058		27.1	-0.06108	3.12496	7.64156	10.6201	13.6352	16.7968	24.5727	33.9599	38.7207	53.1738	62.976	65.5517	75.0732	84.7534		27.15	0.07016
27.2	0.33553	4.63851	5.73714	9.12459	11.566	14.4346	16.4793	26.367	34.088	43.4874	61.7064	68.817	96.649	94.5738		27.05	0.08759	4.16474	9.31611	15.2731	19.1672	23.5251	27.3337	31.423	43.5446	51.7355	58.2907	66.2497	74.819	83.2663		27.15	-0.0123	3.60098	7.32412	10.5834	13.6474	17.3095	25.0976	33.85	38.5619	53.0028	62.2069	65.7104	75.8178	82.495		27.2	0.19218
27.25	0.21346	3.7535	6.5306	9.70443	11.2608	14.7398	16.3573	26.2144	34.21	42.5413	63.0491	71.5025	97.473	93.5972		27.1	0.52696	4.09141	9.12071	14.9923	18.4469	22.5851	26.7843	31.0201	43.1417	51.8331	59.7189	64.6505	74.3185	82.839		27.2	0.19516	3.78403	6.93345	10.7787	13.4032	17.5169	25.8055	33.7523	38.9281	52.2826	61.2303	65.1244	78.1737	81.9579		27.25	-0.11306
27.3	0.39657	4.48592	6.5306	9.91805	12.1763	14.7704	15.7469	25.5736	34.5763	41.6868	64.3614	73.8829	97.2593	93.3836		27.15	0.81984	4.67726	9.23048	14.4185	17.5557	21.8403	26.2227	31.1787	41.5181	50.7344	60.3047	63.4541	73.4028	81.8013		27.25	0.67119	3.75956	7.06767	10.7176	12.6463	17.3216	26.8675	33.5936	39.3064	51.1228	59.5579	64.6849	79.9803	82.6536		27.3	-0.12532
27.35	0.30502	4.21127	6.71371	9.64339	11.8712	15.2281	15.5638	23.773	34.7594	42.1446	65.9483	76.0191	96.3438	93.2921		27.2	0.9052	4.79924	8.98625	14.1254	17.4335	21.4985	25.7587	31.2885	39.8334	49.4892	59.5112	62.9169	72.3041	80.2265		27.3	0.73217	4.19896	6.71361	10.2415	12.3533	17.2361	26.904	33.154	39.1477	49.6579	56.9333	64.1843	80.2366	84.2527		27.35	-0.61366
27.4	0.15243	5.34042	6.10335	9.85702	12.39	14.8314	15.8995	22.3692	35.034	42.5719	67.169	77.5145	94.8179	93.7803		27.25	1.36898	5.09212	9.36458	13.3441	17.5677	21.0101	24.8431	31.4715	38.1854	48.6712	58.1927	62.5262	71.4007	77.9193		27.35	1.03729	3.79608	6.7868	9.98504	12.5485	16.821	26.3425	32.8	38.7448	48.0588	55.3464	63.2565	77.5143	84.9484		27.4	-1.00434
27.45	0.09139	4.51644	6.37801	9.64339	11.4439	15.6248	16.6014	20.9654	34.8814	42.2362	67.6268	79.0709	94.6654	95.0621		27.3	1.01488	5.28734	9.16918	12.636	16.9206	20.6926	24.3669	31.7278	36.5984	47.7678	56.7644	61.2444	70.2654	75.2458		27.4	1.07386	3.61292	7.07972	9.4723	12.2311	16.6134	26.2203	32.7877	38.2565	46.8991	54.2111	62.1456	74.4869	86.2301		27.45	-0.88232
27.5	0.54916	4.45541	6.07284	10.0096	11.505	14.984	16.5099	21.3621	34.973	41.8394	66.9859	80.078	94.8485	96.3133		27.35	0.97817	4.65249	8.74185	12.6359	16.4689	20.5461	23.8297	31.0319	35.4264	46.9254	55.446	59.8771	68.9469	72.9752		27.45	0.73201	3.52742	6.81111	8.92293	12.524	16.8819	26.3301	32.568	37.5728	46.1056	53.1368	61.5841	72.607	87.2188		27.5	-0.50396
27.55	0.06088	3.60091	6.22543	9.79598	10.9862	15.045	16.4488	21.8199	34.9425	40.5272	66.7113	80.5968	94.4517	97.473		27.4	1.30768	4.40826	8.43658	12.4649	15.9683	19.9356	22.9874	30.6168	34.9258	46.0953	54.0543	59.2667	68.3731	71.3638		27.5	0.37795	3.14895	6.5425	9.08156	13.2686	17.1992	26.2447	32.1529	36.5108	45.7393	51.9527	62.3775	73.1319	88.0855		27.55	-0.15001
27.6	0.42709	3.93661	6.07284	9.97909	10.742	14.8924	15.93	22.766	34.7594	39.0623	66.8638	81.5428	93.7193	98.5106		27.45	0.91696	4.4448	7.96042	12.0376	15.3945	19.7768	22.6333	29.8598	35.1211	46.6689	53.6147	58.1801	68.5439	70.6557		27.55	-0.47659	3.10007	7.26266	9.17917	13.4883	16.5278	26.7085	31.5058	35.7783	44.4819	50.8296	62.414	73.1074	86.3764		27.6	0.3138
27.65	-0.18327	3.96712	6.50008	9.64339	10.742	15.0755	16.754	23.4373	34.5763	38.2078	66.4671	82.2447	92.346	99.0294		27.5	0.81922	4.34705	7.69178	12.245	15.5409	19.7767	22.5111	28.3705	35.5848	48.1947	53.1264	56.8129	68.3241	70.1307		27.6	-0.65975	3.2465	7.33585	9.00822	13.3661	15.954	27.0624	31.4081	35.4853	42.9682	49.8896	62.0722	72.5214	84.6552		27.65	0.2527
27.7	0.12191	4.30282	6.37801	9.85702	10.8031	15.0755	17.0592	23.7425	34.088	38.2078	66.223	82.3057	91.5831	98.4495		27.55	0.92899	4.38358	7.45976	12.1839	15.553	19.4593	22.3035	27.7112	35.243	49.0491	52.7112	55.8484	67.3841	69.4104		27.65	0.14586	2.55064	6.89635	9.17906	13.4393	15.5267	26.9159	31.0174	35.5951	43.0902	49.267	61.4496	70.8612	82.7386		27.7	-0.04032
27.75	0.09139	4.39437	6.86629	8.88045	11.3219	14.16	17.3338	23.651	33.8438	39.0318	65.8873	81.3597	91.522	98.3885		27.6	1.00215	3.84639	7.54512	11.7565	15.2844	18.7756	22.6208	27.8088	34.9133	48.9269	52.3693	55.1769	65.9436	68.6047		27.7	-0.17158	2.18438	6.93292	8.9959	13.2562	15.4168	26.4886	30.1873	35.4607	43.908	49.0106	60.8636	70.2996	81.6155		27.75	0.19156
27.8	1.25106	3.90609	6.07284	8.45321	11.3219	14.16	17.0592	22.3997	33.2335	40.1915	65.2769	80.9019	91.9798	99.3651		27.65	1.4171	3.6754	8.46056	11.4513	15.0279	17.7013	22.6818	27.8453	34.8155	48.9391	51.5025	55.1036	63.3312	66.8834		27.75	-0.58667	2.6482	6.56665	8.36109	12.7312	16.0393	25.927	29.5159	35.3508	44.7869	48.4856	59.5696	70.6414	81.054		27.8	0.58213
27.85	0.94588	4.15023	6.25594	7.90389	11.9017	13.5191	16.8455	22.0335	33.0199	41.0765	64.9412	81.0545	92.4986	100.952		27.7	1.0508	3.88283	8.71682	11.1338	14.4419	17.1152	22.3399	28.0039	34.73	47.8037	50.5625	55.8115	61.1826	64.625		27.8	-0.45244	2.62373	6.57881	8.10468	12.194	16.2224	25.4387	28.8566	35.2531	45.446	48.4978	58.8859	72.4601	82.8239		27.85	0.38676
27.9	1.03744	3.63143	5.73714	8.33114	11.7491	13.9769	16.815	21.3011	32.3485	41.992	65.0633	82.0616	93.5057	102.447		27.75	0.67229	3.69964	7.76458	10.9506	14.2221	17.2128	22.3031	27.9306	34.974	45.228	50.3915	56.495	60.1694	62.8671		27.85	-0.57457	2.89223	6.85952	7.98256	11.7667	16.1246	25.1701	28.0875	35.2653	45.1652	48.8151	58.7272	74.2912	85.2897		27.9	0.0449
27.95	0.82381	3.50936	6.31698	8.63631	11.9322	13.5496	15.991	21.4232	32.2569	42.1446	64.6666	83.9537	94.879	103.882		27.8	0.73324	3.35775	7.10531	11.1092	14.1976	16.9198	22.0711	27.6131	35.2181	42.8719	51.0506	56.2264	59.1439	61.8294		27.9	-0.29386	2.89218	6.67636	7.65292	11.608	15.9049	25.109	27.5504	35.4972	44.3351	48.9859	59.3863	77.0865	87.8043		27.95	0.05705
28	0.9764	2.65487	5.46249	9.3077	11.3829	13.8853	16.7235	20.9349	31.7076	43.2432	64.8192	85.2354	95.1231	105.072		27.85	0.6355	3.00366	6.53149	10.9504	13.8435	16.9929	22.2786	27.4543	34.7053	41.3826	51.7219	55.1887	57.2395	61.512		27.95	0.02347	2.64798	6.34671	7.67728	11.5957	15.5752	24.816	27.6358	36.2417	43.0533	49.816	59.8745	79.8819	88.3658		28	-0.33363
28.05	0.51864	3.08211	5.09628	9.24667	11.4744	13.275	17.0286	21.5147	31.494	43.701	64.6361	86.9749	95.3673	105.743		27.9	0.29361	2.85709	6.28726	10.3766	13.7824	16.9074	22.779	27.3444	33.4845	40.7355	52.2467	53.2355	55.5426	61.4508		28	0.14549	2.66014	6.63963	7.77488	11.6811	15.0625	24.3276	28.5268	36.498	42.4917	51.5493	59.728	81.7495	87.9385		28.05	-0.68769
28.1	0.33553	2.86849	4.73006	9.61288	11.3219	13.3055	17.8526	21.4842	31.5855	45.0743	65.338	88.806	95.764	106.964		27.95	0.14704	3.41852	6.66559	10.5352	14.234	16.4678	22.4249	26.9659	32.8497	40.9674	51.9659	51.4776	54.334	61.817		28.05	0.18206	2.6845	6.34661	7.93352	11.6078	14.6108	24.1567	29.3691	36.9985	42.4672	53.6611	59.4228	81.8227	86.5712		28.1	-0.74878
28.15	0.09139	3.72298	5.3099	9.27718	11.3524	12.8783	17.5475	22.0641	31.9823	45.6541	65.9483	89.3553	96.2523	107.91		28	-0.25588	3.8823	6.72654	10.9746	14.0996	16.0405	21.375	27.0879	32.9228	41.0161	51.3188	50.8183	53.5283	61.5361		28.1	0.02331	2.47693	6.04138	8.36071	11.7177	14.4398	24.181	30.2601	37.7674	43.1752	54.369	58.8856	81.078	85.0819		28.15	-0.72442
28.2	0.06088	3.99764	5.12679	8.84994	11.1387	12.9088	17.3949	22.3692	33.203	46.8138	66.0093	88.2872	95.9471	109.466		28.05	0.2201	3.91884	6.6288	10.9867	13.7211	16.1259	20.5204	27.1976	32.9472	40.2103	50.9281	50.7206	53.4672	60.7182		28.15	0.05988	2.57453	6.29767	8.95881	11.5101	14.3177	24.0955	31.493	37.6453	42.9432	55.3821	59.1053	79.3323	82.6282		28.2	-0.73668
28.25	0.2745	4.45541	5.64559	8.66683	10.9862	12.4205	17.0592	22.1556	33.4471	46.6307	65.5211	86.8529	95.7335	110.718		28.1	0.54961	4.26054	6.70195	10.8523	13.4524	16.0403	20.0198	26.7093	33.118	39.2703	49.7684	50.2933	53.1619	59.7293		28.2	0.84108	2.46461	6.0901	8.97096	10.8508	14.3909	23.7659	31.8469	38.219	42.1741	55.968	59.386	77.8064	81.1023		28.25	-0.57805
28.3	0.15243	4.15023	5.43197	8.54476	10.8946	11.8712	17.0592	21.4842	34.6068	47.2411	64.6361	85.8458	95.9776	110.412		28.15	0.61055	3.91866	6.49434	10.3151	13.0129	16.028	20.154	26.3674	33.4719	38.3669	48.0959	49.5485	53.1618	58.7038		28.25	1.1462	2.1838	5.4919	8.39718	10.4724	14.1345	23.4485	31.7614	38.0969	40.9655	55.9558	59.7644	76.3781	81.1511		28.3	-0.45603
28.35	0.39657	4.33334	5.73714	8.91097	10.7725	12.0543	17.5475	20.7518	34.2406	46.7833	64.4835	86.7003	95.825	108.795		28.2	0.87902	3.18615	6.49425	10.4615	12.9396	16.1988	21.338	26.6359	33.0934	37.7565	46.5699	48.8771	53.6866	58.0446		28.3	1.42691	2.51334	5.16226	8.32388	10.5212	14.7326	22.9723	31.6515	38.1579	40.3429	54.4665	60.0695	76.1828	82.7013		28.35	-0.40726
28.4	-0.15275	3.84505	5.46249	8.75838	10.3148	12.1458	17.7611	20.8433	34.9119	47.119	64.2699	87.2801	96.3438	107.483		28.25	0.91555	3.01516	6.82376	10.1807	12.7442	15.7715	21.7652	27.0386	32.8492	38.0615	44.9463	48.1934	53.9307	57.5318		28.35	1.60996	2.45225	4.99131	7.76231	10.8019	15.2818	22.3619	31.2364	38.5607	40.6847	52.3546	61.2413	76.3536	83.6168		28.4	-0.32187
28.45	-0.21378	4.21127	5.76766	8.91097	10.1927	12.1153	17.8526	20.8433	34.9119	46.8443	63.8731	87.6768	96.9237	107.941		28.3	0.75677	2.60004	6.55511	9.74115	11.8408	15.3686	21.3256	27.124	32.9101	38.7573	43.2128	47.7538	53.6621	57.1044		28.4	0.76762	2.07378	5.07671	7.26176	10.5455	15.355	21.0313	30.5528	39.5494	41.7955	50.5357	61.9615	77.0616	83.7022		28.45	-0.34634
28.5	-0.12223	4.30282	5.73714	8.81942	10.3758	11.8712	17.2423	21.3621	35.6444	47.119	63.568	86.4561	97.5951	109.283		28.35	0.72006	2.5145	6.20102	9.60678	11.3646	15.1366	20.9105	26.8553	32.7757	38.6351	42.5292	47.6805	54.1258	56.1278		28.45	0.21825	2.18359	5.73583	6.93212	10.1182	14.4272	19.8105	28.9536	40.416	41.7588	49.0708	61.9858	77.1714	84.0561		28.5	-0.74923
28.55	0.21346	4.97421	5.98128	9.52132	10.2232	12.5731	16.9676	20.8128	35.6749	47.8209	63.629	85.266	97.9307	111.572		28.4	0.45142	3.32007	6.35962	8.97193	11.2791	14.4651	20.5076	25.8787	32.5315	38.6838	42.0286	48.2053	55.6394	55.0291		28.5	0.29144	2.43988	6.10199	7.01752	9.94721	13.9267	19.0659	27.0859	40.831	41.6367	48.1796	60.7529	78.5385	84.0561		28.55	-0.79811
28.6	-0.39689	4.73006	5.85921	9.49081	10.1012	12.6036	16.6319	20.5382	35.6749	48.004	63.0797	84.442	98.0223	114.258		28.45	0.50016	4.24772	6.2985	9.26481	11.0348	14.2819	19.7995	24.6457	32.0187	39.3551	41.5158	48.3151	56.9211	54.5407		28.55	0.09608	2.83045	6.19959	6.98084	10.3744	13.4017	19.0048	26.1947	41.0385	40.6845	47.1664	59.7396	79.3319	84.703		28.6	-0.6761
28.65	-0.42741	5.40145	5.92025	9.76546	10.0401	12.451	16.815	19.4395	35.5528	48.4618	62.1031	85.266	98.1444	116.272		28.5	1.19587	4.32087	6.48152	9.06941	11.2789	14.5992	19.1768	23.7423	31.2008	39.6114	41.0152	48.1441	56.8111	54.1988		28.6	-0.2946	3.09896	6.44368	7.00521	10.472	13.243	18.785	25.4378	40.8797	40.0374	47.5448	58.7874	80.284	85.6673		28.65	-0.63953
28.7	-0.70206	5.15731	5.79818	9.06356	10.4674	12.39	16.4183	19.3175	35.034	48.2481	62.1031	85.6932	97.9613	117.645		28.55	1.14696	4.24754	6.66454	8.77635	11.7304	14.2451	18.8838	23.3882	30.4683	39.3428	40.7588	47.4604	55.9443	54.394		28.65	-0.30686	3.08669	6.2239	7.0906	10.655	13.6702	18.9436	25.2058	40.0374	39.3294	48.2405	58.116	80.2473	86.6438		28.7	-0.62738
28.75	-0.2443	5.37093	5.46249	8.88045	10.0096	12.5121	17.0592	18.7071	35.3087	49.4993	62.3473	86.2425	97.3814	119.751		28.6	0.93935	4.02773	6.04189	9.13027	11.8891	13.7445	18.786	23.2538	30.9076	39.3915	40.6366	46.911	54.3085	55.0775		28.7	-0.14822	2.51291	5.49143	6.88303	10.7893	13.9631	18.0769	24.9983	38.9265	39.7321	49.4856	57.2737	80.4426	86.2776		28.75	-0.31006
28.8	-0.15275	4.21127	5.09628	9.06356	10.4674	12.8172	17.1202	19.6532	34.8814	49.0416	63.5069	85.6932	97.0763	121.185		28.65	0.93926	3.71026	5.72442	9.1668	11.6082	13.8299	19.2986	23.3025	31.8719	39.5013	40.5877	46.972	52.6604	54.9798		28.75	0.03483	2.17106	4.56364	6.69987	10.3254	14.1584	17.381	24.7541	37.3029	40.7331	50.5719	56.3092	81.236	84.2633		28.8	-0.16363
28.85	0.15243	4.57748	4.39437	9.76546	10.1622	12.6341	17.5475	20.1109	35.4918	49.6519	63.5985	85.4796	97.1373	122.223		28.7	0.51193	3.52706	6.23703	8.95919	11.6325	13.9885	19.6281	23.864	32.7385	39.0129	41.0881	47.5456	51.5617	54.6257		28.8	0.08361	2.04894	4.66124	6.6754	9.86144	14.2682	17.4054	24.8883	36.0089	42.8448	52.5861	55.9308	81.2115	81.944		28.85	-0.65197
28.9	0.36605	4.39437	4.76058	9.85702	10.5589	12.6341	17.8221	21.6978	35.3697	48.7364	64.6055	83.8621	97.8697	122.772		28.75	0.58508	3.12414	6.60315	8.92248	11.3151	13.8908	19.8966	23.6808	32.7872	38.2438	41.4054	47.9728	50.2433	54.7355		28.85	-0.27045	1.79254	4.64898	6.99273	9.98346	14.2071	16.9415	24.6319	35.1422	43.98	54.0264	56.6631	80.4913	80.3082		28.9	-0.9572
28.95	0.21346	4.45541	4.15023	9.97909	9.85702	11.8712	18.0357	22.6134	35.858	48.828	65.2769	83.2823	98.419	122.803		28.8	0.57279	3.29495	6.62747	8.89798	11.1563	13.9639	20.3604	23.3145	32.25	37.4258	41.8081	47.167	49.1079	54.8208		28.9	-0.19726	1.23096	4.771	6.88282	10.4229	13.6211	16.7339	24.3389	35.4717	45.0176	53.9531	58.3477	77.8057	80.5278		28.95	-0.83518
29	0.36605	3.66195	4.66903	9.42977	9.85702	12.0848	17.639	23.4373	34.3931	48.7974	66.1314	81.4207	98.4801	122.65		28.85	-0.06207	3.79535	6.55414	9.17866	11.4247	14.1958	20.7143	22.9116	31.2368	37.145	42.0888	46.7519	48.6684	54.9428		28.95	0.05903	1.01118	4.97847	6.74849	10.081	13.6699	15.916	23.6918	35.8867	45.0908	52.2685	59.8369	75.5351	80.6254		29	-0.51786
29.05	-0.12223	4.0892	4.48592	9.00252	9.61288	11.7186	17.0592	22.7354	33.5997	49.1026	66.7418	80.4442	98.1749	121.551		28.9	-0.15981	3.91734	6.23667	8.83677	11.7176	13.9149	20.6898	22.4232	30.4676	37.1327	42.2474	46.6419	48.8514	55.4676		29	0.19326	1.19423	5.21035	6.46767	9.78798	13.6942	15.6718	23.5331	36.0819	45.7255	50.6449	61.4237	73.8505	80.0272		29.05	-0.59116
29.1	-0.12223	4.33334	5.06576	8.84994	9.97909	12.2374	16.754	22.7965	32.4095	49.0111	67.5352	79.3761	97.1983	121.033		28.95	0.31617	3.4778	5.9192	8.10426	11.6077	13.9148	20.8728	22.1057	29.6375	37.2302	42.0764	46.947	48.6316	55.8826		29.05	0.31528	1.31625	5.19809	6.49203	9.67807	13.4622	16.0623	23.6307	34.971	45.3958	49.5829	61.4481	75.0589	79.3558		29.1	-0.60342
29.15	-0.36637	5.09628	5.00472	9.09408	9.58236	12.2374	15.9605	22.4608	32.2874	48.2176	68.2371	79.254	96.2828	119.14		29	0.32829	3.51433	6.28532	8.16521	11.4489	13.8049	21.3122	22.423	29.0514	36.5221	41.9665	47.2765	48.4728	55.5895		29.1	0.40067	1.51151	5.17362	6.32108	9.10428	13.5476	16.7459	23.9602	34.3362	45.7864	50.2542	61.5701	77.8299	79.6487		29.15	-0.39596
29.2	-0.15275	4.88265	5.24886	9.12459	9.85702	13.0308	15.8385	22.0335	31.9212	47.5767	68.939	78.9183	95.4588	117.187		29.05	0.35262	3.52645	6.49276	8.09188	10.7408	12.9991	20.5308	22.8502	28.6974	35.2159	41.7955	47.0811	48.5948	55.2599		29.15	0.0222	1.57249	5.34447	5.79613	8.60374	13.572	17.5027	23.9358	33.5305	45.1028	52.0486	61.7409	80.4543	80.2102		29.2	-0.23732
29.25	-0.03068	4.76058	5.21835	8.94149	9.91805	12.451	15.4417	21.8809	31.9212	46.9969	69.5189	78.9793	95.3062	114.776		29.1	0.35253	3.44091	6.28515	8.34814	9.87402	12.6572	19.4321	23.2773	28.5996	34.5322	41.4536	46.3486	48.729	54.9302		29.2	-0.72248	1.76775	5.23455	5.40545	8.90887	13.8039	17.4904	23.5939	33.9089	44.8586	54.2214	62.5222	82.1022	79.1359		29.25	0.05559
29.3	0.33553	3.90609	4.94369	9.03304	9.70443	11.6576	15.5638	21.7894	31.555	47.2411	69.2442	79.9559	94.5433	114.349		29.15	0.07168	3.63613	6.1874	8.59219	9.81289	12.5839	18.8949	23.6191	28.7826	34.288	41.1606	45.6527	48.912	55.2231		29.25	-0.67371	2.1095	4.86829	5.39319	9.4093	13.6451	17.0387	23.4352	33.9821	44.1017	54.7462	63.4864	81.8458	78.2447		29.3	-0.37171
29.35	0.30502	4.39437	5.34042	8.39217	9.70443	10.5284	15.0145	22.4608	31.555	47.3631	68.3897	80.6883	94.2381	114.654		29.2	0.12042	3.64825	5.95538	8.21368	9.8006	12.4007	18.3455	23.8509	28.4652	34.6907	41.5145	45.4085	48.6067	55.7234		29.3	-0.78362	2.43903	4.88044	5.8448	9.71443	13.0225	16.2696	23.6182	34.6168	44.1138	54.5142	62.7906	81.9068	78.147		29.35	-0.2497
29.4	-0.09171	3.96712	5.03524	8.05648	9.3077	10.4979	15.106	23.1016	31.8297	47.8209	66.6807	82.3057	93.2615	116.73		29.25	0.84055	3.83127	5.66233	7.90842	9.7883	12.425	17.8449	23.6921	28.3064	35.2522	41.9416	44.4196	47.8742	55.9065		29.35	-0.77147	2.50002	5.18556	6.22316	9.98293	12.9126	16.7212	24.2896	34.458	43.6011	54.7827	61.5576	81.2109	79.7705		29.4	-0.49389
29.45	0.12191	4.42489	5.58456	7.5682	9.70443	10.8946	15.2281	24.0782	32.5316	47.943	65.4295	83.5875	93.4141	118.561		29.3	1.02357	3.77015	5.61341	7.79847	9.81263	12.9742	17.5519	23.6676	28.2452	36.1188	41.612	43.7482	47.1539	55.7355		29.4	-0.49076	2.7441	5.03903	6.50387	9.5068	12.3877	16.8799	25.3149	34.2382	43.1982	56.1255	60.5688	80.686	82.5781		29.45	0.06757
29.5	-0.0612	4.30282	5.09628	7.7513	9.42977	10.8946	16.0216	24.4749	33.7218	47.7293	64.3004	85.388	93.4141	121.704		29.35	1.18217	3.62357	5.45463	7.481	9.93461	13.2305	17.6861	23.7896	28.5748	36.9488	40.501	43.8091	46.5923	55.4058		29.45	-0.08798	2.92716	4.77042	6.00333	9.61661	12.5707	16.8554	26.1327	33.4325	42.3559	57.1508	60.935	80.1122	84.4945		29.5	0.47035
29.55	0.03036	4.88265	5.24886	7.93441	9.61288	10.8031	16.0521	25.2989	34.5457	47.3631	64.8802	85.9678	94.2381	124.542		29.4	1.51167	2.86665	5.14937	7.43208	9.59272	12.913	17.9423	23.5332	29.3071	37.0463	39.2436	44.8832	46.6655	54.832		29.5	-0.01479	2.45103	4.4774	5.83238	9.28697	12.2411	16.5501	25.974	33.9085	41.367	57.639	61.3377	79.6483	86.8382		29.55	0.07967
29.6	0.15243	4.66903	4.91317	8.17855	9.46029	10.1927	16.1436	25.0242	35.5833	47.0579	65.1854	86.4561	94.8179	127.472		29.45	1.57262	2.53697	5.46666	7.74938	9.16539	13.0716	17.93	23.35	30.2836	36.5213	38.3402	45.8963	47.6542	54.6854		29.55	0.07061	1.71855	4.221	5.88115	9.51885	12.1189	16.8309	26.0472	34.1526	40.4759	57.993	60.825	79.8435	87.9734		29.6	-0.23777
29.65	0.24398	4.82162	5.18783	8.11751	9.49081	10.3758	15.869	24.9327	36.0716	47.4852	66.0093	85.6016	96.4964	129.12		29.5	1.3406	2.37819	5.62526	7.67604	9.21413	13.3767	18.1985	23.5086	30.8206	36.2893	37.4734	46.1892	49.0457	55.0881		29.6	0.30249	1.30346	4.1477	5.79565	9.39672	11.2766	16.6843	25.4978	35.1047	39.6335	58.7253	59.9949	79.5139	88.1077		29.65	-0.5308
29.7	0.48812	4.33334	4.94369	8.02596	9.12459	10.62	16.3267	23.9561	36.9261	47.7293	66.2535	84.9303	98.2359	128.998		29.55	1.30389	2.46355	5.29559	8.00555	9.26287	13.34	18.2228	23.8136	30.381	36.1305	37.1803	46.5187	50.7546	55.4177		29.65	-0.03936	1.31562	4.39179	6.28388	9.14032	11.0446	16.7209	25.3024	34.9704	39.6701	58.7863	59.2136	79.1354	87.5339		29.7	-0.23788
29.75	0.61019	4.11971	5.03524	8.02596	8.75838	11.1693	16.2657	23.5899	37.4449	49.0111	67.6268	83.1602	99.7313	128.448		29.6	0.94979	2.71981	4.94149	8.17636	9.21395	13.0348	18.2227	23.9234	29.1602	35.5323	37.7662	47.6417	51.6822	55.2223		29.7	-0.25914	1.36439	4.5016	6.46693	9.42103	10.5685	17.38	24.7286	34.653	39.3893	59.0792	58.9205	79.4284	86.5451		29.75	-0.27456
29.8	0.94588	4.24178	4.76058	7.35458	8.84994	10.8336	15.7164	23.5899	38.3299	49.4383	68.054	82.2142	101.013	127.258		29.65	0.4248	3.03711	4.80713	8.0542	9.14062	13.1567	18.1372	23.374	28.1104	35.2148	38.9746	48.3862	51.8042	55.4175		29.75	-0.18595	1.86483	4.15975	6.44246	9.32332	11.0201	17.5387	24.6431	34.1524	39.7188	58.2369	58.8595	80.0264	86.6549		29.8	-0.37227
29.85	0.85433	3.96712	3.93661	7.50716	8.36166	11.0167	15.4417	24.0782	38.6961	50.0181	69.3053	80.9019	101.562	127.167		29.7	0.16837	2.90274	4.55069	7.98087	9.4335	13.5351	18.1737	22.5805	28.1469	35.1171	40.0609	48.2519	51.1571	55.9423		29.8	0.10696	2.46292	4.08645	6.49124	9.12796	11.0078	17.502	24.2036	34.2622	39.377	57.9195	60.2632	80.6001	87.607		29.85	-0.59206
29.9	1.22054	3.84505	4.11971	7.26302	9.15511	10.62	15.4723	25.0853	39.4286	49.4688	70.526	81.2376	101.105	126.526		29.75	0.13166	2.51203	4.37971	8.02961	9.409	14.0965	17.9905	22.2752	28.5374	35.8494	40.7323	47.678	50.4979	55.8323		29.85	0.31443	2.32859	4.40378	6.44236	8.44431	11.0322	17.0503	24.5698	34.8847	39.2426	57.3213	62.1308	79.831	89.5967		29.9	-0.83625
29.95	1.12899	3.32626	4.05868	8.14803	9.12459	10.4368	15.8079	26.1534	39.1844	49.5604	72.1129	80.5662	99.3651	127.868		29.8	0.38792	2.7805	4.47727	7.78538	9.11595	15.0242	17.5144	22.678	29.0622	36.4597	41.0984	46.5793	50.7541	55.1975		29.9	0.71721	1.90129	4.56242	6.07609	8.44426	10.7392	17.624	24.8627	35.3608	38.8764	57.724	62.7167	78.4638	92.0258		29.95	-0.50672
30	0.54916	3.99764	5.09628	8.20907	9.58236	10.2843	15.991	27.0384	38.7877	49.1026	73.2725	79.7117	98.419	129.059		29.85	0.61976	2.85365	4.97767	7.74867	8.93275	15.4757	17.319	22.8243	29.526	36.6915	40.7199	45.505	50.3878	54.5626		29.95	0.32653	1.62047	4.64782	5.29479	8.432	10.6781	17.7582	26.0223	36.3495	38.6932	57.0892	62.8265	75.9735	93.808		30	-0.49457
30.05	0.18295	3.47884	5.52352	8.05648	9.55184	10.62	16.3267	26.8248	38.1163	49.0416	73.4251	76.599	97.1678	131.378		29.9	0.72954	2.84136	5.60014	8.00493	8.90825	14.9263	17.6119	22.7754	29.941	36.8257	39.4014	45.4317	49.5699	53.8912		30	-0.41815	1.44952	4.74542	5.4046	8.67609	11.1053	17.9656	26.7303	36.8377	38.9495	55.8441	61.7645	74.533	94.3939		30.05	-0.15283
30.1	-0.30534	4.02816	5.79818	7.72079	9.94857	10.681	15.8385	25.9093	37.7196	48.3397	74.005	74.0965	97.0152	132.782		29.95	0.22896	2.7314	5.8564	7.90719	8.78609	13.9375	18.2832	22.6289	29.6967	36.496	38.8398	45.871	48.6298	53.1587		30.05	-0.99194	1.30299	4.48902	5.05054	8.88355	11.3616	17.3186	27.2918	37.5701	39.157	53.7444	60.9465	75.2776	94.6624		30.1	-0.81207
30.15	0.09139	3.84505	6.13387	7.47665	10.3148	10.4063	15.7469	24.1392	37.7196	48.2481	73.9439	71.1058	96.8626	134.796		30	-0.0763	2.3529	5.95397	7.58971	8.66393	13.6444	18.9789	22.4945	29.5013	35.6048	39.4867	45.4315	47.4091	52.7435		30.1	-1.16289	1.70576	4.55	5.39229	8.83467	11.7888	17.7214	27.5114	36.9719	40.0236	52.5603	60.2385	77.1208	96.3225		30.15	-0.26281
30.2	0.82381	3.90609	5.76766	7.69027	10.3453	10.4979	15.6859	23.1016	37.9332	47.9735	74.6153	70.8311	97.534	135.956		30.05	0.43631	2.08425	5.00174	7.79715	8.83474	13.3391	19.6136	22.6165	29.4158	34.7259	39.8528	45.0164	46.5789	52.6336		30.15	-0.78452	2.10854	4.40347	5.07485	8.89565	12.0939	17.7946	27.6212	36.3004	40.2067	51.9376	61.3126	81.2101	98.0192		30.2	-0.25065
30.25	0.91537	3.66195	5.67611	7.0494	11.1082	10.0401	16.4488	22.9185	38.4215	47.943	73.8218	70.9227	97.473	137.115		30.1	0.71698	2.37714	4.4035	7.99237	8.98114	12.8874	19.5768	23.0925	28.7077	33.9689	40.4997	45.3947	47.5309	52.6457		30.2	-0.45499	2.18173	4.64755	5.29453	8.50498	12.7042	18.4293	27.9264	35.5802	41.1344	51.5714	64.047	84.567	98.3854		30.25	0.01784
30.3	1.19003	3.84505	4.76058	6.86629	10.2232	10.4063	16.5404	24.0172	38.1468	48.5838	73.2725	72.1434	98.419	137.939		30.15	0.71689	2.63339	4.379	7.40634	9.18857	12.4112	19.6256	22.714	28.6222	33.5416	40.5484	45.6754	47.836	52.8897		30.25	0.25297	2.29154	4.63529	4.86723	8.70023	12.2403	18.5147	27.7676	35.3848	41.6348	51.1075	66.9156	86.6543	97.9825		30.3	0.10324
30.35	0.70174	3.7535	4.76058	6.65267	9.49081	10.3758	16.0216	25.2074	38.1773	49.3468	71.533	73.4251	99.4871	138.367		30.2	0.72901	2.64551	4.6963	7.01563	9.27393	11.9107	19.3325	22.0059	28.8784	33.5415	39.9624	46.3955	48.2632	52.3281		30.3	0.42381	2.09618	5.41649	5.01366	8.45604	12.4233	18.3193	27.8896	35.3359	41.4272	50.7534	69.9306	87.875	96.6396		30.35	0.34732
30.4	1.52572	2.96004	4.45541	6.95785	8.42269	10.8336	15.2891	25.4515	37.3839	50.5369	70.8922	75.7139	101.013	138.397		30.25	0.8632	2.73087	4.24455	7.24748	9.12736	11.3979	18.246	21.4565	28.8905	32.6015	39.9379	46.0902	48.6537	52.2182		30.35	0.32611	1.59564	5.39202	4.84271	9.05413	12.0693	17.9897	27.4135	35.1528	40.7802	51.4003	72.2499	87.8993	94.8818		30.4	0.71348
30.45	1.70882	3.17367	4.63851	7.20199	8.72787	11.0167	14.8009	25.4515	37.7501	51.1168	69.1527	78.9793	102.722	137.695		30.3	0.63118	2.95051	3.78059	7.14973	8.43147	11.6419	17.1351	21.139	29.0247	32.4305	39.6448	45.9193	48.6292	52.2547		30.4	0.15515	1.48572	5.099	5.40418	9.00525	12.1791	17.9652	27.7919	35.5922	39.5472	51.5101	74.5814	88.4364	92.953		30.45	0.39604
30.5	1.43417	3.14315	5.18783	7.50716	8.7889	10.5589	14.8619	24.8106	37.8721	52.2459	67.5352	81.4513	103.821	136.719		30.35	0.38695	2.81615	3.82933	6.95433	8.4558	12.5085	15.8655	21.4441	29.0613	32.4182	40.5115	46.1023	49.0442	52.7673		30.45	0.20393	1.0218	4.28108	5.00129	9.65217	12.0325	18.0262	27.7552	35.409	39.303	51.6322	75.7899	88.0579	90.1575		30.5	0.28612
30.55	1.52572	4.0892	4.82162	8.11751	8.36166	10.1622	14.6483	24.9937	38.513	52.9783	65.3075	83.8011	105.041	136.444		30.4	0.36245	2.41323	3.95131	7.25942	8.89516	12.423	14.6691	22.0055	28.9635	32.4669	40.6212	46.505	48.2384	53.2555		30.5	-0.18675	1.16823	3.87819	5.18434	9.56667	12.24	17.6477	27.9871	35.5677	39.2176	51.0339	75.2649	87.4231	87.9358		30.55	-0.59285
30.6	0.64071	4.02816	5.12679	7.69027	8.81942	9.67391	15.2281	24.7191	39.0623	53.9854	62.9881	84.9303	105.987	136.871		30.45	0.2647	2.63287	4.72027	7.3814	8.98052	12.5694	14.7178	22.3228	29.5494	32.7964	40.316	47.5059	47.8599	53.2798		30.55	-0.49198	1.31466	3.59738	5.46505	9.95724	11.4953	17.5012	28.3776	34.8718	39.3762	51.3391	73.9831	88.1799	86.4343		30.6	-0.55628
30.65	0.57967	3.96712	4.48592	7.69027	8.84994	9.88753	15.2891	24.8411	39.6116	53.8939	61.4012	85.7237	107.91	136.963		30.5	-0.08939	2.44967	5.15963	7.74752	9.77389	12.1298	15.1572	22.872	29.6103	32.2959	39.7544	47.4204	46.9931	53.768		30.6	-0.50424	1.49772	3.84147	5.09879	9.43229	11.5685	16.9152	28.5973	35.2746	39.901	51.5588	72.5182	90.7555	85.8239		30.65	-1.06903
30.7	0.64071	3.5704	4.45541	7.44613	9.67391	9.91805	15.869	24.6886	40.1915	53.6192	60.3026	84.2284	108.826	136.841		30.55	-0.11389	2.03455	4.98865	7.08826	9.83484	12.3129	15.9383	22.2006	30.1473	32.8207	39.4857	46.8466	47.5546	53.3041		30.65	-0.77285	1.97374	3.42637	4.81798	9.23692	10.8971	17.0494	28.9147	35.4576	40.4137	51.7784	71.9078	94.6739	86.776		30.7	-0.51977
30.75	1.00692	3.78402	4.51644	7.11044	9.33822	10.3453	15.6248	23.6815	40.283	53.1615	60.9434	83.557	110.016	137.085		30.6	-0.19943	2.35184	4.8787	7.17362	9.99344	12.0808	16.5852	21.6023	29.9275	32.8328	39.742	45.5281	47.8475	53.4383		30.7	-0.4311	2.10796	3.96343	4.06109	9.07818	10.8482	16.6587	28.5362	34.9083	41.0728	51.4976	71.8589	96.5171	87.3741		30.75	-0.42217
30.8	1.58675	4.24178	4.2723	7.65975	8.7889	10.681	14.7704	22.766	40.4661	52.8868	61.6148	82.6414	109.955	136.566		30.65	-0.40704	2.74238	4.6955	7.03925	9.71259	12.0319	16.8171	20.882	29.903	33.4308	40.0104	44.9543	48.7995	52.5593		30.75	-0.06494	2.53515	4.24414	4	9.23681	10.6772	16.6831	28.7803	34.6396	40.792	50.6187	72.4326	96.2852	88.3994		30.8	0.4933
30.85	1.64779	4.02816	4.30282	7.41561	8.45321	10.4368	14.6483	21.6368	39.8863	52.7037	62.805	82.4888	109.314	137.359		30.7	-0.13857	2.38828	4.03623	6.81944	9.29746	11.7389	16.8658	20.9186	29.6344	33.1866	40.2789	44.0997	48.7384	52.2296		30.8	-0.18707	2.62055	4.69575	3.78022	9.06586	11.2387	16.0117	27.7304	34.8349	40.4868	49.9472	74.7519	95.0644	88.9853		30.85	0.0782
30.9	1.83089	4.18075	3.81454	7.20199	8.51424	10.2538	14.5262	21.3927	40.3746	51.7576	63.2933	81.5123	106.781	137.604		30.75	-0.01659	2.41261	3.92628	6.58742	8.95558	11.1651	16.4995	20.9795	29.5244	34.0776	39.7783	44.3194	49.0679	51.7778		30.85	-0.05284	2.59608	4.21962	4.65907	9.45644	10.7626	15.4623	26.6806	36.4462	40.4623	49.349	77.4374	92.4765	89.0097		30.9	-0.03172
30.95	1.25106	3.35677	4.18075	7.14095	9.52132	9.58236	14.6483	21.118	40.8324	51.1778	63.69	79.9864	103.851	138.519		30.8	0.27629	2.22942	3.96282	6.73381	8.24748	11.1405	16.1576	21.3212	28.8652	33.9311	39.6073	44.1606	48.4697	52.6078		30.9	-0.22379	1.90023	4.0975	4.84212	9.73714	10.616	15.3035	25.8382	37.4227	40.7674	50.2401	79.2562	90.1082	88.68		30.95	-0.55667
31	0.4576	3.50936	4.45541	7.32406	9.24667	9.67391	14.5872	20.9959	40.7103	50.598	63.4459	78.9793	101.532	138.58		30.85	1.35042	2.32699	4.42659	6.89241	8.61361	10.8475	15.6693	21.3211	28.8285	34.7122	39.0946	45.0638	48.7747	52.8763		30.95	0.32547	1.53397	3.82889	5.19608	10.0423	10.1399	15.3401	25.1546	37.8499	41.573	50.7161	79.0486	88.9607	87.6057		31	-0.16611
31.05	0.18295	3.81454	4.51644	7.84286	9.61288	9.88753	14.8314	21.2706	40.3441	50.3538	63.6595	78.7352	100.708	140.045		30.9	1.76537	2.61987	4.46313	6.91674	8.73559	10.9451	15.1565	21.6506	28.3401	34.8708	39.4485	45.3567	48.7624	53.9626		31	0.25217	1.28977	3.92649	4.56126	9.79807	10.1521	15.8284	24.947	38.0818	41.4997	51.1555	77.0466	88.3015	87.1662		31.05	-0.64224
31.1	0.18295	4.36385	4.7911	7.96493	9.42977	10.3148	15.6859	21.3927	39.337	50.3538	64.3004	80.2	100.799	139.923		30.95	1.86294	2.40005	3.97476	6.26968	9.44351	10.6154	15.132	21.5407	28.6818	35.6398	39.7169	45.32	48.9821	53.4254		31.05	0.42302	1.20427	3.97527	4.61003	9.92009	10.4694	15.6452	24.0924	37.8254	41.9391	50.8014	74.9836	88.6066	88.0207		31.1	-0.15401
31.15	-0.12223	4.33334	4.54696	7.96493	9.18563	10.9251	15.869	22.3997	39.0318	50.9947	64.7581	81.6038	100.433	140.259		31	1.82623	2.59528	3.24225	5.69586	9.15045	11.2745	15.0465	21.6749	28.816	35.42	39.8389	44.4776	48.3594	53.0714		31.1	-0.59022	1.30187	3.99963	4.4757	9.71252	10.628	15.7672	23.9703	37.8619	41.7316	50.4718	73.4332	89.2657	89.3268		31.15	0.00462
31.2	0.4576	3.69247	4.11971	7.7513	9.00252	10.7725	15.6859	22.7049	38.3909	51.6051	65.338	82.9771	100.128	140.594		31.05	1.30124	2.65622	2.92478	5.01218	9.16257	11.7993	15.3759	20.9912	29.3164	35.3466	39.3994	44.5508	48.2251	52.7783		31.15	-1.06634	1.10651	4.36579	5.04938	9.76129	10.9942	16.0357	23.5186	37.5445	41.109	50.1544	72.5054	89.3145	91.231		31.2	0.70037
31.25	0.57967	3.66195	4.2723	7.50716	8.36166	11.2913	14.7704	22.9491	37.9027	52.2459	64.9412	83.0992	99.0904	141.479		31.1	0.87391	3.57166	3.26649	5.23182	8.39344	12.3363	14.8876	21.2719	28.889	34.7606	38.9843	45.2099	47.871	53.7548		31.2	-1.13964	1.24073	4.62208	4.84181	9.11427	10.2983	17.3662	23.3721	37.6909	41.2676	49.8003	72.9937	89.229	93.9165		31.25	0.1632
31.3	1.03744	2.89901	4.48592	7.65975	8.88045	11.6576	14.8314	22.6134	38.0553	53.2225	65.7042	83.8621	98.3885	142.212		31.15	0.44657	3.25419	3.84013	5.31718	8.41776	12.4583	14.9485	21.1741	29.0965	34.8826	38.7766	46.2351	48.5057	54.4993		31.25	-0.49272	0.87447	4.97603	4.98824	8.97994	10.3227	18.3549	23.5307	38.2036	41.1455	50.5449	73.9091	87.8618	96.6264		31.3	0.30963
31.35	1.34261	3.2347	5.27938	6.86629	9.64339	11.5965	15.3502	22.5829	38.6961	53.8939	66.6502	85.0218	97.0763	142.029		31.2	1.06904	3.48604	4.35274	5.71992	7.84395	12.2629	14.6555	22.1384	28.5104	34.9558	38.7155	46.0275	48.9572	55.5856		31.3	-0.3707	1.28945	4.52432	4.75625	8.51602	10.1884	19.3192	23.2743	38.0814	41.2186	50.6303	74.3974	85.8842	99.434		31.35	-0.41064
31.4	1.00692	3.81454	5.58456	7.23251	9.58236	11.6881	15.5943	22.766	39.9779	55.3282	67.108	85.9984	96.3133	141.388		31.25	1.08116	3.03429	4.98741	6.31798	8.06358	12.0065	15.3024	22.4557	27.8634	35.6026	39.5943	45.1485	49.1891	55.4757		31.35	0.26401	1.06968	4.76841	5.15903	8.47934	10.7621	20.0882	23.1644	38.8504	41.5604	51.3382	74.1166	83.6014	101.814		31.4	-1.06988
31.45	1.34261	4.33334	4.91317	7.5682	9.09408	11.1082	16.6624	21.8809	40.6798	56.3048	66.7723	86.3951	95.1536	139.831		31.3	1.04445	3.42482	4.63332	6.52541	8.10012	11.628	15.2412	23.249	27.2407	36.2251	40.2534	44.4649	48.3467	55.2681		31.4	-0.28536	1.63115	4.56083	4.86601	8.16191	10.5911	20.0149	22.5296	39.5828	41.8411	51.4969	73.0545	80.7571	102.742		31.45	-1.21642
31.5	1.22054	4.76058	4.42489	7.65975	8.48373	11.1998	17.5475	21.6673	41.3511	57.1593	65.6737	85.1439	94.4822	138.946		31.35	0.45843	3.0097	4.63323	6.8427	8.60052	12.3237	15.5463	23.4931	27.0209	36.3349	40.8149	43.8178	48.31	54.2304		31.45	-0.54176	1.92406	4.75609	5.07348	8.44262	10.8108	20.7351	22.5417	40.657	42.4148	51.8142	73.0422	78.3889	102.632		31.5	-0.86247
31.55	1.64779	4.21127	3.50936	8.33114	8.69735	10.2232	17.8526	21.118	41.5648	58.2274	65.5821	84.0452	94.8485	137.665		31.4	0.72689	3.00961	4.29135	6.9891	8.85678	12.3602	15.3997	23.7371	26.4105	36.1761	40.3875	43.4271	48.2611	53.1561		31.5	-1.32306	2.90057	4.20672	4.81707	8.24725	10.652	21.4186	22.8102	41.7922	42.6955	51.8752	72.9811	76.0695	101.179		31.55	-0.27659
31.6	1.95296	4.18075	3.81454	8.14803	8.88045	9.52132	16.9676	20.7518	41.2901	58.0138	64.8192	83.0687	95.3367	137.054		31.45	0.66577	2.72876	4.48657	7.11108	8.7102	13.2268	15.6926	23.2	26.447	35.8586	40.2165	42.7434	48.5418	51.6668		31.55	-1.04235	2.77845	4.30433	4.84144	8.2472	10.7374	22.2975	22.9933	42.0241	43.611	51.1793	72.3707	74.0431	100.569		31.6	-0.21561
31.65	1.46468	3.50936	4.48592	8.05648	8.63631	9.33822	15.5943	20.8739	40.9849	58.3494	65.7957	83.2823	96.1912	136.658		31.5	0.861	2.64322	3.77848	7.14762	8.57584	13.068	15.4606	22.797	26.6178	35.5656	39.2887	42.5724	48.1022	51.0319		31.6	-0.34661	2.37556	3.92586	3.87703	7.78328	11.067	23.0787	23.4083	42.2681	44.441	50.7398	71.6505	73.0909	102.168		31.65	0.23599
31.7	0.7933	3.41781	4.63851	7.29354	8.84994	9.42977	15.9605	20.5077	39.6116	58.8072	67.2301	83.679	96.7405	136.688		31.55	0.65339	2.53327	4.01032	6.5738	8.41706	13.1534	15.607	22.0767	26.8131	35.2359	38.9957	42.4258	48.4073	50.7877		31.65	0.34914	1.88723	4.46291	3.52297	7.25832	10.7984	23.1885	23.103	41.3892	44.7461	50.0074	70.625	72.334	103.755		31.7	-0.03262
31.75	0.7933	3.60091	5.24886	6.50008	8.69735	10.2232	16.4183	20.7823	39.0928	59.8143	68.2371	84.8997	98.419	136.078		31.6	1.01951	2.36228	3.88816	6.7324	8.52683	12.604	15.3628	21.686	26.9717	34.3569	38.5317	42.5356	48.4682	51.935		31.7	-0.02933	1.83835	4.09665	3.42526	7.55124	10.4687	23.7744	22.9809	40.2295	45.4663	50.1172	69.9292	72.1753	104.231		31.75	0.30912
31.8	1.09847	3.53988	5.46249	6.19491	8.91097	10.7725	17.3643	20.6602	39.6727	60.6993	69.1222	87.3717	99.6702	134.338		31.65	1.19032	2.98475	4.22987	6.46376	8.35585	12.7382	15.3871	20.9901	27.5209	34.015	38.6293	42.621	49.5668	52.5941		31.75	-0.49325	1.98478	4.13322	4.14542	7.72208	9.21134	23.7621	22.6879	39.2895	45.9301	49.9706	69.6362	73.2983	105.586		31.8	-0.35011
31.85	1.28158	3.5704	5.40145	6.16439	9.76546	11.627	17.7306	20.5382	40.6798	60.5467	69.641	88.7755	100.067	133.331		31.7	0.93388	2.94805	4.33965	6.76885	9.08818	12.4817	15.2772	21.0633	28.0457	33.9539	38.3728	42.8772	49.9695	53.1922		31.8	-0.29799	1.56969	3.37633	3.99889	8.369	9.28453	24.1161	22.1874	38.911	46.3329	50.4222	69.5628	74.8485	107.771		31.85	-0.38679
31.9	1.12899	3.20419	4.94369	6.95785	9.27718	11.4134	17.8526	20.7518	41.5648	61.6759	70.8922	90.3929	99.6702	131.683		31.75	0.82393	3.41182	4.5837	6.71993	9.17354	12.5793	15.5822	20.9655	28.3508	34.2834	38.2873	43.1701	50.4821	52.8747		31.85	-0.82294	1.70391	3.92559	3.84014	8.21026	9.54082	23.8963	22.1995	39.5945	46.7112	51.0814	69.7825	76.948	109.529		31.9	-0.75306
31.95	0.30502	3.14315	4.21127	7.99544	9.46029	10.4368	17.9747	20.8128	41.5343	62.3778	71.411	91.3389	98.9073	131.195		31.8	0.17687	3.09435	5.0841	5.76769	9.28332	11.798	15.5822	21.0753	27.838	34.5763	38.2262	42.7794	50.0914	53.3995		31.9	-0.72534	1.54517	4.13306	3.55933	8.24683	10.2122	23.2859	22.2117	39.7654	46.9797	51.2156	70.1243	79.6091	110.639		31.95	-0.46014
32	0.39657	3.38729	4.05868	8.20907	9.42977	10.0706	17.2423	20.9349	41.87	62.5914	72.0824	93.2921	98.8768	131.164		31.85	0.25003	3.64358	5.08401	5.69436	8.30667	11.334	15.7896	20.4649	27.6914	35.0401	38.1529	42.7061	49.9815	53.8145		31.95	-0.72539	1.85029	4.67011	4.04755	7.55097	10.4807	23.3469	23.0661	40.5222	48.2004	51.4841	70.4538	81.8552	110.871		32	-0.05737
32.05	0.88485	3.44833	4.2723	7.78182	9.24667	10.2538	17.3338	20.9044	41.2901	61.4928	71.6246	95.703	98.5411	132.11		31.9	0.38422	3.71674	5.14496	5.48676	8.45306	10.8701	15.4233	20.6479	27.4594	34.4785	38.6899	41.8271	49.0659	54.9496		32	0.16567	1.32533	4.40151	4.37709	7.1725	10.3341	23.2003	24.4821	42.0724	49.3478	51.1178	71.4913	84.4552	111.091		32.05	0.04023
32.1	1.12899	3.47884	4.33334	7.17147	9.24667	10.62	16.8455	20.9959	40.2525	59.4176	70.8616	97.5951	99.4871	132.873		31.95	1.15317	3.52133	4.83969	6.46323	7.806	11.0775	15.1913	20.2572	27.8499	34.4539	39.0316	41.7782	49.0414	55.035		32.05	-0.27384	1.55721	4.4869	4.36483	6.50106	10.5538	23.9327	25.4464	43.4273	49.8971	50.6661	72.0284	87.69	110.932		32.1	0.4308
32.15	1.46468	3.11263	4.45541	6.25594	9.06356	11.4439	16.3573	21.6063	39.9168	58.2579	70.6175	98.8463	99.7313	132.934		32	1.09205	3.04517	5.25464	6.68287	7.90357	10.6013	14.6785	20.8186	27.7644	33.697	39.8128	41.4729	48.968	55.5598		32.1	-0.23727	1.38626	3.93753	4.30374	6.25687	10.3218	24.2256	26.1421	45.1118	51.0689	50.8858	72.3091	89.6309	109.528		32.15	0.47957
32.2	1.43417	3.41781	4.21127	6.43905	9.97909	11.505	16.3573	21.8809	39.0013	57.0677	69.4884	97.9613	100.586	132.599		32.05	1.03092	2.93522	5.05924	6.84147	7.42741	10.882	15.0202	21.0749	28.3136	34.2951	39.4953	41.778	48.6139	56.2189		32.15	-0.72561	1.56932	3.91307	4.10838	6.68406	10.749	24.3965	25.5073	45.9175	51.8501	51.3252	72.7241	90.1069	107.27		32.2	1.21194
32.25	0.85433	3.60091	3.53988	6.40853	10.62	11.2608	16.2047	21.4537	38.8487	57.6475	69.4578	97.4119	101.684	131.286		32.1	0.9698	3.25252	5.40095	6.53621	7.75691	10.7965	15.0079	22.1368	28.4356	34.4781	39.776	41.5948	47.857	56.7071		32.2	-0.4571	1.16643	3.52239	4.27922	7.31878	10.2729	24.4697	24.9701	45.8197	52.4115	52.8876	72.6508	89.9482	106.232		32.25	1.00436
32.3	0.70174	3.11263	3.81454	6.74422	10.4674	10.9557	15.991	21.0875	38.6961	58.0138	69.0916	96.4964	101.99	130.31		32.15	1.09178	3.71629	4.85155	6.27977	7.18309	10.9673	15.6426	22.3076	29.0581	34.6855	39.0679	42.083	47.1611	56.292		32.25	-0.76233	1.27624	3.33923	4.21814	8.00232	10.3216	24.1888	24.8114	45.5756	53.6078	54.8529	72.663	89.1791	106.135		32.3	0.72354
32.35	0.9764	3.2347	3.53988	7.53768	10.3453	10.3148	16.2352	21.057	38.2994	57.0372	68.3592	95.7945	102.63	128.753		32.2	1.11611	4.2289	4.90029	6.26748	7.90322	10.4545	15.3129	22.5761	29.1435	34.2948	38.9213	42.0341	47.2587	54.705		32.3	-0.04217	1.59357	3.61994	4.32795	7.79474	10.1629	24.1644	24.7137	44.306	53.9251	56.3055	72.431	88.471	106.147		32.35	-0.08218
32.4	1.03744	3.32626	3.69247	7.44613	9.88753	10.2232	16.1131	22.2472	38.4825	55.2061	67.8099	95.5199	101.593	129.211		32.25	1.5921	4.43633	4.16778	6.07208	7.6834	10.3934	15.6912	22.9178	29.3021	33.782	38.4573	41.6189	47.2586	53.2645		32.35	-0.06664	1.63014	3.8152	3.85182	7.85573	9.85768	23.5174	25.0799	42.5481	53.5344	58.0266	71.7595	89.0081	106.769		32.4	-0.17989
32.45	1.4952	3.32626	4.42489	7.17147	9.39925	10.0401	16.6014	22.8575	38.3909	53.3751	67.2301	95.5809	101.044	130.829		32.3	1.5798	4.22873	4.69259	6.63351	7.20724	9.72189	15.2761	22.4172	29.424	33.8186	38.2497	41.5212	48.0764	51.7995		32.4	0.16524	1.32491	4.20577	3.85177	7.9045	9.95528	23.0412	25.1164	41.1564	52.5334	59.0031	71.2956	90.4362	107.074		32.45	0.14964
32.5	1.43417	3.90609	4.45541	6.56112	9.36874	10.1622	17.0897	23.1322	38.1468	53.4056	67.1995	96.71	101.227	132.782		32.35	1.70178	3.86243	4.54602	6.38928	6.48694	10.2833	15.5201	22.0997	29.424	33.1471	38.7135	40.8497	48.235	50.7985		32.45	-0.04233	0.82437	4.29117	3.8273	7.75796	9.58902	22.6872	25.1896	39.484	51.276	59.7599	71.3444	92.7433	107.587		32.5	0.07635
32.55	1.4952	3.96712	5.06576	6.25594	9.3077	11.2303	17.5169	23.4373	38.1773	54.8704	67.6878	97.9918	102.234	134.643		32.4	1.43314	3.86234	4.89994	6.53568	6.84085	10.4663	15.3858	21.709	29.0943	33.0249	38.7012	41.2037	48.6255	50.127		32.5	0.03086	1.08066	4.27891	4.40098	7.28184	10.1383	22.1866	25.5069	38.6905	50.5924	60.4923	71.7838	95.2091	107.99		32.55	0.18615
32.6	2.19711	4.21127	5.24886	5.76766	9.3077	11.505	18.463	23.3153	37.9332	56.3963	68.0845	99.4261	103.424	134.613		32.45	1.35981	3.97211	4.59467	6.08393	6.80414	10.8447	15.642	21.9775	27.5195	32.268	38.5791	40.8984	48.0639	50.5175		32.55	-0.3354	0.89751	4.30327	4.32768	6.95219	10.5289	21.918	25.5313	38.251	49.7501	60.5044	72.5406	96.3443	107.465		32.6	-0.26556
32.65	2.34969	4.39437	4.36385	5.493	9.39925	11.9627	18.5545	23.7425	38.513	57.9832	68.6034	100.372	103.515	135.04		32.5	1.06675	3.78892	4.83872	6.16929	7.0604	10.8446	15.117	21.66	26.6161	32.8661	37.9076	41.0082	47.2948	51.1644		32.6	-0.39649	1.06835	5.08446	3.98583	7.81884	10.7607	21.4297	25.6289	37.8115	49.0176	60.7485	72.9556	96.3442	106.83		32.65	0.22266
32.7	1.83089	4.02816	3.60091	5.18783	8.84994	12.1458	18.3104	24.0172	39.276	58.0748	68.6034	100.403	104.523	134.735		32.55	1.43287	3.52028	4.55787	5.52223	6.865	10.9421	14.6897	21.8064	25.9202	33.3054	38.2493	40.8616	46.7698	51.8357		32.65	-0.4942	0.94623	5.09662	3.86371	8.60004	10.8217	21.6127	25.5556	37.6161	48.8222	60.3212	73.4438	96.747	107.758		32.7	0.17378
32.75	1.64779	4.30282	4.05868	5.64559	8.51424	12.5121	18.1883	23.773	39.1844	56.671	68.2371	100.372	104.889	135.498		32.6	1.48161	2.88542	4.78972	5.72966	6.91374	10.4172	14.8361	21.7331	25.9201	33.6594	38.2492	40.8005	45.9885	52.446		32.7	0.42127	1.5077	4.95008	4.38856	9.25916	10.8583	23.0043	25.1405	36.9081	48.6146	59.9305	74.1395	96.4906	109.223		32.75	0.16151
32.8	1.70882	3.99764	4.48592	5.79818	8.087	12.8172	17.9137	23.6815	40.0084	55.4198	68.0845	99.8839	105.316	136.932		32.65	2.1285	3.05623	4.42342	5.39998	6.87703	9.53817	14.8238	21.6964	26.3839	33.8912	38.3101	40.8736	45.9029	52.2261		32.75	0.75081	0.9095	4.36409	5.40169	9.47884	11.1878	23.7	25.3968	36.1878	47.7601	59.4178	74.7132	95.16	108.685		32.8	-0.37565
32.85	1.4952	3.69247	5.12679	5.85921	7.84286	12.6646	18.5545	23.8036	40.0999	53.8634	67.3521	98.6326	105.285	138.428		32.7	1.96972	2.67773	4.49658	5.91259	6.92577	9.81884	15.2265	21.9526	26.7012	32.9145	38.542	40.2266	45.146	52.8852		32.8	0.87283	0.84841	4.43728	5.48708	9.42996	10.7361	23.5413	25.5432	36.1023	47.2595	57.7942	74.7498	94.4641	106.342		32.85	-0.92502
32.9	1.43417	3.47884	5.21835	6.56112	7.96493	11.9627	18.1883	23.6204	39.1539	53.253	67.4742	97.0457	105.408	140.472		32.75	1.60342	2.70205	4.32559	6.04678	7.02334	10.1117	14.9701	21.8427	27.2748	32.1698	37.9316	39.9213	45.39	53.1415		32.85	0.33566	0.68967	4.42502	5.74338	9.62521	10.7483	22.9797	25.8484	36.2732	46.7102	57.1472	74.2492	93.2922	103.046		32.9	-0.93729
32.95	1.28158	3.41781	4.54696	6.77474	7.87337	12.39	17.7611	23.1932	37.1092	53.3446	67.932	95.3673	106.476	141.388		32.8	0.73663	2.65314	4.05695	6.43732	6.90118	10.9051	15.2508	22.1356	27.5189	31.889	37.7972	39.4085	46.0735	53.4954		32.9	0.64079	1.26335	4.36393	5.31608	9.03922	11.2609	21.881	26.7394	36.8224	46.6247	57.5134	73.883	90.9484	100.738		32.95	-1.12045
33	1.25106	3.50936	3.96712	6.68319	7.69027	12.6646	18.0662	22.6134	34.5152	52.7953	69.1222	94.9095	107.574	143.616		32.85	0.84641	3.27561	4.21555	6.14426	6.9011	11.3689	14.7746	21.4275	28.532	32.4016	37.6018	39.8357	46.574	54.24		32.95	0.43321	1.4464	4.21739	5.13292	9.16124	11.6759	21.3683	27.0079	37.982	46.8321	58.3068	73.2604	88.983	98.8707		33	-0.71767
33.05	1.52572	3.66195	3.44833	6.89681	7.81234	12.3289	18.6461	21.6978	33.5386	52.9173	70.8616	94.8485	108.276	145.965		32.9	0.65101	2.84827	4.13001	6.51038	6.46155	11.7716	15.0065	20.8658	28.6173	32.902	37.5773	40.4826	47.1842	54.2155		33	0.71392	1.44635	3.65582	4.55914	8.88043	12.5303	20.2574	27.1666	39.5933	46.7833	59.4053	73.5533	88.5069	97.0762		33.05	-0.60787
33.1	1.76986	3.41781	3.29574	7.17147	8.11751	12.1153	19.0123	21.942	33.3556	52.7342	71.1363	94.4212	109.1	148.132		32.95	1.02934	2.54301	4.48393	5.9976	6.62016	11.0757	14.8599	20.5362	28.5928	32.9385	37.5528	40.7754	46.7691	53.7759		33.05	0.31104	1.27539	4.0586	4.26612	8.56299	12.5425	18.939	27.1909	41.3755	46.8565	60.0034	74.9204	89.105	95.6113		33.1	-0.11964
33.15	1.64779	3.63143	2.96004	6.68319	7.93441	11.5965	19.4395	22.3082	33.2335	53.2225	71.2279	94.7264	110.382	149.414		33	1.00484	1.61519	4.2397	5.91206	6.33931	10.2944	14.8354	20.414	28.1777	33.1948	37.1743	41.6665	46.5737	52.8847		33.1	0.04243	0.51851	4.22944	4.96186	8.58735	12.2739	17.6694	27.0688	42.1079	46.6611	60.1987	75.3598	89.7641	94.5371		33.15	0.25872
33.2	1.61727	3.99764	3.17367	6.25594	8.20907	11.2608	19.8973	22.5523	33.2335	53.9854	71.6856	94.7264	112.671	148.62		33.05	1.04137	1.60289	4.87438	5.54576	6.31481	10.453	15.0428	20.6947	27.3109	33.1947	37.6014	42.2279	46.2318	53.1166		33.15	-0.36045	0.4208	4.7665	4.9496	8.17226	12.4691	16.7416	27.3983	41.5219	46.4291	60.577	74.0414	89.9594	93.5849		33.2	-0.25403
33.25	1.46468	3.72298	3.53988	5.8287	8.02596	11.3829	20.1109	22.3692	33.3556	54.077	72.6927	95.1842	115.356	146.85		33.1	0.43093	1.6028	4.7156	5.99733	6.02175	10.9656	14.7254	20.0965	27.1643	33.6707	37.406	43.1799	46.7688	53.2507		33.2	-0.66568	0.32309	4.32699	5.04721	8.19662	12.7865	16.6805	27.1541	41.3387	46.2704	60.3695	70.8309	89.1048	91.9857		33.25	-0.35174
33.3	0.33553	4.24178	4.05868	5.493	7.69027	11.505	20.3856	21.9725	33.5997	53.8634	73.9439	96.3133	117.157	145.233		33.15	0.43084	1.68816	5.10613	6.02166	6.48553	11.5515	14.7009	20.8166	26.6638	34.0124	37.7233	43.3385	48.197	52.4084		33.25	-0.99533	1.55594	4.0828	4.61991	7.95243	13.2137	16.4485	26.6902	41.8147	46.4656	60.4427	67.4495	87.7132	91.0457		33.3	-0.59594
33.35	-0.21378	4.42489	4.7911	6.16439	8.20907	12.0238	19.348	22.003	34.5457	53.192	74.6763	95.6419	118.164	144.226		33.2	0.73593	1.52939	5.0206	6.08261	6.83944	11.3438	14.2857	21.1827	27.1397	34.0855	37.65	42.8746	48.6729	51.6637		33.3	-1.01979	2.093	3.76536	4.40013	8.19652	12.8718	15.9846	27.386	42.0954	46.1604	60.5647	65.5085	85.6379	91.2532		33.35	-0.68145
33.4	-0.51896	4.24178	4.82162	6.77474	8.45321	12.6341	18.6156	22.0641	35.3392	52.0018	75.4088	94.2381	117.34	143.86		33.25	0.95557	1.95654	4.97168	5.76514	6.5708	11.3315	14.9448	21.5732	27.335	33.9878	37.3447	42.6914	48.6362	50.4551		33.35	-0.17756	2.23943	3.60662	4.48553	8.33074	12.2736	16.3752	28.0817	42.6447	45.8674	60.113	66.0334	83.7824	93.4626		33.4	-0.75475
33.45	-0.03068	4.57748	4.97421	7.07992	8.72787	12.6951	17.9747	21.2706	35.8885	51.3609	76.6905	92.1324	116.18	142.914		33.3	0.76017	2.40811	4.69083	5.92374	6.5463	10.8065	15.5795	21.8783	26.8954	33.1332	37.5399	42.3984	47.4643	50.5282		33.4	0.06653	1.43371	3.88733	4.41223	8.42834	12.5177	17.0587	28.5333	43.1818	45.6964	60.0641	67.7179	82.7325	97.8326		33.45	-0.77922
33.5	1.09847	4.15023	4.73006	6.98836	8.75838	12.3595	17.6695	20.7518	37.8111	50.6285	77.9722	90.4539	115.112	141.418		33.35	0.05207	2.46906	4.64191	5.49641	6.38752	10.9652	15.9945	21.6097	26.6512	32.4373	37.369	43.0697	46.512	51.1751		33.45	0.68903	1.25056	3.87507	4.93708	8.75788	12.42	17.1075	29.4122	43.5723	45.5987	60.1983	69.1949	83.0132	103.509		33.5	-0.12009
33.55	1.34261	3.32626	3.99764	6.40853	8.6058	12.5121	17.7611	21.5147	39.276	49.5604	78.6741	89.4468	114.105	140.411		33.4	0.02757	2.89622	4.55638	5.61839	6.83909	11.0749	16.0066	22.0246	25.5281	31.7292	37.5764	43.1184	46.3777	51.7121		33.5	0.33498	1.33595	4.52199	4.76613	8.31837	12.7129	17.083	30.1323	43.8653	46.3433	61.6509	69.439	83.294	107.781		33.55	-0.01029
33.6	1.86141	2.7159	3.60091	6.10335	8.02596	11.7491	17.8526	22.0335	39.7948	49.3773	79.5592	89.3248	113.861	140.442		33.45	-0.30211	2.55433	3.87269	5.30092	6.74135	10.6964	15.4572	21.6827	25.3571	31.7047	37.4054	42.8009	45.987	52.2003		33.55	0.67672	1.60445	4.41207	4.94918	8.17184	12.3711	16.79	30.4008	43.7675	47.9545	63.6284	68.6577	83.3427	109.319		33.6	0.4169
33.65	1.40365	2.89901	3.93661	6.04232	8.30062	10.742	17.2117	22.8575	39.276	49.5909	79.9864	90.1182	113.22	141.968		33.5	0.07622	2.76177	3.88481	5.66704	6.92436	10.8306	15.5669	21.4873	25.1983	32.376	37.6251	42.1905	45.9869	51.2725		33.6	0.57901	2.27579	3.88712	4.71719	8.26944	11.7729	16.4237	30.767	43.3036	49.1508	63.7138	66.9242	83.7211	108.99		33.65	0.23374
33.7	1.80038	3.72298	4.24178	5.64559	8.20907	10.3453	16.6929	23.1016	38.2078	50.5675	80.6578	91.2169	112.945	143.402		33.55	0.05172	2.38326	3.70162	5.77681	6.71676	10.269	15.4082	20.8891	25.479	32.7177	37.979	41.4091	45.0224	50.1127		33.65	0.55454	2.14146	3.28892	4.22886	8.13511	11.7484	16.6068	30.5594	43.7186	49.6634	62.7616	64.8978	84.0995	108.208		33.7	-0.03487
33.75	1.22054	3.99764	4.45541	5.55404	7.90389	10.4979	17.2117	22.5523	37.9637	52.3375	81.3292	91.7662	113.403	145.355		33.6	0.36901	2.432	4.37292	6.36266	6.70446	10.4764	16.0795	20.3519	26.1503	33.1083	37.7347	41.9218	44.1801	48.7577		33.7	0.01738	2.22685	2.71514	4.39971	8.58672	11.2356	16.5579	30.3152	44.6097	49.2483	61.6141	64.0555	83.8064	109.405		33.75	0.24584
33.8	1.00692	4.45541	4.76058	6.28646	8.23958	11.0777	17.3643	21.6368	38.5435	53.6192	82.7025	92.0409	112.915	148.346		33.65	0.1492	1.99246	4.77566	6.17947	6.86306	10.928	16.4456	20.5349	26.0891	32.5833	38.2718	42.5442	44.2898	48.0008		33.75	-0.16578	1.62866	2.59301	3.91137	8.50121	10.8083	16.5212	30.2786	45.6716	47.991	59.7707	63.7502	83.135	111.541		33.8	0.1115
33.85	0.06088	3.78402	4.30282	6.56112	8.14803	11.7796	17.5169	20.6602	39.3675	54.1685	85.0218	92.6207	112.213	149.505		33.7	0.22235	1.89471	5.20282	6.25262	6.41132	11.3308	16.1159	20.2175	26.3942	32.0095	39.0163	42.8859	44.1433	48.1716		33.8	-0.03155	1.48212	2.39765	3.69159	8.19599	10.6984	16.8874	30.1076	47.0021	47.6857	58.4035	64.2507	82.9396	113.579		33.85	0.14807
33.9	0.09139	4.21127	4.54696	6.3475	8.51424	12.0543	17.2117	20.172	39.5506	54.8704	86.4866	92.7733	111.938	149.261		33.75	0.74717	2.0167	4.82431	5.65439	6.80185	11.5992	15.7374	20.0343	26.6261	32.0216	39.1383	43.2154	44.2286	47.9762		33.85	-0.69079	1.31117	2.99574	3.58168	7.95179	11.0158	16.9484	30.1808	47.8444	48.2716	57.5856	65.3981	83.7575	115.85		33.9	-0.18158
33.95	0.33553	4.24178	4.57748	6.37801	8.69735	11.2303	16.815	19.6532	39.4896	55.1146	86.6392	93.8414	111.999	147.583		33.8	0.85694	1.77247	3.75001	5.9961	6.76514	11.1353	15.0903	20.1807	26.98	31.8872	38.7476	42.7881	43.8379	48.5132		33.9	-0.58098	1.39656	3.52059	3.66707	7.5367	11.9679	16.9361	30.5714	47.71	48.6866	56.9019	66.1671	84.8927	117.742		33.95	-0.48681
34	0.91537	4.88265	4.51644	6.10335	9.18563	11.1693	16.8455	20.0499	38.3299	55.5724	85.8458	95.0316	111.664	146.515		33.85	1.18644	2.24845	2.82218	5.65422	7.26554	11.0497	14.7729	20.6322	27.3339	32.1557	37.7953	42.373	43.6547	49.1845		33.95	-0.50779	1.67727	3.6426	4.19192	7.43899	12.1753	17.4121	30.5713	46.6968	48.3814	57.0362	66.2647	84.8194	118.413		34	-0.26714
34.05	1.25106	4.18075	4.24178	5.43197	8.57528	10.8031	17.0897	20.4161	37.3533	56.5794	85.0218	95.3978	111.114	147.735		33.9	0.84456	1.9554	1.69905	5.45882	7.3387	10.6224	14.6751	21.7918	26.9676	31.8626	37.1605	41.5672	43.9476	49.1478		34	0.4199	1.2988	3.3862	4.39939	6.91404	12.395	17.6928	30.2173	44.8535	48.6499	58.4765	67.3633	82.6831	119.426		34.05	-0.08409
34.1	1.34261	4.66903	3.47884	5.34042	8.11751	9.88753	17.3949	21.1485	37.3533	57.1593	84.9303	95.9471	110.962	149.017		33.95	1.16185	2.33373	2.22386	5.12914	7.1433	10.5979	14.4797	21.9748	27.2239	31.716	36.6843	40.5173	44.4968	49.0134		34.05	0.41984	1.40861	2.82463	4.851	6.62101	12.6269	18.1078	30.0463	42.3266	49.6508	60.8691	70.5126	79.5092	120.818		34.1	0.42855
34.15	1.73934	3.81454	4.24178	5.37093	8.02596	9.73495	17.0592	21.6673	37.3228	56.7015	86.5172	96.4354	111.938	149.17		34	1.01528	2.23598	2.76088	4.79946	7.09438	10.4757	14.7604	21.8893	27.297	32.3507	35.8908	40.3463	45.3146	48.2687		34.1	0.21227	1.37194	3.23961	4.74108	6.6942	12.4437	18.7425	29.9364	40.7762	49.7606	63.6766	73.8695	76.6405	120.854		34.15	0.74587
34.2	1.28158	3.08211	4.18075	5.76766	8.36166	9.8265	17.1812	21.3927	37.1703	56.6099	87.5853	97.4119	112.854	149.2		34.05	0.91753	2.11382	3.48101	5.11675	6.43511	10.0362	14.504	21.8648	27.004	32.4239	36.4888	40.2974	45.3755	47.7559		34.15	0.09015	2.23858	3.32501	4.57013	6.75519	12.1385	19.1697	30.2903	39.8362	49.7484	65.5565	76.6404	75.6517	118.681		34.2	0.51388
34.25	1.15951	2.77694	4.88265	6.16439	8.88045	9.94857	16.6624	20.5382	36.6209	55.6639	87.2801	98.5716	113.952	149.231		34.1	0.60006	2.21139	3.9692	5.20211	6.54489	10.3779	14.6992	20.8881	27.309	32.375	37.0258	40.4194	44.582	48.0488		34.2	-0.04418	2.27515	3.42261	4.49683	7.26783	11.8088	19.5115	31.2913	38.8108	49.6262	66.1423	77.2874	75.2366	115.52		34.25	0.33072
34.3	0.64071	2.65487	4.45541	5.98128	9.21615	9.85702	16.7235	20.6602	36.0106	54.9315	86.9749	98.7852	114.715	149.689		34.15	0.28259	2.39441	4.1156	5.62927	6.45935	10.4266	14.9066	20.8758	27.0892	32.4115	36.8304	40.4926	44.3988	48.1219		34.25	0.44404	1.9211	3.47139	4.21602	7.47529	11.1984	19.5236	31.572	38.0905	49.0402	66.0935	76.2375	74.9191	113.554		34.3	-0.05996
34.35	1.00692	3.0516	4.57748	6.40853	9.18563	10.2538	16.8455	21.3011	34.9119	54.5042	86.0594	97.9613	114.563	151.306		34.2	0.55106	2.95584	4.10331	5.26297	6.54471	10.805	15.5535	20.9734	26.6985	31.9353	36.9646	40.6145	44.472	48.8177		34.3	0.16323	1.98208	3.31264	4.67983	6.84048	11.4425	18.6813	31.2057	38.2003	48.2223	66.0812	74.6261	74.15	111.955		34.35	-0.27974
34.4	1.19003	2.77694	4.33334	6.37801	9.12459	10.3148	17.4254	21.057	34.6678	54.4432	84.9303	97.1983	114.532	152.374		34.25	0.20917	2.43085	3.23652	5.36054	6.59345	11.0734	16.4689	20.7902	26.9182	31.801	37.5871	41.7131	44.2155	49.7697		34.35	0.21201	1.62802	3.59335	4.47226	7.18222	11.1373	17.8023	30.9371	38.8595	47.5997	65.9957	74.0401	73.5152	110.844		34.4	0.09862
34.45	1.34261	3.41781	5.3099	6.62215	9.00252	10.3453	17.9747	20.5687	34.3321	54.0159	84.564	96.3743	115.021	153.198		34.3	0.48985	2.56504	3.08995	4.76231	6.33702	10.9757	16.066	21.0709	26.6251	31.4591	38.7345	42.3722	43.6783	50.1114		34.4	-0.14205	1.89652	3.16605	4.00834	7.12113	10.3072	17.4483	30.2535	39.0425	47.0259	66.4229	74.4551	72.5508	110.466		34.45	0.24505
34.5	1.89193	3.44833	5.24886	6.28646	8.66683	10.4979	18.463	19.6532	34.2406	53.3446	84.6861	95.703	115.387	152.496		34.35	0.24562	2.66261	3.22413	4.61574	6.82521	11.5371	15.6265	20.7656	26.3931	30.751	39.2593	42.1279	42.9336	50.5874		34.45	-0.20314	1.93309	2.9951	3.76415	6.76708	10.3559	17.3872	29.5088	39.1157	46.3056	66.4961	75.1875	71.6719	109.465		34.5	0.58679
34.55	1.55624	2.77694	5.21835	6.46957	9.36874	10.3758	18.524	19.1954	34.6678	52.429	84.4725	95.5199	114.899	150.757		34.4	0.0136	2.73577	3.88323	4.05412	6.70305	11.5004	15.3212	20.4604	26.0634	30.9096	38.7465	41.6029	42.6283	50.1967		34.5	-0.14216	2.07952	3.17815	3.7763	6.77923	10.5878	17.5336	28.9106	38.4443	46.7328	65.8491	75.4804	71.391	108.476		34.55	0.48908
34.6	1.89193	3.0516	4.51644	6.10335	9.12459	10.1012	17.7306	19.3785	35.034	52.3375	84.2284	94.7264	113.678	149.536		34.45	0.18441	2.90658	4.55452	4.15169	6.53206	11.3905	14.8451	20.3992	25.3309	31.349	38.4168	40.846	42.4696	49.2323		34.55	-0.34973	2.1405	3.28797	4.54529	6.01013	10.6732	17.4969	28.2635	38.1879	47.6605	64.6283	75.1996	71.0736	109.709		34.6	0.000739255
34.65	1.43417	3.0516	4.02816	6.43905	8.54476	9.58236	17.1812	19.8057	34.9425	53.6803	83.1907	93.9024	112.488	148.559		34.5	0.15991	2.54028	4.26147	4.34692	6.55639	10.9387	14.6741	20.0696	25.3064	31.4954	37.9529	40.2722	41.969	48.5364		34.6	-0.33758	1.72541	3.40998	4.96028	5.66828	10.8563	16.8133	27.8729	38.3831	48.4173	63.3465	75.3948	69.9017	112.333		34.65	-0.03594
34.7	1.76986	3.20419	3.60091	6.37801	7.81234	9.55184	16.9676	19.8363	34.0575	54.5653	81.3597	93.2005	111.511	148.376		34.55	0.6481	2.5646	4.20034	4.48111	6.62954	10.0963	13.9782	20.216	25.1964	31.6906	37.2448	40.3942	41.7736	47.5597		34.65	-0.86253	2.04274	2.79958	5.14333	5.6072	10.5999	16.7644	28.0681	38.2122	47.929	62.3943	75.407	68.0095	113.92		34.7	-0.18248
34.75	1.92245	3.87557	3.63143	6.89681	7.72079	9.61288	16.9981	20.0804	33.4166	55.0841	80.2	92.4986	110.168	148.956		34.6	0.6358	2.33258	3.80963	4.70074	7.14215	9.92535	13.9537	20.1793	25.3062	31.4219	37.2447	40.1622	41.7613	46.7784		34.7	-0.887	1.98165	3.06808	5.41183	5.1799	10.3435	16.7522	28.5442	38.029	47.05	62.6384	74.6257	66.2639	115.007		34.75	-0.1215
34.8	1.95296	3.66195	4.11971	6.65267	8.51424	10.0401	17.0592	20.8128	32.318	55.2061	79.0098	91.5831	108.642	149.2		34.65	0.69675	2.07614	4.249	4.57859	6.93454	9.72995	14.2832	20.1181	25.5503	31.5683	37.1347	40.3452	42.0664	45.7529		34.75	-0.64291	2.09146	3.17789	4.94791	5.53385	10.7951	16.4958	28.5197	38.0168	45.9025	63.5417	73.4171	65.9587	116.02		34.8	0.04934
34.85	1.83089	4.0892	3.99764	7.59872	8.72787	9.70443	17.3643	20.6602	32.1349	54.8704	77.3924	92.0714	108.337	148.376		34.7	0.7699	2.34461	4.96912	4.84705	6.51942	9.54676	13.7094	20.7284	25.245	31.8124	36.976	40.4672	42.8964	44.8251		34.8	-0.22792	2.067	2.72618	4.59385	6.21739	10.8561	16.3981	28.1656	37.4064	44.9503	64.274	72.4161	67.0328	118.119		34.85	0.11032
34.9	0.88485	4.30282	4.85213	7.50716	8.6058	9.88753	17.1202	20.3245	32.379	54.077	75.8055	92.5902	108.032	147.461		34.75	0.35478	2.57646	4.68827	4.48075	6.34843	9.68095	13.7337	20.9847	24.952	31.5315	37.6961	40.1009	43.2747	44.8006		34.85	0.62651	1.77398	2.59185	4.52056	6.58355	10.795	16.3492	28.1778	36.1978	44.3887	64.8111	71.5494	68.5831	120.268		34.9	0.53751
34.95	1.12899	4.02816	4.91317	7.90389	8.11751	9.00252	16.9981	20.5687	32.8368	54.077	75.3782	93.2005	107.086	146.484		34.8	0.31807	3.10127	4.85908	4.84688	5.9211	9.60762	13.7702	20.6184	24.8542	31.8488	37.635	40.113	43.6897	45.4597		34.9	0.41894	2.33545	2.38427	4.22754	7.01074	11.1489	16.0439	28.3608	35.8193	44.0835	65.397	70.7314	70.4019	120.963		34.95	0.83042
35	1.09847	4.73006	5.27938	7.35458	7.93441	8.75838	17.1812	20.3551	33.0504	54.6873	75.3477	95.0926	105.713	145.355		34.85	0.23253	3.07677	4.60265	4.62706	6.17735	9.80284	14.1119	20.3986	24.4513	32.1051	37.8058	40.5768	44.2267	45.5817		34.95	0.22358	1.81049	2.50629	4.2519	7.0351	11.0634	15.873	28.5561	36.1	43.7416	65.2749	70.4873	71.6469	122.623		35	0.24443
35.05	1.83089	4.57748	5.06576	6.89681	7.87337	8.23958	16.4488	19.9278	33.7523	55.1756	75.4088	96.9237	104.278	145.569		34.9	0.78176	2.95461	4.94436	4.73684	5.82326	9.97365	15.064	19.7881	24.4512	31.6045	38.6724	41.6265	44.2266	45.8867		35	-0.5211	1.10243	2.87245	4.06874	6.90077	11.1122	16.3856	29.0687	36.9911	43.119	64.7133	70.0844	73.1605	124.308		35.05	-0.08522
35.1	1.46468	4.82162	4.51644	6.65267	7.72079	8.48373	15.8995	19.8668	34.0575	55.3282	75.6224	98.6632	103.18	145.904		34.95	1.0136	3.2597	5.23724	4.70013	5.8598	9.63177	15.4911	19.5561	24.9028	31.226	39.3925	42.9936	44.1777	46.0453		35.05	-1.02165	0.73617	2.62826	3.17757	7.25472	11.2708	16.9349	29.1663	37.3573	42.4354	64.3714	69.6571	75.2601	126.285		35.1	-0.46369
35.15	1.64779	4.36385	4.63851	5.92025	8.17855	9.42977	14.6178	20.3245	33.9049	54.901	75.1341	100.372	102.844	146.728		35	0.25668	2.61264	4.59018	4.50473	6.3602	9.82699	15.6131	20.3861	24.7562	30.8109	40.0394	43.4818	44.7391	45.618		35.1	-0.72873	0.38211	2.53055	3.09207	7.24246	11.0999	16.9959	28.9343	37.0642	41.2512	64.0052	69.7547	76.6638	127.762		35.15	-1.00086
35.2	0.82381	4.18075	4.18075	6.68319	7.65975	10.1012	13.5802	20.4466	34.2711	54.4127	74.5238	101.532	103.973	148.041		35.05	0.07349	2.73462	4.41919	4.88306	5.90845	9.97339	15.9426	20.9353	24.634	30.1516	40.3567	42.7249	44.9832	45.2761		35.15	-0.7532	0.77268	2.45725	2.72581	7.64524	10.7336	17.2522	28.7878	36.7346	40.2014	64.0051	70.7922	78.2263	128.434		35.2	-0.9765
35.25	1.00692	4.2723	4.7911	7.07992	7.72079	10.4368	12.8172	20.7518	34.5457	53.6192	74.6458	101.562	105.163	148.804		35.1	-0.13412	2.84439	4.28482	4.90738	5.93277	9.68033	15.7106	21.1671	24.2189	29.8341	39.8073	41.797	45.0807	44.922		35.2	-0.33821	1.16325	2.04216	2.72575	8.29216	10.5871	17.0568	28.7389	37.3327	39.7497	64.7497	71.549	79.4836	127.482		35.25	-0.90331
35.3	0.73226	3.72298	4.60799	8.17855	7.07992	10.2843	11.9627	21.2401	34.973	54.3211	74.8594	101.166	107.33	148.468		35.15	0.17097	2.63679	4.17487	5.67634	5.76179	10.1685	15.6861	20.8985	23.5841	29.419	39.3189	41.1378	44.7022	44.9097		35.25	-0.25282	1.52941	2.40832	3.31164	8.109	10.4527	16.483	28.3238	38.1993	39.2003	65.5431	73.0138	80.5211	125.406		35.3	-0.79351
35.35	1.22054	4.18075	5.00472	7.93441	7.65975	9.79598	11.9627	20.9349	35.1866	55.3587	74.7374	100.738	109.527	147.461		35.2	0.74461	2.78318	4.3823	5.57859	5.38328	9.98533	15.9057	20.3003	23.9014	28.3447	39.2212	40.7471	43.6035	45.7641		35.3	-0.49701	1.71246	2.59137	3.82428	7.77936	10.3184	15.9947	28.0552	38.3091	38.0528	66.2999	75.3941	81.2169	122.916		35.35	-0.35411
35.4	1.09847	3.81454	5.00472	7.23251	7.69027	9.67391	11.2303	20.9959	35.4002	55.847	74.89	99.4566	110.931	145.416		35.25	0.3539	2.41688	4.45546	5.44423	5.23671	9.60683	15.747	20.5443	23.9745	27.9052	38.8182	41.1376	42.6268	47.1312		35.35	0.07667	1.11427	2.28614	4.15382	7.84034	11.0874	15.6406	27.9209	38.1504	37.9795	68.2651	77.7134	80.936	122.049		35.4	-0.32975
35.45	1.83089	4.57748	4.85213	6.86629	7.87337	9.06356	11.3524	20.4161	34.6678	55.8165	74.951	98.2359	110.748	144.348		35.3	0.19512	2.63652	4.45537	5.40752	5.06572	9.7166	15.8811	21.1058	23.9134	28.0027	38.928	41.3939	42.1507	48.4861		35.4	0.2231	1.04097	2.17623	3.77535	7.60835	11.6855	15.1157	27.4082	37.8818	38.9682	70.1816	79.3735	81.0825	121.476		35.45	-0.30539
35.5	1.52572	4.42489	4.82162	6.43905	8.087	9.64339	11.2913	19.409	33.5997	55.4808	74.3712	96.9847	110.382	145.569		35.35	-0.09794	2.79513	4.38204	4.85811	5.10225	9.81417	15.6858	21.2155	24.2551	28.7473	39.5383	41.4304	42.4802	49.9387		35.45	0.40615	1.5292	2.15176	3.21377	7.12002	12.0883	15.787	26.6391	38.2968	39.7372	70.975	79.227	80.9848	121.683		35.5	0.15842
35.55	2.50228	4.30282	4.94369	6.98836	7.90389	9.64339	12.3595	19.1344	33.4776	55.5418	73.8218	95.5199	109.711	146.85		35.4	0.04846	2.78283	3.80822	4.67492	5.32189	10.0338	15.4781	21.1544	24.5358	29.8458	39.3551	41.4547	42.8829	50.1095		35.5	0.03989	1.52915	2.53012	3.45786	7.19321	12.0882	17.0687	26.3949	39.6151	39.7616	70.5355	78.3968	81.5951	122.013		35.55	0.36588
35.6	2.74642	3.99764	5.27938	6.71371	8.2701	10.5284	11.9017	18.7071	33.4166	55.786	73.0589	94.2686	109.772	147.522		35.45	0.51223	3.19778	3.90579	4.05227	5.05325	10.1436	15.8199	20.8858	24.5235	30.3096	39.0376	41.5889	43.1636	49.3892		35.55	-0.8879	1.77323	2.45683	3.86064	7.22978	12.1126	17.6302	26.0042	41.0433	39.5906	70.3768	77.9207	80.948	124.185		35.6	0.58555
35.65	2.96004	4.0892	5.00472	7.01888	7.81234	10.3148	11.8712	18.9207	33.4471	56.2743	72.8453	94.116	110.992	148.285		35.5	0.37787	2.99017	3.77142	4.63812	5.44379	9.85053	15.9296	20.373	24.7187	30.4316	39.0009	41.4423	42.6874	49.2548		35.6	-0.7903	1.41918	2.12719	3.94603	7.75463	12.0515	17.9841	25.4304	41.446	39.6638	70.279	77.9939	80.6794	126.26		35.65	1.06157
35.7	1.89193	4.73006	5.24886	6.74422	8.6058	10.5589	11.4439	18.4019	33.5081	56.2437	72.4791	95.1842	112.182	148.956		35.55	0.43882	2.5018	3.74692	5.17514	5.93198	9.9603	15.8563	20.141	24.9139	31.2249	38.305	41.6864	42.2479	49.0106		35.65	-0.63166	1.65106	2.43231	4.21453	8.487	12.0881	18.3503	25.235	40.8723	39.4684	69.986	79.5197	80.2887	128.458		35.7	0.81737
35.75	2.22762	3.96712	5.24886	7.17147	8.54476	10.7725	11.9627	18.585	33.2945	56.4268	71.5941	96.4354	112.427	149.292		35.6	0.5608	2.51392	4.12525	4.99195	5.72437	10.3997	16.0271	19.9944	25.4998	31.6033	37.8289	41.5886	42.1257	48.7664		35.7	-0.21667	2.21253	2.84729	3.90931	9.03626	11.673	18.5822	25.4791	40.2741	39.1022	69.8517	80.6671	81.2287	129.41		35.75	0.56097
35.8	1.61727	3.60091	5.67611	6.74422	8.63631	11.3219	12.0238	18.4935	33.5386	56.5794	70.7091	98.358	112.182	149.963		35.65	0.15788	2.55046	3.91764	4.84538	5.85856	9.99675	15.9049	20.0798	26.5373	30.7609	38.1217	41.0881	42.2233	48.3879		35.75	-0.03362	1.94392	2.98152	3.43318	9.10945	11.2335	18.5699	26.1016	40.1641	38.8946	69.6685	83.0963	81.6192	130.643		35.8	0.43884
35.85	1.58675	3.11263	5.70663	6.86629	8.33114	12.1763	12.1153	19.2259	33.8438	57.0677	70.0987	99.7618	112.427	150.665		35.7	0.63386	2.57478	3.77107	4.00301	5.77302	9.99666	16.0025	20.8487	26.7935	30.3824	38.0118	40.7462	43.0289	47.9483		35.8	0.33254	1.85842	3.25002	3.86037	8.81643	11.4532	18.6187	26.2359	40.2617	39.2486	70.3643	85.1348	82.5469	132.303		35.85	0.07257
35.9	0.88485	4.05868	5.88973	7.01888	8.05648	11.8101	11.505	18.7681	34.5457	57.5865	69.9766	100.189	112.732	150.574		35.75	1.06102	2.48924	3.85643	4.3203	5.79735	9.99657	16.7959	21.1904	26.8423	30.1138	37.0962	39.9404	43.9931	47.3989		35.85	0.80856	1.65085	2.89596	3.94577	8.41354	11.5385	18.6308	26.2236	39.8344	39.2973	72.0854	86.9048	82.8398	135.013		35.9	0.02369
35.95	1.09847	3.87557	5.64559	7.29354	8.75838	12.0238	11.4134	19.287	34.8509	58.7157	69.702	99.7923	112.488	150.543		35.8	1.07314	2.00088	3.64882	4.8207	6.43203	10.0697	17.1254	21.4101	27.0375	29.4911	36.4003	38.8539	44.9452	46.6176		35.9	0.4423	1.72404	2.8837	3.7504	8.09611	11.6728	18.3622	26.0526	39.456	39.7612	74.0019	87.6493	84.1459	137.32		35.95	0.43867
36	1.25106	4.21127	5.67611	7.62923	8.6058	11.3524	12.1763	18.9207	34.8509	59.0208	69.7325	99.6702	112.671	149.17		35.85	1.40264	2.1961	3.85626	5.04034	6.60284	10.8631	16.8567	21.764	27.0862	29.5032	35.7044	38.5364	45.4944	46.2635		35.95	-0.20473	2.07799	3.38414	3.76256	8.34019	11.9413	18.3377	25.6742	39.0043	40.0174	76.1747	88.7479	85.7206	138.894		36	0.31655
36.05	1.89193	3.81454	5.03524	7.23251	9.46029	11.566	12.4205	20.0499	34.8204	58.7157	69.641	99.304	112.549	146.301		35.9	1.23166	2.33029	3.7463	4.7717	6.57834	11.3879	16.5393	21.654	26.549	29.8571	35.9851	38.5974	46.1047	45.6286		36	0.01495	1.88262	3.0667	4.47051	8.04717	12.6492	18.6307	25.0027	39.2972	40.2371	76.4065	88.9554	88.1253	137.942		36.05	0.07235
36.1	1.86141	4.33334	5.21835	7.07992	8.84994	11.3829	13.5496	20.0194	34.8204	58.0443	70.3734	99.2735	111.267	143.524		35.95	0.77991	2.48889	3.22131	4.44202	6.30969	11.2658	15.7701	20.6408	26.5123	29.6984	36.9493	38.5729	46.007	45.3356		36.05	0.0271	1.73608	2.6394	4.87329	7.75415	12.5393	19.1067	24.6243	39.5413	40.6643	74.9294	89.6145	89.0164	135.318		36.1	0.04788
36.15	2.19711	4.39437	4.7911	6.50008	8.84994	12.3289	13.9769	20.7823	35.2171	56.9456	71.0753	99.8839	109.07	142.364		36	0.60892	3.11136	3.22123	4.78373	5.63822	11.1436	15.4527	20.128	26.4512	29.3687	37.6817	39.3052	45.9214	45.0059		36.1	0.05146	1.96796	2.49287	5.19062	7.69306	12.527	19.009	24.6242	39.1506	40.3347	72.5246	89.944	88.821	132.876		36.15	0.16989
36.2	2.10555	4.82162	4.42489	6.40853	8.11751	13.4581	14.6178	20.3856	35.5223	56.8846	71.9298	100.464	107.849	142.395		36.05	0.41352	2.91596	3.69721	4.74702	5.60151	10.8017	15.3671	20.1401	26.0849	29.1367	37.706	40.0253	46.3608	44.2246		36.15	0.16127	1.61391	2.44399	4.67787	7.22914	13.0763	19.3263	24.612	38.528	39.6632	69.4484	90.5177	87.9298	132.485		36.2	0.4506
36.25	2.34969	4.54696	3.47884	5.92025	8.51424	13.8548	14.6178	20.9044	35.919	56.7625	71.2889	100.677	108.032	142.303		36.1	0.74302	2.35435	3.74595	4.64927	5.93101	10.2645	14.9642	20.3231	26.1214	28.868	37.6205	40.0619	46.3363	43.1625		36.2	-0.07072	1.05233	2.3951	4.01864	6.33798	13.3692	19.6681	24.7828	38.1739	39.2115	67.9102	89.5777	87.6002	131.191		36.25	0.67027
36.3	2.07503	4.54696	4.02816	6.0118	8.51424	14.5262	14.6178	20.9959	36.0106	57.6475	70.2818	100.22	108.826	142.883		36.15	0.75514	2.63502	3.94118	5.29616	5.63795	10.3377	14.4026	21.2141	26.1091	28.8801	37.6448	39.5735	45.9334	42.7107		36.25	0.36868	1.28421	2.70023	4.23831	6.20365	13.1616	19.4971	25.1734	37.4781	38.5035	68.0811	88.3448	87.5757	127.981		36.3	0.36504
36.35	1.76986	4.24178	4.36385	5.64559	9.33822	14.3126	15.4417	20.9044	35.919	57.7086	71.1058	99.182	109.527	143.402		36.2	0.20574	2.20769	3.74578	5.14958	5.73552	10.1789	14.2194	21.9709	25.4865	29.0143	37.8034	39.4147	45.9211	42.3932		36.3	0.68601	1.46726	3.04197	4.45799	7.37547	13.247	18.6303	25.6006	36.4404	39.0771	68.5937	85.5981	88.9673	122.732		36.35	0.13305
36.4	1.4952	4.24178	4.97421	6.22543	9.55184	15.1976	16.2352	20.8433	36.0106	57.3118	72.4486	96.7405	110.229	144.287		36.25	0.26668	1.84139	3.75789	4.55135	6.17489	10.0689	14.0362	21.629	24.9615	28.9288	38.4991	39.1217	46.6168	42.503		36.35	0.56389	1.74797	3.55461	4.60442	8.64495	13.5522	18.0688	25.1611	36.3183	39.3822	67.6415	83.4496	91.7748	118.374		36.4	0.1574
36.45	1.34261	3.53988	4.7911	6.31698	9.70443	15.1976	16.9066	19.6837	36.804	55.8165	75.3782	95.1536	111.603	145.111		36.3	0.70605	1.75585	3.98974	4.11181	6.04052	10.3984	14.2192	20.5425	24.7417	28.4892	39.0117	38.9141	46.9951	43.2475		36.4	0.91784	1.66247	4.11608	4.73864	9.7069	13.6254	17.9833	24.8314	35.8666	40.1879	66.8846	81.5331	95.9496	115.115		36.45	-0.02576
36.5	1.73934	3.5704	4.7911	6.43905	8.75838	15.8385	16.6319	19.5311	38.2384	55.2672	76.7821	94.4822	113.739	146.149		36.35	1.35293	1.87784	3.81875	4.13614	6.11368	10.3739	14.6464	19.9931	24.4486	28.5746	38.5356	39.4023	46.934	44.2362		36.45	0.63703	1.17414	3.84748	4.88507	10.0975	13.5154	17.6292	24.7215	36.5745	40.554	65.7982	80.8006	99.6971	114.26		36.5	-0.61175
36.55	1.46468	3.50936	4.66903	6.59164	8.23958	15.0145	16.6319	18.4935	38.9708	55.0841	77.4535	94.5128	115.936	145.874		36.4	1.71906	2.23175	3.57452	4.88068	6.01593	10.1907	14.6829	19.8221	24.6927	29.4168	37.5955	39.866	46.6898	44.4925		36.5	0.13649	1.01539	3.7986	4.71412	9.63356	13.1248	17.0921	24.4895	37.783	41.2864	65.615	79.9461	102.248	114.053		36.55	-0.73388
36.6	1.4952	3.99764	4.73006	6.59164	7.29354	15.2891	16.3267	18.8292	39.7032	55.7249	77.1483	96.0692	116.913	144.928		36.45	1.47483	2.59787	3.89182	5.11252	5.68625	9.92209	14.3654	20.1272	25.5837	30.0759	36.9729	39.5852	45.6155	44.2727		36.55	-0.16874	1.03975	3.52999	5.43428	9.2795	12.6364	17.0188	24.4284	39.0769	41.4328	64.7116	80.2634	103.164	114.907		36.6	-0.64849
36.65	0.88485	4.15023	4.94369	6.40853	7.87337	14.8619	16.9066	18.3409	38.7572	55.2977	77.0567	96.7711	116.943	143.89		36.5	0.7179	2.4513	4.19691	5.17347	5.72279	9.40931	14.402	21.2501	26.1207	31.1745	36.1915	38.8771	44.236	44.1994		36.6	-0.5228	0.97867	3.17593	5.59292	9.35269	11.7575	17.3971	24.6481	39.736	42.1896	64.2599	79.775	103.09	116.189		36.65	-0.90489
36.7	1.34261	4.30282	4.48592	6.22543	7.5682	14.7704	16.7845	18.9207	38.6961	55.5418	76.5074	98.7242	115.875	142.029		36.55	0.64457	2.84184	4.42875	5.0269	5.74711	9.21391	14.4019	21.9214	26.0962	32.1265	35.5567	37.8882	43.4424	43.7964		36.65	-0.79141	1.08848	3.22471	5.1168	8.87656	11.1471	17.1041	25.1485	39.3453	42.0431	63.0392	79.4576	101.735	116.787		36.7	-0.58756
36.75	1.12899	4.30282	4.73006	6.10335	8.39217	14.3126	17.3949	18.9207	37.567	55.786	75.2562	100.159	115.722	140.442		36.6	0.68111	3.35445	4.64839	4.35542	5.45405	9.98286	14.2187	22.3364	25.9863	31.6259	35.3613	37.1313	43.1372	43.601		36.7	-0.30318	1.23491	3.41997	5.16557	8.44926	10.8418	17.2017	25.6978	40.0533	42.2383	62.7583	78.5298	100.344	117.165		36.75	-0.31906
36.8	1.92245	4.0892	4.11971	5.73714	8.17855	15.1366	17.3643	19.2564	37.2313	56.732	73.7913	101.349	117.218	139.74		36.65	0.6444	3.06139	4.2943	4.8192	5.46617	10.3368	14.7191	22.5926	25.5956	30.6615	34.7875	37.1068	42.8929	43.9183		36.75	-0.20558	1.23485	3.23681	4.90917	8.66894	10.9761	17.7265	26.2349	40.2852	42.1162	61.4277	77.7241	98.5981	116.591		36.8	-0.24588
36.85	1.43417	3.96712	3.93661	5.40145	9.12459	15.2586	18.0357	19.0428	36.0716	57.495	72.6622	101.837	118.652	140.228		36.7	0.9739	2.69509	4.00124	4.94118	5.8445	10.2024	14.7434	22.4949	24.9729	30.5759	34.3357	37.4241	42.6731	44.5286		36.8	-0.07135	1.49115	3.23675	3.92035	8.44916	11.7206	18.1904	25.9174	40.8222	42.6166	60.6098	76.7109	97.9877	116.53		36.85	-0.3558
36.9	1.83089	3.29574	3.44833	5.493	8.7889	15.8995	17.8526	19.1344	35.7359	57.2508	70.7396	102.02	119.812	140.899		36.75	1.05926	2.1701	3.70818	4.86785	5.83221	9.92156	14.548	21.6891	24.7043	30.9054	34.4577	37.9123	41.9772	45.2365		36.85	0.30701	1.03944	3.11463	3.24891	8.05848	12.4652	18.5321	26.1615	40.3705	42.6288	58.5712	75.954	97.121	116.225		36.9	-0.30703
36.95	1.55624	3.08211	3.99764	6.04232	9.18563	15.5638	18.7071	18.8902	35.797	57.0372	69.0611	102.966	119.964	143.127		36.8	0.77841	1.73056	3.35409	5.29501	5.60019	9.37216	14.4137	20.7369	24.9483	30.7467	35.3853	38.0831	41.3058	45.7491		36.9	0.14827	0.722	2.36995	3.37093	7.97298	12.2576	19.0936	25.6488	40.3948	43.6908	57.1429	74.8065	96.6571	116.042		36.95	-0.24605
37	1.98348	3.17367	4.45541	6.5306	8.57528	15.8079	18.463	18.7071	36.3768	56.671	67.993	103.302	119.751	145.66		36.85	0.7417	1.7915	3.58594	5.0752	5.80762	9.16455	14.0962	20.0532	25.0337	30.2461	35.6904	38.4004	41.4644	46.042		36.95	-0.15696	0.97829	2.47976	3.22439	7.97292	11.5984	19.6673	25.3069	39.7478	43.6174	56.0076	75.3679	95.1555	114.809		37	-0.00196
37.05	2.16659	4.36385	5.61507	6.74422	8.97201	15.1976	18.7071	18.1883	36.5904	57.6475	67.5352	103.76	118.774	148.163		36.9	0.86368	1.82804	3.92765	4.74552	5.67325	9.50626	13.6322	19.6991	24.9359	29.599	35.6293	38.6078	42.5629	45.456		37	-0.53543	1.259	2.94357	3.38303	7.78976	11.4763	19.4475	25.0627	40.6389	43.7761	56.9841	76.4543	93.2878	113.32		37.05	0.77923
37.1	1.83089	4.85213	5.73714	6.50008	9.12459	15.3807	17.7611	17.7	36.4683	57.9527	66.5587	102.691	116.333	150.848		36.95	0.92463	1.65705	3.91535	4.70881	5.75861	9.81135	13.0828	19.223	25.0457	29.3182	35.5438	38.4002	43.1121	44.7479		37.05	-0.86507	1.13688	3.37077	3.30973	7.7653	11.2931	19.13	25.4777	41.4811	42.592	58.8639	78.3097	91.1149	112.575		37.1	1.05994
37.15	1.98348	4.51644	5.79818	6.62215	10.0096	14.5872	17.9747	16.4793	36.743	59.1124	66.9859	102.112	113.922	151.123		37	1.08323	1.87669	4.23265	4.45237	6.13694	9.57933	12.8996	19.1374	24.6306	29.0617	35.4826	38.2414	42.9534	44.1863		37.1	-0.6454	1.24669	3.5172	3.12657	8.40001	11.2809	18.2023	26.1734	42.5431	42.067	61.4518	79.0299	89.1251	111.476		37.15	0.82795
37.2	1.52572	4.02816	5.03524	6.16439	10.1012	15.1366	17.2117	16.2657	36.4378	59.2955	67.108	101.196	111.45	151.367		37.05	1.14418	1.98646	4.54994	4.41566	6.13686	9.55482	13.0338	19.3082	23.9591	28.9884	35.4704	38.5709	42.8068	43.6857		37.15	-0.08393	1.27105	3.50494	3.60259	9.27886	11.6837	18.2144	26.5884	42.128	41.7496	62.709	79.3472	88.7711	110.731		37.2	0.47389
37.25	1.98348	3.44833	4.85213	6.37801	10.3453	15.0145	17.3643	15.869	37.0482	60.0279	68.4508	100.647	111.053	151.275		37.1	0.80229	1.74224	4.01274	4.39116	5.88042	9.88433	13.2535	19.3936	23.5074	28.6221	35.4459	39.3887	42.5503	43.8199		37.2	-0.08398	0.80713	3.08985	4.396	9.93799	11.6104	18.1655	27.394	41.8716	42.2866	62.8555	78.2485	89.2471	109.328		37.25	0.38838
37.3	1.73934	3.38729	4.24178	6.25594	10.6505	15.3807	16.4488	16.0216	36.743	60.211	68.6339	100.189	110.443	150.329		37.15	1.20504	1.88863	3.561	3.98824	5.8315	9.76217	13.5464	19.6987	23.3974	28.2558	35.6777	39.3276	42.3794	44.894		37.25	0.28218	0.81929	3.35835	4.74995	10.414	11.2929	17.9458	27.4794	41.0659	42.8603	63.1362	76.5151	90.663	108.375		37.3	-0.06334
37.35	2.13607	3.41781	4.73006	7.47665	10.5284	14.8314	15.8385	15.106	36.7125	61.0655	68.939	99.2125	111.542	148.926		37.2	1.44909	2.07165	3.75622	4.30554	5.6361	9.24938	13.6439	19.6986	23.5316	28.1092	35.4457	38.9979	42.6966	45.6752		37.3	0.67275	0.83144	3.85878	4.29824	10.9999	11.5858	17.6405	27.7846	40.6142	43.4218	64.9184	75.4408	92.6039	106.898		37.35	-0.22208
37.4	1.55624	3.90609	5.3099	7.65975	9.85702	14.2515	14.5872	15.1366	35.797	61.0655	68.939	97.1678	112.121	147.278		37.25	1.11941	2.08377	3.89041	4.72049	5.75808	9.48123	13.6927	19.3933	23.3606	27.8406	35.409	38.534	43.3191	45.9436		37.35	0.47738	0.86801	3.32162	3.90756	10.9144	11.6834	17.1644	27.6258	40.1258	42.7259	66.786	75.3919	95.5091	105.043		37.4	0.08304
37.45	1.64779	3.63143	5.24886	7.5682	8.69735	14.0074	14.3736	14.7093	35.4002	61.4012	69.9461	94.2991	115.082	146.85		37.3	0.88739	2.02264	3.98798	4.64716	6.38056	9.89618	13.9489	19.0148	23.1896	27.4499	35.1525	37.9968	43.5632	45.9558		37.4	0.61161	1.42948	2.56473	3.1995	10.4139	11.5979	17.7625	27.7234	39.7107	42.2254	67.6648	76.3929	97.5843	103.444		37.45	-0.02688
37.5	2.16659	3.96712	4.91317	6.40853	8.45321	14.2821	14.221	15.2281	34.8204	61.981	70.4954	93.231	118.072	146.423		37.35	0.99717	2.35215	3.91465	4.8668	6.40488	10.0426	13.9855	19.0025	23.1529	27.1324	35.0914	38.0821	42.9283	45.919		37.45	0.50169	1.77122	2.74778	2.86985	10.1453	11.6955	17.3596	27.821	39.0881	42.2497	68.6047	77.2839	98.3288	101.918		37.5	0.26603
37.55	2.19711	3.87557	4.85213	6.43905	8.66683	14.7093	14.8009	15.4112	35.1256	62.5609	69.9461	92.8038	122.253	146.454		37.4	0.98487	2.46192	3.38966	4.42725	6.00196	10.189	13.8999	19.2832	22.9697	27.6206	35.0181	38.2773	41.9151	45.565		37.5	0.50164	1.41717	3.17498	2.97967	9.86443	11.2072	17.7258	27.8698	38.4289	42.8112	69.3371	79.3346	97.7795	101.844		37.55	0.24156
37.6	2.34969	4.0892	5.61507	6.77474	9.18563	14.3431	15.0145	16.4793	35.4613	62.6219	69.4273	93.8414	124.847	144.684		37.45	0.91154	2.53508	2.88908	3.97551	5.81877	10.372	13.8876	19.6127	23.2382	28.3041	35.0424	38.1186	41.4145	44.8202		37.55	0.51379	1.23401	3.52893	3.87073	9.62024	11.4269	17.3595	28.1627	38.3922	42.8478	70.4967	81.2145	96.1925	102.638		37.6	0.37578
37.65	1.40365	3.53988	5.73714	6.74422	9.21615	14.4957	14.9535	15.93	36.0716	61.5843	68.6034	93.8414	125.763	144.165		37.5	1.1678	3.09651	3.20637	3.91438	5.73323	10.14	13.9486	19.6248	23.9827	28.6458	35.3231	37.5448	41.1702	44.4417		37.6	0.57477	1.60016	3.9195	4.39557	9.52253	11.2926	17.7012	28.2969	38.856	43.2139	70.8507	82.3008	95.9727	104.554		37.65	0.43676
37.7	2.28866	3.72298	6.71371	6.89681	9.85702	13.6412	14.5872	15.1976	36.8346	59.7227	68.2371	93.9635	124.512	143.951		37.55	0.72826	2.91332	3.47484	3.76781	5.29369	10.1155	14.0217	19.344	24.8982	29.073	35.2619	37.4226	41.634	44.8079		37.65	0.33058	1.61232	3.79738	4.76173	8.82667	12.147	17.0298	28.6753	39.4907	43.7388	71.7295	82.5571	97.3032	106.019		37.7	0.0827
37.75	2.80746	3.47884	6.28646	6.37801	9.55184	13.9159	14.1295	14.8314	37.0177	57.9527	67.108	92.7122	122.223	146.026		37.6	0.15444	2.64467	3.27944	3.60903	5.39126	10.4328	13.8019	19.0387	25.6915	29.317	34.4806	37.9474	42.4518	45.4791		37.7	0.47701	1.77096	3.32125	5.38424	8.4482	12.5253	17.396	28.9682	39.7348	45.6064	72.2666	81.8491	99.9399	106.312		37.75	0.44885
37.8	3.41781	3.96712	6.0118	6.89681	10.2843	13.6717	14.3431	15.991	38.0858	56.4268	66.8333	92.5291	121.399	146.881		37.65	-0.29731	2.68121	3.13287	3.90191	5.72076	10.2984	13.7164	18.6602	26.3262	29.7564	33.6993	38.5577	43.0743	46.3702		37.75	0.63565	1.72208	2.9794	5.77481	7.82559	12.9037	16.7734	29.6884	39.7348	46.2411	73.1576	81.1044	101.746	106.165		37.8	0.35114
37.85	3.20419	3.69247	5.3099	6.5306	10.62	14.2821	14.8009	16.8455	39.0928	55.4198	66.223	92.5291	121.643	148.712		37.7	-0.83451	2.71774	3.13278	3.88962	5.46432	9.67575	13.5088	18.8188	26.7656	29.6587	34.0532	39.0581	42.9155	46.7485		37.8	0.39146	1.61216	2.94273	5.79917	7.16636	12.7328	16.8465	29.4076	39.3197	46.3265	74.0121	79.9569	102.088	105.848		37.85	0.80274
37.9	2.38021	3.93661	5.09628	7.14095	11.2608	14.16	15.3807	16.9676	40.222	54.8704	66.5587	92.4376	123.443	150.116		37.75	-1.22522	2.30261	3.15711	3.85291	5.34216	9.30945	13.411	18.9896	26.2162	29.4633	34.1874	39.3998	42.4759	46.5897		37.85	0.30595	1.46562	2.74736	5.9456	7.64238	13.1111	16.6146	29.1634	38.2088	45.3133	74.1585	79.7127	103.223	107.02		37.9	0.39986
37.95	2.34969	4.05868	4.45541	6.62215	10.7115	14.6178	15.106	16.9066	40.3441	55.1451	66.8333	92.3765	123.779	152.374		37.8	-0.74923	2.35135	3.43778	4.19461	5.61063	9.48026	13.4475	18.8431	25.9231	29.3533	34.5535	39.4241	42.3782	46.4065		37.9	0.45239	1.97826	2.80834	5.49389	7.36157	13.2576	17.176	28.0647	37.22	43.946	73.7556	79.2121	104.407	108.448		37.95	0.48525
38	2.04452	4.42489	3.99764	6.86629	10.1622	14.5567	14.7093	16.5099	41.3817	54.4737	67.6573	92.0103	124.481	154.022		37.85	-0.2	2.59541	3.64521	4.27998	5.64716	9.06513	13.6061	19.0017	25.7277	28.8894	35.0295	39.0822	42.6833	46.5163		37.95	0.54999	2.38104	3.32099	5.31073	7.862	13.758	17.5056	27.6252	36.4265	42.2126	72.486	79.6516	105.823	109.18		38	0.22884
38.05	2.28866	3.66195	3.90609	6.40853	9.27718	14.3431	13.6107	16.754	42.0531	54.1075	68.2371	91.6136	123.779	154.907		37.9	0.28819	3.03477	3.59629	4.51182	5.59825	8.84532	13.8868	19.5631	25.3004	28.6085	34.9317	38.7892	42.6954	46.7115		38	0.40345	1.99037	3.38197	5.38392	7.72767	13.2941	17.713	26.9782	36.4874	40.8454	72.9254	80.445	105.909	110.743		38.05	0.69266
38.1	1.95296	3.38729	3.44833	6.40853	8.84994	13.9769	13.275	16.6929	42.9991	52.7342	68.7865	91.0338	123.688	154.846		37.95	1.17921	3.38869	3.62062	4.90236	6.12306	8.99171	14.3872	19.9414	24.9097	28.7793	34.5166	38.6182	42.1582	46.4795		38.05	0.48885	1.33113	3.28426	5.04207	8.03279	13.3429	17.7252	27.1368	36.4019	40.5645	74.1094	80.213	104.627	110.914		38.1	0.59494
38.15	2.04452	3.29574	3.96712	6.71371	8.81942	13.0308	12.6341	17.3033	43.3043	52.9478	69.5189	90.8507	122.955	153.625		38	1.45989	3.49846	3.98674	5.122	6.15959	9.65081	14.6679	19.8925	24.7997	29.2675	34.1747	38.8134	42.1459	45.686		38.1	0.42776	1.20901	2.89358	5.43264	7.21487	13.0254	18.2989	26.9658	37.1099	40.1983	76.0381	79.5781	103.357	110.877		38.15	0.99772
38.2	2.16659	3.96712	4.05868	6.31698	8.33114	13.214	13.214	17.4559	43.6705	51.8797	70.4344	91.5526	121.857	152.893		38.05	0.83724	3.21761	4.03548	4.69466	5.47591	9.73617	15.2293	19.5628	24.8851	29.304	34.2845	38.9354	42.3656	44.6361		38.15	0.54978	1.07468	2.61277	5.26169	6.99509	13.0864	18.4575	27.1733	37.4272	40.186	77.8081	78.2353	101.88	112.281		38.2	0.31407
38.25	1.95296	4.51644	4.36385	6.46957	8.45321	13.0003	13.8853	18.6156	43.3043	51.2694	70.9227	92.0103	119.903	151.092		38.1	0.10473	2.58276	3.84008	4.41381	4.42602	9.6018	15.4734	19.2331	24.5554	29.0842	35.0413	38.7034	42.0969	44.5505		38.2	0.84269	0.87931	2.31974	5.57902	6.56779	12.7446	17.9203	27.0512	38.6112	39.5024	78.87	78.9799	101.856	114.844		38.25	0.08208
38.3	1.95296	4.60799	4.39437	6.0118	7.50716	13.275	15.0145	19.2564	42.1446	50.1097	70.1597	92.3765	118.164	150.818		38.15	0.45865	2.47281	3.52261	4.13296	4.24283	9.67496	15.5832	19.0744	24.2624	28.5348	35.8712	38.6056	41.4987	45.0753		38.25	0.85485	1.23327	2.39293	5.65221	6.90953	13.4159	17.432	26.746	39.1727	39.1483	79.6879	80.5179	102.588	117.749		38.3	-0.41847
38.35	1.55624	4.57748	4.54696	6.59164	7.62923	13.1224	15.4723	20.1414	41.1681	49.713	69.8546	92.346	117.401	150.97		38.2	0.69049	2.35065	3.44928	3.9986	5.14606	9.85797	15.8516	18.7325	24.2501	28.2418	36.0787	38.6422	41.5718	45.3804		38.3	0.6961	1.68487	2.23419	5.63995	6.66534	13.3914	16.9681	26.9778	40.2103	38.4524	79.7977	82.6541	103.247	118.189		38.35	0.17962
38.4	1.55624	3.93661	4.60799	6.10335	7.41561	13.4581	15.1366	20.6602	40.0694	49.5909	69.8851	93.5972	117.889	153.412		38.25	0.39744	2.38718	3.38816	4.13279	6.08591	10.041	15.8393	18.7324	24.9458	27.4238	36.1885	37.7632	41.6572	45.5024		38.35	0.75709	1.72144	2.11207	5.23707	6.83619	13.3181	16.321	27.1487	41.1379	38.1472	79.9441	84.949	103.504	116.223		38.4	0.37488
38.45	1.70882	3.90609	3.90609	5.73714	8.23958	13.3055	15.0145	20.9654	39.398	49.4383	70.3734	94.6348	118.316	155.701		38.3	0.40955	2.46034	3.42469	4.16932	6.58631	9.87	15.5951	18.9154	25.202	27.1796	36.2006	37.0062	41.6693	45.6732		38.4	1.05	1.61152	2.94209	4.89522	6.37227	12.5612	15.8205	27.3806	42.1022	38.611	79.175	85.9865	102.454	114.258		38.45	0.60676
38.5	1.28158	3.32626	3.87557	5.3099	9.12459	13.8243	14.4041	21.2401	38.6656	49.1942	70.0072	96.2523	119.354	157.654		38.35	0.66581	2.7288	3.87626	4.16923	6.17118	10.1141	15.3753	19.1228	25.4095	27.6556	35.7488	37.0061	42.1209	45.0262		38.45	0.86684	1.45278	2.99087	4.74868	6.54311	11.9508	15.9547	27.6002	42.6027	39.2458	78.1862	86.3405	102.136	112.647		38.5	0.37477
38.55	1.3121	3.72298	3.41781	4.97421	9.21615	14.3126	14.4041	21.4842	38.8182	47.8819	69.8851	97.4119	119.751	157.654		38.4	0.89766	2.91182	3.83955	4.20576	5.43867	9.68672	15.2531	18.9885	25.9465	27.7898	35.4924	37.1892	41.7424	44.1594		38.5	0.92782	0.95224	3.12509	4.8829	6.06698	11.9141	16.1256	28.0519	42.3097	40.3321	77.6124	85.4371	102.21	112.537		38.55	0.28926
38.6	0.9764	3.50936	3.93661	5.76766	8.91097	13.9464	13.8243	22.3387	38.4825	47.5462	68.8475	98.8463	120.972	157.684		38.45	0.9464	2.89952	3.75402	3.66857	4.9503	9.23497	15.0211	19.1471	26.2516	28.0338	35.2848	37.5553	41.3761	43.8419		38.55	1.20853	1.1475	2.60014	4.63871	6.14017	12.3902	16.6016	27.9663	42.4805	40.5518	77.5879	84.5459	102.222	113.452		38.6	0.71645
38.65	0.88485	4.11971	3.99764	5.95077	8.02596	13.8548	14.2515	22.4303	38.7572	47.18	68.4813	98.9989	121.521	156.708		38.5	1.15383	3.16799	3.69289	3.27785	5.23098	8.92971	14.8745	19.1836	25.336	28.6929	35.0406	37.8848	41.0464	43.7686		38.6	1.55028	1.46483	2.51463	4.32127	5.88377	13.0127	17.395	28.3081	42.334	40.979	78.0884	83.667	102.051	114.673		38.65	0.28915
38.7	1.46468	4.15023	3.90609	6.65267	8.17855	13.4886	14.1295	22.6439	38.9403	49.1026	67.6268	98.8463	123.047	156.402		38.55	0.78753	3.05804	3.97357	3.91253	5.31634	8.42913	15.0453	19.1713	24.3471	29.4618	35.3334	37.6039	40.4604	44.1469		38.65	1.53802	1.52581	2.23382	3.88177	6.21331	13.6596	17.4926	28.0639	42.7856	41.8823	77.1484	82.4706	100.732	115.857		38.7	0.11819
38.75	1.67831	4.18075	4.2723	6.10335	8.14803	13.8853	14.5567	21.8504	39.2149	50.6285	66.7113	97.3814	123.016	155.639		38.6	0.42123	2.98471	3.70492	4.49838	4.98666	8.22153	14.8499	19.0492	23.8465	29.889	34.9305	37.9945	40.619	45.221		38.7	1.48914	1.66003	2.57556	3.91834	6.6405	14.2455	17.4926	28.0272	42.3217	43.0419	75.4882	81.787	100.22	115.552		38.75	-0.56546
38.8	2.34969	4.05868	3.78402	6.10335	8.94149	13.3971	14.5872	20.8739	39.6116	51.8797	66.0093	95.4283	123.535	156.28		38.65	-0.07934	2.98462	3.22876	4.38843	4.80347	8.48999	14.5935	18.6584	23.3581	30.0598	34.5886	37.7869	40.7165	45.3674		38.75	1.31818	1.30598	2.67317	3.45442	6.82356	14.3919	16.9188	27.0872	42.1629	44.6898	73.9744	80.9813	100.427	115.246		38.8	0.08146
38.85	2.38021	3.63143	3.5704	6.28646	9.49081	12.9393	14.4346	20.0499	39.1844	51.7576	66.7723	93.4141	122.589	155.914		38.7	-0.16488	3.11881	3.26529	4.36393	4.75455	8.58756	14.2882	17.7917	23.7487	29.6325	34.9059	37.6525	40.8141	46.0021		38.8	1.13503	1.55007	2.77077	3.5276	7.10426	14.6604	17.0164	26.5134	42.5413	46.0935	72.7171	81.5305	100.134	115.149		38.85	0.41099
38.9	2.19711	4.02816	3.90609	5.76766	9.58236	13.0614	15.0755	19.8973	39.5201	51.1473	68.5423	92.6817	122.528	156.036		38.75	-0.44573	3.15534	3.26521	4.07087	4.92536	8.66071	13.7022	17.9747	24.005	30.3038	35.0157	37.7989	41.0826	45.526		38.85	1.20822	1.26925	2.46554	3.77169	7.10421	14.6359	16.8088	25.9153	42.9196	47.3752	72.3508	83.5813	100.439	115.515		38.9	0.99687
38.95	2.19711	3.72298	4.48592	5.73714	9.36874	12.7562	15.3502	20.3551	39.4591	51.2388	70.6175	92.7428	122.345	154.724		38.8	-0.77541	3.17967	3.08201	3.88768	5.41356	9.51512	13.0674	18.1455	24.7373	30.5845	35.5649	38.5556	41.29	45.2817		38.9	0.52457	1.03726	2.44107	4.12564	7.56803	14.6359	17.4069	25.1217	43.6398	47.8756	71.3375	85.8273	101.452	115.673		38.95	0.92358
39	1.22054	4.11971	5.46249	5.3099	8.2701	13.0308	16.2962	20.6602	39.5201	50.7811	72.0824	92.8038	122.436	154.022		38.85	-0.49474	3.39931	3.53358	4.16835	5.24257	9.42958	12.2128	18.182	24.4931	31.1093	35.0765	40.057	41.9613	44.4149		38.95	-0.01259	1.14707	2.09922	3.93028	7.39707	14.4527	17.3946	25.1949	43.8595	47.7901	70.3976	88.0611	102.929	114.587		39	0.65496
39.05	1.3121	3.47884	5.493	5.76766	7.90389	12.7867	16.5709	21.4842	39.3065	50.8116	71.8992	92.2545	121.857	152.679		38.9	0.00566	3.30156	4.03398	3.85088	6.06035	9.84453	12.2249	17.9622	24.5906	30.7796	35.5525	40.6063	42.4495	43.6946		39	0.30474	0.89067	2.148	3.78374	7.82427	13.8423	17.6021	25.3291	44.0791	47.7901	68.9571	88.5372	104.126	112.951		39.05	-0.21179
39.1	1.06796	3.38729	5.37093	5.40145	7.17147	13.1529	16.9066	21.8199	39.5811	49.2857	71.472	91.3695	122.253	153.29		38.95	0.31075	2.72774	3.65548	4.10714	6.59737	9.61251	12.8718	17.7424	25.2497	30.4499	35.6745	40.6794	43.5481	43.0842		39.05	0.24365	0.93945	1.97705	3.42968	7.93408	13.0122	16.3203	26.3911	43.8227	47.3262	67.7119	87.6582	104.101	111.083		39.1	-0.61468
39.15	1.00692	2.96004	5.09628	5.493	7.11044	13.1834	16.0826	21.5758	39.7032	48.7364	70.4039	90.8812	123.81	154.724		39	0.67687	2.61779	3.8385	3.78967	6.40197	9.88098	13.1891	18.4381	25.2862	29.7174	35.7843	39.2633	43.7189	42.9254		39.1	0.47553	0.9394	2.59955	3.18549	8.14154	12.1332	14.9409	26.4155	43.3954	47.0698	68.0048	86.8281	102.661	108.3		39.15	-0.66356
39.2	0.88485	2.5328	4.24178	5.98128	7.84286	13.1834	15.2281	21.6673	39.2149	48.2176	70.2208	90.3013	125.061	157.989		39.05	0.5303	2.2637	3.54544	3.81399	6.13333	9.60013	13.5918	18.7188	25.1519	29.1436	35.1006	38.3355	43.8775	42.9375		39.15	1.08583	1.52528	2.34315	3.08778	7.4701	11.6327	14.184	26.7206	42.9071	46.3251	68.2489	85.8881	100.829	106.079		39.2	-0.8101
39.25	0.42709	2.86849	4.0892	5.73714	8.6058	13.1224	15.0755	21.5452	39.3675	48.7669	71.1058	90.3013	125.183	160.583		39.1	0.13959	1.82416	3.8017	4.07025	5.25433	9.95404	13.8237	19.2192	24.3339	28.5698	34.7099	37.3832	43.4746	42.9008		39.2	1.29329	2.11117	2.02572	2.40413	7.27474	11.4862	14.1717	26.5985	42.7606	45.5072	68.6517	85.7537	98.4002	103.906		39.25	-0.82237
39.3	0.91537	2.77694	3.38729	5.61507	9.21615	12.3595	14.2515	22.3082	39.1234	48.5838	72.6622	90.0877	122.406	161.957		39.15	0.59116	1.92173	3.80161	4.71714	4.87583	10.2713	14.2997	18.8895	24.1873	28.2401	33.7821	37.2977	43.9749	42.8397		39.25	1.76932	2.62381	1.47635	1.97683	6.72537	11.8279	15.4168	26.0247	43.7615	45.4827	68.2854	84.2278	97.3015	101.074		39.3	-0.62711
39.35	1.43417	3.11263	3.2347	5.37093	8.94149	12.1153	13.9464	22.2777	38.8182	47.9124	74.127	90.8812	119.079	162.414		39.2	0.88404	1.88502	3.48414	4.93678	4.4607	10.4421	14.7268	19.0847	23.5403	28.0447	33.9529	36.9314	44.0847	42.5588		39.3	1.3054	2.40403	1.73264	1.59836	6.90842	12.011	16.1369	25.8171	44.0788	45.3362	67.9192	81.6155	96.2395	100.06		39.35	-0.22434
39.4	2.014	2.59383	3.0516	5.3099	8.33114	10.4368	13.3971	21.9725	38.1468	47.6683	75.1951	93.17	115.204	161.59		39.25	1.26237	2.67839	3.87468	5.14421	4.83903	10.1491	15.2272	18.8283	23.5646	28.008	34.5143	37.2975	44.6095	42.6686		39.35	1.30534	1.90349	2.19646	2.07439	6.77409	12.4626	17.4919	25.5607	43.5661	46.0197	68.798	79.6745	94.9089	99.8161		39.4	-0.18777
39.45	2.74642	2.47176	3.35677	5.46249	8.11751	9.76546	13.336	21.6063	37.2008	46.6002	77.2398	96.1912	113.006	160.522		39.3	1.39656	2.65388	3.59383	5.03426	4.71687	9.9781	15.0684	19.2799	23.2716	27.9957	35.5763	37.5294	44.109	42.5587		39.4	0.67052	1.89123	2.07433	2.1842	6.98156	11.9986	17.443	25.9147	43.1754	46.0929	69.9821	77.587	94.7135	100.439		39.45	-0.38314
39.5	2.74642	2.34969	4.18075	5.24886	7.87337	9.3077	13.6107	21.057	36.4683	46.5086	78.43	99.3956	110.657	159.271		39.35	1.04247	2.23876	3.77684	5.16844	5.083	9.28221	14.4824	19.1821	23.4302	28.8989	36.1377	38.0298	43.706	42.4731		39.45	0.81696	2.00104	2.22076	2.78229	6.55426	11.8277	17.0279	25.7071	42.5284	45.7877	70.5923	75.9146	95.2506	101.977		39.5	0.00743
39.55	2.25814	2.22762	3.7535	4.94369	8.72787	9.12459	13.6107	21.2096	35.4613	46.1424	78.6436	101.135	108.948	159.851		39.4	1.29873	1.39638	3.43496	4.82656	4.82656	8.73281	13.9086	19.0478	23.5277	29.3017	36.4061	38.3715	42.7538	42.8148		39.5	0.37745	2.33057	2.25733	2.86768	6.51759	11.1441	16.5273	25.8535	42.4307	45.7998	70.2261	74.877	95.9219	103.698		39.55	0.31255
39.6	1.76986	2.74642	3.84505	4.63851	8.75838	9.76546	13.5802	20.7518	35.797	46.0814	77.3924	101.898	107.788	161.255		39.45	1.00567	1.28643	3.80108	4.93634	5.18048	8.43975	13.3592	18.4373	23.4788	29.7288	35.9178	38.5789	41.9725	43.3274		39.55	0.36519	2.35494	2.73335	3.25826	6.4687	11.6079	16.5029	26.2075	41.5029	45.4091	69.4448	73.9858	96.9838	105.59		39.6	0.80077
39.65	1.4952	2.92953	3.60091	4.82162	8.23958	9.49081	13.3055	20.8739	35.9801	45.7152	76.0191	101.44	106.201	163.391		39.5	1.0422	1.27414	3.44699	4.58224	5.30246	9.26974	13.6399	18.0344	23.198	29.57	36.1863	38.5056	41.1301	44.4016		39.6	-0.20859	2.89199	2.64785	2.64785	7.23769	11.5346	17.4794	25.536	41.0512	45.9218	69.933	73.8881	97.35	107.897		39.65	0.51996
39.7	1.61727	3.20419	3.53988	4.82162	8.39217	9.8265	13.3971	20.8433	36.5904	45.5015	75.7445	101.776	105.194	164.459		39.55	0.50501	1.5426	3.73987	4.36243	5.72962	9.15979	13.4322	17.8756	22.9293	30.6564	35.6857	37.944	41.4596	44.7311		39.65	-0.35513	2.67221	3.08725	2.85532	7.5184	11.6078	18.3705	25.1332	41.3441	46.7762	70.7875	74.3885	96.8128	109.374		39.7	0.71521
39.75	1.61727	3.0516	4.02816	4.51644	8.30062	9.79598	14.0684	20.4161	37.1397	46.7528	76.2327	102.661	104.156	165.497		39.6	0.81009	1.87211	3.2515	3.78861	5.91263	9.91654	13.9327	18.0953	22.8926	31.3765	35.5391	37.1992	41.9966	45.1704		39.7	-0.84347	2.62333	3.01396	2.18388	7.64042	11.3514	19.2737	24.4495	41.93	47.3987	70.4578	75.0843	95.7264	110.546		39.75	0.75178
39.8	1.09847	2.62435	3.72298	5.00472	8.57528	9.76546	13.9159	20.6908	36.9566	47.0274	78.0028	103.943	104.675	165.649		39.65	0.43159	2.06733	3.55659	3.3979	5.21674	10.1606	13.9936	18.3759	22.6362	32.3041	35.2949	36.5888	41.9599	44.0229		39.75	-0.50172	2.135	3.03832	2.29369	7.56713	11.3391	19.1394	24.1931	43.4802	47.6672	69.2737	76.1829	93.5901	110.79		39.8	1.25221
39.85	1.4952	2.59383	4.15023	5.493	8.02596	9.94857	14.1295	20.3245	37.0482	46.7223	79.5286	105.102	105.804	164.612		39.7	0.66343	1.72545	3.53209	3.64195	4.92369	10.4901	14.4085	18.5711	23.2953	32.0111	35.661	36.43	41.4471	43.4857		39.8	-0.22101	2.07391	2.12274	1.91522	7.51824	11.5954	18.9074	24.7179	44.0173	47.0202	66.9299	76.4514	92.6012	110.094		39.85	0.58077
39.9	1.40365	2.47176	4.39437	5.09628	7.72079	9.61288	13.336	21.2401	36.8651	45.41	80.7188	105.865	108.002	162.933		39.75	0.17506	1.90846	3.83717	3.61745	4.64284	9.89186	14.1399	18.9617	23.5271	31.9378	35.3191	36.3567	41.2395	43.0095		39.85	0.40149	2.318	1.95179	2.58655	7.83557	11.5221	18.8707	25.0353	44.1149	47.0079	65.0499	76.2316	93.4801	111.107		39.9	0.93471
39.95	1.64779	3.08211	3.99764	5.46249	8.14803	9.52132	12.9088	21.4842	37.9332	44.6471	81.6038	106.964	109.1	158.356		39.8	0.63884	2.10369	3.70281	4.30095	5.14324	9.65984	14.2009	19.0592	23.9665	30.9001	35.2946	36.4421	41.7155	43.571		39.9	0.26716	2.7696	1.8907	2.61091	7.68904	11.6685	18.6143	25.67	43.773	46.9224	64.1954	75.963	93.6021	113.585		39.95	0.86141
40	2.04452	3.47884	3.90609	5.21835	7.99544	9.36874	12.451	21.4232	39.0928	44.8912	82.0921	107.3	109.283	153.32		39.85	0.12606	2.4576	3.01913	4.28866	4.78915	8.97616	13.8468	19.4254	24.0274	30.9	34.44	36.5274	42.106	43.5343		39.95	0.13283	2.855	2.23244	3.12355	8.00637	11.2168	18.2236	25.7554	42.4668	46.544	63.8047	75.3526	93.4922	115.038		40	1.06888
40.05	1.58675	2.96004	3.72298	5.37093	8.45321	9.79598	11.8101	21.8809	39.7642	45.1964	82.5194	107.818	109.955	148.651		39.9	0.27246	2.11572	2.7749	4.1665	5.25292	9.12255	14.042	19.7549	25.0283	30.436	34.1592	36.0635	42.1182	44.0713		40	0.23044	2.91598	2.12252	2.97702	7.48141	11.5708	16.9296	25.4746	41.3071	46.6782	64.122	75.6211	92.9428	115.16		40.05	0.73923
40.1	1.55624	2.56332	3.81454	5.493	8.17855	10.681	12.1458	21.2706	40.5272	46.0203	82.8856	107.696	110.565	146.606		39.95	0.1625	2.12784	2.49405	4.44717	5.03311	9.31778	13.9198	19.8525	25.1137	30.4115	33.3534	35.4164	42.4965	44.2177		40.05	0.04728	2.95255	2.22013	3.29435	7.93302	11.9125	16.0873	25.2792	39.9032	46.6415	64.122	76.3168	91.9784	115.709		40.1	0.80021
40.15	1.03744	1.86141	4.42489	5.55404	8.33114	10.8946	11.8407	20.7823	39.1234	46.0203	84.3809	107.178	111.542	145.05		40	0.71173	1.62726	3.16535	4.21515	5.28937	9.78156	14.054	19.303	25.4798	29.6546	33.512	34.7327	42.7894	44.4739		40.1	0.19371	2.59849	1.52427	3.08677	8.00621	11.8148	16.1361	25.0228	38.6581	46.7025	62.9378	76.7562	90.9408	117.015		40.15	0.73912
40.2	0.48812	2.13607	4.45541	5.95077	8.33114	10.9557	11.6881	20.0194	37.5975	45.8983	86.4256	107.117	111.084	144.012		40.05	0.4675	1.88352	3.07981	4.83762	5.11838	10.282	13.9441	18.9612	25.5407	29.3493	33.341	34.8547	43.1189	44.5227		40.15	-0.0749	2.63506	1.53643	2.85479	8.00616	11.7293	16.3802	25.8773	37.8035	46.7757	61.18	77.5496	89.5369	118.626		40.2	0.22637
40.25	0.82381	2.41073	4.33334	5.46249	7.87337	12.0238	11.4439	19.1038	35.1561	45.8983	88.0125	106.598	110.565	143.89		40.1	0.40638	1.8224	3.61683	5.11829	4.9474	10.7701	14.3956	18.839	25.4796	28.7511	34.0856	34.6837	42.7526	45.4747		40.2	0.23022	2.69604	1.47534	2.63501	6.9563	11.4363	16.8684	26.3899	37.1931	46.1897	59.0315	79.1487	88.8289	119.932		40.25	0.32397
40.3	1.70882	2.34969	4.2723	5.06576	8.11751	12.6646	10.7115	18.7987	32.7147	45.7152	89.1112	107.025	110.26	144.775		40.15	0.17436	2.02983	3.55571	5.17924	5.13041	11.2217	14.481	19.1319	25.3208	29.2271	33.878	35.294	42.5083	46.6709		40.25	0.03486	3.20869	2.52509	2.37861	6.17499	11.8146	16.3679	27.0124	37.364	45.5671	57.176	80.2228	89.5612	120.176		40.3	-0.01789
40.35	1.76986	2.96004	3.81454	4.94369	8.84994	13.0003	10.5894	18.6766	30.9447	46.1729	88.4703	107.574	110.199	146.637		40.2	0.17427	1.70015	3.97066	4.67867	5.58198	11.3071	14.725	18.8999	25.6503	29.3491	33.6215	35.5258	41.8247	46.854		40.3	0.70619	3.07436	2.61049	2.8058	6.4435	11.9123	15.9284	27.1344	37.8034	44.6393	56.8341	80.0031	90.4279	119.371		40.35	0.47034
40.4	1.73934	2.77694	4.30282	5.18783	9.15511	12.5426	10.2232	18.6461	29.1441	47.0885	88.3177	108.734	110.29	146.24		40.25	0.58922	1.33385	3.45787	4.05602	5.67955	11.014	14.4808	18.1918	26.2118	29.3124	33.121	35.4037	42.0077	46.5609		40.35	0.57186	2.92782	2.94003	3.64803	6.87069	12.4859	15.8551	26.3775	38.023	42.8082	56.8829	78.6114	90.1837	117.418		40.4	0.03083
40.45	1.3121	2.62435	4.21127	5.15731	9.33822	12.0238	10.1622	18.5545	27.8624	48.4312	87.4632	111.084	110.321	145.172		40.3	0.5281	1.32156	3.59206	4.09255	5.02029	10.5745	14.8469	18.1306	26.3216	28.7386	32.9866	34.5003	41.617	45.572		40.4	0.53519	2.21976	2.18314	4.40482	7.99368	12.6202	15.8672	26.5484	38.9751	41.7217	57.066	76.9024	90.2447	115.818		40.45	0.20167
40.5	1.09847	2.47176	4.0892	4.76058	8.97201	11.6576	10.2843	18.0357	26.8553	49.713	86.1815	113.739	112.549	142.914		40.35	1.12615	1.54119	3.66522	4.08026	5.05682	9.81756	14.4807	17.9352	26.4924	28.3845	33.426	34.5612	41.6413	45.0959		40.45	0.76707	2.69578	2.3784	4.31931	8.54295	12.4858	16.3432	26.8047	39.8174	40.8061	57.7739	76.2798	90.8427	115.489		40.5	0.11617
40.55	1.22054	2.77694	4.66903	4.15023	8.36166	10.6505	10.4979	17.9442	26.3975	50.5064	84.9303	117.004	115.265	141.449		40.4	0.61337	1.98056	3.9703	4.81259	4.95907	9.18271	14.3341	17.691	26.3214	28.1158	33.5113	34.5123	40.9332	44.3023		40.5	1.0966	2.3051	1.99992	4.67326	9.21428	12.5224	16.1967	26.9511	40.8915	40.1103	58.5673	76.06	91.331	116.368		40.55	0.21377
40.6	0.7933	3.41781	4.51644	4.33334	8.23958	10.8031	11.0472	17.9442	26.8858	51.7576	82.6109	118.835	118.5	140.869		40.45	0.79639	2.00488	4.05567	4.95899	5.26416	8.69434	13.3208	17.2881	26.6143	27.5176	34.439	34.7441	40.7866	43.936		40.55	1.02331	2.47595	1.98767	4.75866	9.01892	12.3758	16.8314	27.3905	41.6605	40.2323	60.3373	75.6937	91.7582	117.21		40.6	0.33578
40.65	0.57967	3.35677	4.21127	4.57748	8.17855	11.2608	10.5589	17.9747	27.7403	52.5511	80.7493	120.056	121.002	140.014		40.5	0.33243	1.99259	4.14103	5.47159	5.3129	8.93839	13.3207	17.8251	25.7841	27.5419	34.8661	34.9882	40.8109	43.1303		40.6	1.16974	2.15851	1.40167	5.32013	8.97003	12.9495	17.4905	26.8533	41.5262	40.3543	62.5589	76.4749	92.6614	117.588		40.65	-0.00607
40.7	0.64071	3.69247	4.30282	4.45541	8.91097	11.627	9.79598	18.7376	28.1676	52.4901	79.0709	120.148	122.284	140.106		40.55	0.80842	1.78498	3.56721	4.7635	5.31281	9.02375	13.1009	17.5931	25.3934	26.8338	35.6351	35.2811	40.7254	43.6795		40.65	1.32838	2.53688	1.45045	4.88063	8.92115	13.0227	17.5271	25.9133	41.6238	40.6106	63.8772	78.4036	93.6868	118.76		40.7	-0.11599
40.75	0.36605	3.14315	4.51644	4.82162	9.12459	12.1153	10.0401	19.2259	28.8695	52.6121	77.8197	120.025	123.382	140.655		40.6	0.7595	2.1389	3.05442	4.66575	5.60569	9.41429	14.0285	18.0447	24.3923	26.907	34.6828	35.928	40.884	44.3996		40.7	1.6335	2.41475	1.85323	4.94161	9.14083	13.6818	17.8566	25.0954	40.8059	41.697	64.0236	80.2224	95.2858	119.395		40.75	-0.5555
40.8	0.24398	2.50228	4.57748	5.06576	9.12459	12.5731	10.1622	19.8363	28.7474	51.6356	77.5145	120.331	122.497	141.998		40.65	1.00356	2.01674	2.39516	4.66567	5.73988	9.60951	14.3336	18.1422	24.1237	26.7848	34.1579	36.1476	40.3834	44.9611		40.75	1.15738	2.43911	1.92642	4.52652	10.1051	14.2311	17.7833	24.7414	39.0846	42.466	63.6696	81.6261	96.7506	118.32		40.8	0.00597
40.85	1.28158	2.59383	4.94369	5.79818	9.46029	12.7562	10.3148	19.409	28.839	51.1168	76.4464	120.3	120.331	141.693		40.7	0.62505	2.55376	2.71245	5.23931	5.81304	9.82915	15.2979	17.8736	23.7452	26.8091	33.7061	36.648	40.188	45.1685		40.8	0.71787	2.42685	2.39023	3.80625	10.2027	13.8404	18.3082	25.3639	38.0348	42.9664	62.7906	82.2974	97.776	116.697		40.85	0.20122
40.9	2.22762	2.68539	4.94369	6.62215	9.42977	12.9698	10.5284	18.4325	28.4117	50.9032	75.7139	120.392	117.096	140.381		40.75	0.77145	2.02877	3.17623	5.3857	5.11715	9.45064	15.5786	17.788	24.0014	27.1752	33.352	36.0864	40.0903	44.9609		40.85	-0.1855	2.52446	2.2559	3.76957	10.5567	13.7549	18.6255	25.5835	37.3389	43.8086	61.3623	82.3584	98.3741	114.695		40.9	0.604
40.95	2.41073	2.92953	5.40145	6.92733	9.46029	13.0308	10.2232	18.2493	27.7708	50.7201	74.4627	118.713	114.593	138.458		40.8	0.56384	2.00427	3.76208	5.14147	4.98278	9.60925	15.5541	18.4349	24.7216	27.8588	33.3031	35.8544	39.9559	45.327		40.9	-0.0879	2.71972	2.56102	4.03808	10.3857	13.2666	18.5522	25.6445	36.936	44.2724	59.5923	83.335	98.7524	112.693		40.95	0.42084
41	2.04452	2.92953	5.27938	6.92733	9.8265	13.0308	10.6505	17.6695	27.8013	50.8726	73.9134	115.967	114.471	137.237		40.85	0.44168	1.06424	3.66434	4.42117	4.97049	9.37723	15.0535	19.5579	24.5994	28.3714	33.2542	35.6956	39.8338	45.1072		40.95	0.31488	2.20697	2.30462	4.75824	10.4711	13.2788	18.8818	26.267	37.3266	45.2978	57.4072	84.934	97.7636	112.034		41	-0.16516
41.05	1.28158	2.92953	4.48592	6.13387	9.8265	12.8783	10.8641	16.9676	27.13	50.2013	74.3406	114.105	115.875	138.641		40.9	-0.04669	0.96649	3.81073	4.00604	5.69061	9.96308	14.3576	19.1916	24.7092	27.5168	34.3039	35.5734	39.3942	45.3513		41	1.32801	2.23133	2.92713	4.28211	10.5443	13.5595	18.4057	26.1693	37.351	46.4574	55.6737	87.4852	94.9926	112.461		41.05	0.2132
41.1	1.12899	3.32626	4.66903	5.27938	9.58236	12.1458	11.0777	16.0521	27.3131	50.1097	74.8594	113.281	118.652	139.496		40.95	0.24619	0.7833	3.57871	3.89609	5.60508	10.0851	14.1622	19.2281	24.1476	27.4312	34.0597	35.4635	39.2965	44.8019		41.05	1.02278	1.69417	3.11018	4.08674	9.82405	13.6204	18.2469	26.6698	37.0701	46.3841	54.6605	90.8299	91.721	114.182		41.1	0.20094
41.15	1.37313	3.20419	3.96712	4.42489	9.70443	12.0238	11.6881	15.4723	28.5033	49.8656	76.1107	113.586	120.727	140.442		41	0.05079	1.18604	3.76173	3.896	5.84913	10.085	13.5396	18.5322	24.4893	26.9551	34.0596	35.3169	39.0278	44.4355		41.1	0.53445	1.73073	3.43972	3.12234	9.72634	13.95	18.1858	27.28	36.8504	45.7737	53.7693	93.4544	89.4871	116.965		41.15	0.62813
41.2	1.98348	3.14315	3.47884	4.51644	9.73495	11.2608	11.7796	15.0755	29.3272	49.3773	77.0567	113.495	121.094	141.174		41.05	0.19719	1.23478	3.21232	3.8715	5.48283	9.55998	13.5761	18.8251	24.2084	27.1991	33.6689	35.8417	40.0409	44.0815		41.15	-0.23465	1.46213	2.43869	2.6218	9.28683	13.9865	17.9172	27.1091	37.2287	45.3098	52.0847	93.8572	88.8034	121.787		41.2	0.65249
41.25	1.92245	2.96004	3.72298	4.42489	9.76546	10.2843	11.505	15.5028	29.3883	48.7669	76.9957	112.61	119.69	142.181		41.1	0.23372	1.53987	3.44417	3.94466	5.78792	9.10823	13.0633	18.8983	23.952	27.1746	33.5467	35.1947	40.2972	43.0438		41.2	0.03385	1.99918	2.12125	2.43864	9.11588	14.7677	18.1735	26.5719	38.2419	44.6261	50.2047	92.1725	90.0485	126.169		41.25	0.46933
41.3	1.73934	2.07503	4.57748	5.00472	9.36874	10.5284	11.7491	15.5638	29.2357	48.4312	77.0262	111.511	116.272	143.341		41.15	0.99047	1.7351	3.00463	3.94457	5.40941	9.51097	13.405	18.5564	23.8542	26.9914	33.3635	34.9993	40.2361	42.4577		41.25	-0.06386	1.87706	2.51183	2.56065	8.66417	15.4269	18.3688	25.7906	39.5724	43.9181	48.8131	89.9142	91.9894	128.379		41.3	0.01761
41.35	1.28158	1.86141	4.63851	5.06576	8.20907	10.3453	12.0543	16.0216	28.7474	48.4312	77.3314	110.321	112.335	142.578		41.2	0.35561	1.80825	3.30971	3.61489	5.11635	9.69399	12.9167	18.7272	23.4391	27.0036	32.3502	35.0114	40.004	41.7741		41.3	0.27789	1.99908	2.51177	3.40289	8.13921	15.9151	18.3931	24.6431	40.8052	43.7715	48.5445	87.4117	94.1133	129.99		41.35	-0.37307
41.4	0.48812	2.41073	4.63851	4.88265	8.33114	10.0096	12.6341	16.6014	27.9845	49.5299	78.0943	108.703	108.642	140.411		41.25	0.37994	1.82037	3.05328	3.4439	4.55474	9.96246	12.9654	18.0801	23.2803	26.3199	32.3501	35.4141	39.5401	41.7374		41.35	0.3877	1.88916	2.73145	3.81787	8.24902	16.6597	18.6128	24.2036	42.1357	44.0034	49.3501	85.0801	96.5059	130.148		41.4	-0.09237
41.45	0.12191	2.5328	4.30282	5.27938	8.51424	9.94857	12.2984	16.3267	26.7027	50.2623	80.078	107.544	105.865	137.298		41.3	-0.12064	0.95358	3.11423	3.45602	4.54245	9.54733	12.9165	18.08	22.8042	26.7104	32.8261	35.4751	39.6377	41.8838		41.4	0.90034	2.02339	2.3896	4.58686	8.27339	16.6474	18.4418	24.8017	43.0634	45.1386	49.7895	82.8828	99.0083	128.452		41.45	-0.77602
41.5	0.06088	2.86849	3.32626	5.27938	8.48373	10.1622	11.8101	16.2352	25.3294	50.1707	80.7188	106.72	104.553	135.04		41.35	-0.38928	0.73377	2.78455	3.88318	5.03064	9.75476	13.0262	18.0067	22.9994	26.7958	33.3387	34.8402	38.5634	41.3466		41.45	1.0956	1.98671	2.91445	4.33046	8.81044	16.684	18.2465	25.3998	43.2953	46.7987	49.289	80.2582	100.217	126.779		41.5	-0.72724
41.55	0.36605	2.62435	3.41781	5.34042	8.75838	9.79598	11.566	16.2047	25.6041	50.1097	80.139	106.811	104.156	134.949		41.4	-0.42599	0.19657	2.8577	3.82206	5.18925	9.08329	13.5999	18.9588	22.9261	27.0643	33.2898	34.5838	38.2215	40.8582		41.5	0.70492	1.58383	2.99984	4.1473	8.72494	16.2323	18.4661	26.6449	43.3929	48.0438	48.7152	78.0609	100.07	126.498		41.55	-0.27564
41.6	0.57967	2.19711	3.47884	5.43197	8.97201	9.97909	10.9557	16.1742	26.0618	49.774	78.6131	106.872	104.614	135.712		41.45	-0.23077	0.72138	2.93086	3.883	5.71406	8.47285	13.7829	19.4836	22.9138	27.2595	32.6061	33.8391	37.5988	40.382		41.55	0.82694	1.59598	3.35379	3.98856	8.30985	15.0603	18.5149	27.4383	43.3684	48.5564	48.2879	76.7669	99.7527	126.572		41.6	-0.32452
41.65	1.00692	2.19711	4.0892	5.79818	8.97201	9.70443	9.97909	16.4793	26.8858	50.6895	76.6295	106.048	106.201	137.604		41.5	0.01329	0.47715	2.86973	3.76085	5.28673	8.41173	13.9171	19.0196	22.9869	27.6134	32.6793	33.8878	37.5987	40.9923		41.6	0.5095	1.64476	3.2805	3.65892	8.65159	14.2058	19.0398	27.841	42.99	48.2756	48.0803	76.3518	99.5696	126.279		41.65	0.18811
41.7	0.70174	2.10555	4.91317	5.46249	9.18563	9.49081	9.94857	16.6624	28.076	51.7882	76.0191	105.743	107.666	139.221		41.55	-0.23094	0.96535	3.29689	3.87062	5.35988	8.55812	13.0747	18.4336	22.9868	28.0527	32.252	33.8877	38.5752	41.7612		41.65	0.35076	2.70671	3.32927	3.61004	9.00554	13.2292	19.3571	28.8786	43.0876	47.4821	49.008	76.9133	99.4719	126.132		41.7	-0.04388
41.75	1.06796	2.38021	5.15731	5.43197	9.24667	9.3077	10.1622	16.9371	28.7779	52.7037	75.897	105.347	109.436	140.014		41.6	0.24504	0.80657	3.00383	3.76067	5.10344	9.22942	12.7573	17.4814	23.5605	27.9794	32.3495	33.8022	39.3808	42.2617		41.7	0.43615	2.7799	3.48791	3.36584	9.60363	13.0338	19.0031	29.8917	42.819	47.6285	50.2042	78.6832	99.1544	124.862		41.75	0.12697
41.8	0.54916	2.92953	4.76058	5.06576	8.7889	9.18563	10.5284	17.5475	29.4493	54.0465	76.2938	105.163	108.795	140.228		41.65	0.63558	1.25814	3.60189	3.69955	5.54281	9.32699	12.7205	17.7498	23.5116	28.1502	32.1541	34.3148	40.1497	42.9207		41.75	1.24177	2.76764	2.99958	3.5611	9.66462	12.7774	18.356	29.9893	41.9766	49.2764	51.608	80.4166	99.2032	123.556		41.8	0.06587
41.85	0.57967	2.89901	4.85213	4.91317	8.7889	9.58236	11.2913	18.0052	29.5714	54.5042	77.2093	104.858	106.048	140.045		41.7	1.38012	1.6853	3.32104	4.02905	5.66479	9.55883	12.8181	17.4079	23.7068	27.9182	31.8733	33.8875	40.0764	42.884		41.8	1.02199	2.10841	3.14601	3.42677	9.10304	12.3745	17.6602	29.2446	41.3174	50.8145	53.1582	80.7705	99.8989	122.25		41.85	-0.06846
41.9	0.64071	2.80746	4.66903	5.18783	8.51424	10.0706	11.5965	18.0052	29.5103	54.5958	77.7281	104.37	102.997	140.961		41.75	0.95279	1.85611	3.87027	4.35855	6.0065	9.3146	13.172	17.4567	24.195	27.2345	32.0929	33.7775	39.8566	43.2013		41.85	0.66793	2.12057	2.74312	3.08492	8.81002	12.7651	17.5014	27.853	40.8413	51.8886	54.0981	80.3188	101.193	120.407		41.9	0.27328
41.95	1.15951	2.22762	3.66195	5.18783	7.72079	10.1622	12.1458	18.3714	29.8155	54.4737	77.4229	104.431	99.7008	144.226		41.8	1.07477	2.05133	3.69928	4.4317	5.70124	9.64411	13.5259	17.6031	23.8043	26.9415	31.8853	33.8995	39.6124	42.9083		41.9	-0.08896	2.55997	2.59659	3.06045	8.39493	13.119	18.4901	26.4369	40.1088	52.0839	54.4643	80.4775	103.842	118.258		41.95	0.16336
42	1.34261	1.86141	3.78402	4.82162	7.01888	9.49081	12.8783	18.0968	30.8226	54.5348	77.2398	104.309	97.534	147.461		41.85	0.90378	2.06345	4.10203	4.26072	5.22507	10.0346	14.2583	17.603	23.6699	26.2212	32.581	34.1801	38.5503	42.5786		41.95	-0.13784	2.54771	2.29136	2.35239	8.56577	12.8504	19.5399	25.5458	40.2308	50.8021	54.7694	81.5272	107.101	116.122		42	0.41965
42.05	0.88485	1.86141	3.90609	4.48592	6.77474	8.97201	13.3665	18.0357	31.4635	54.7178	76.8126	103.821	96.1912	150.39		41.9	0.78163	2.62489	3.94325	4.33387	5.67664	10.0834	14.2338	18.0057	23.2304	26.1112	33.2279	34.8026	37.9887	42.5297		42	0.24052	2.34013	2.12041	2.19365	8.74882	12.2645	19.845	24.8377	41.5491	49.0076	55.3797	82.6624	110.018	114.486		42.05	0.87126
42.1	0.61019	1.61727	3.96712	4.63851	7.0494	8.91097	12.9088	18.585	32.0433	56.4574	76.5684	103.515	95.703	151.794		41.95	0.59843	2.34404	3.39384	4.34599	5.54228	10.5228	14.3802	18.1399	23.4866	26.4041	33.7039	34.5218	37.6468	41.3333		42.05	0.71654	1.60766	3.10912	1.80297	8.37035	10.5432	19.8694	24.679	42.2449	47.9455	55.3674	83.1628	110.726	113.583		42.1	0.73692
42.15	1.00692	1.64779	4.15023	4.85213	7.07992	9.12459	12.6341	19.0733	32.7452	58.7462	77.1788	103.424	96.0997	152.344		42	0.26875	2.55147	3.13741	4.43135	5.45674	9.97334	14.5266	18.738	24.0236	26.3796	34.3386	34.8757	37.8786	41.1135		42.1	1.04608	1.70526	3.47528	1.74188	8.60223	9.65204	19.32	25.0695	42.0373	47.4572	55.7946	83.0163	109.335	112.997		42.15	1.11529
42.2	1.03744	1.67831	4.15023	5.03524	7.47665	9.58236	12.1763	19.7447	33.4776	61.0045	77.0567	103.546	96.1912	152.405		42.05	0.5006	1.90441	2.77111	3.95519	4.65099	9.57042	14.319	19.7267	24.0358	26.6481	34.0699	35.5226	38.672	41.382		42.15	0.61878	1.93714	4.10999	2.32777	8.44349	10.3722	18.6242	24.9596	42.379	46.3707	56.3805	83.6144	107.723	111.703		42.2	0.79785
42.25	1.3121	2.04452	3.96712	4.88265	7.07992	9.64339	12.0848	20.172	34.1795	63.0491	76.5684	104.736	95.703	150.818		42.1	-0.04881	1.3428	3.33254	3.85744	4.6509	9.31399	14.3799	19.6533	24.6094	26.416	34.0088	35.6079	39.0747	41.919		42.2	0.66756	1.93709	3.98787	2.19344	8.3702	11.0069	18.795	24.691	43.0626	45.15	56.4537	84.005	107.418	109.566		42.25	0.30951
42.3	0.51864	2.014	4.0892	4.57748	7.32406	9.39925	12.8477	20.4466	34.2406	63.9036	75.5308	105.835	96.8626	149.505		42.15	-0.21979	1.11077	3.49115	3.68646	4.76068	9.52142	13.8793	19.3481	24.768	26.6235	33.5571	36.6943	39.7704	42.6757		42.25	0.59426	1.85159	3.86575	2.64504	8.66311	11.7393	19.1245	25.2036	44.1245	43.4776	55.8433	83.5899	108.309	107.674		42.3	0.11414
42.35	0.51864	2.28866	3.60091	5.00472	7.53768	9.15511	13.0919	20.5382	33.9964	64.9107	74.3406	107.239	98.2664	148.651		42.2	-0.41519	1.26938	4.54086	4.00375	5.06576	9.60678	13.6961	18.8963	24.6458	26.953	32.9954	36.6698	40.3563	42.9686		42.3	1.0947	1.49753	3.84128	2.76706	8.65085	12.081	19.4785	26.0581	45.3208	42.3178	55.6113	82.1494	108.773	106.27		42.35	0.08967
42.4	-0.03068	2.5328	4.0892	4.97421	7.65975	8.88045	12.6341	21.2706	33.4166	66.284	73.3336	108.764	99.8839	148.01		42.25	-0.37866	1.86743	4.67505	3.85718	5.92017	9.17945	13.4763	18.6887	24.1941	27.0994	33.3982	36.5232	40.4661	43.4568		42.35	1.35099	1.59513	3.2797	2.85246	8.72404	11.5317	20.3451	26.4364	45.4672	41.8295	56.1239	80.953	107.711	106.197		42.4	0.78541
42.45	1.12899	2.50228	4.42489	4.63851	7.53768	8.72787	12.5426	21.6063	32.6842	67.6268	73.0894	108.795	101.776	148.712		42.3	-0.31771	1.94059	4.18668	4.27213	6.00553	9.7653	13.2687	18.5666	23.5714	27.8561	33.6911	36.1813	40.6491	43.7863		42.4	1.32653	1.16783	3.0233	2.95006	8.5653	10.7748	20.9798	26.4364	44.8934	42.1224	56.9173	80.3304	106.026	107.21		42.45	1.04171
42.5	1.19003	2.62435	4.69955	4.54696	6.95785	9.46029	12.2069	21.9115	31.4329	68.054	74.2186	108.063	102.936	150.299		42.35	-0.37884	2.25788	3.8448	4.21101	6.16413	9.753	13.3785	17.9195	24.0963	28.2222	34.2769	35.4732	40.3194	43.6153		42.45	1.14337	1.26544	2.62042	2.64483	7.83282	9.96905	20.7723	26.3753	44.576	42.3787	57.8328	79.2684	105.086	108.663		42.5	0.32143
42.55	1.43417	2.28866	3.7535	4.30282	6.5306	10.6505	11.4744	21.9725	30.6395	68.6034	76.0191	107.818	104.278	150.665		42.4	0.17039	1.61082	3.18553	4.77244	5.61473	9.67967	13.122	17.9682	24.0351	28.332	34.5576	35.3511	40.0874	43.3344		42.5	0.23999	1.38746	2.81568	3.08423	7.51538	9.9812	20.8577	26.1433	44.4172	42.7693	59.2	77.3762	104.769	109.896		42.55	-0.10587
42.6	0.94588	2.50228	2.92953	4.60799	6.10335	10.8946	11.5965	22.0946	30.5785	68.7865	78.0638	108.246	105.926	148.926		42.45	-0.44005	1.48866	3.66151	4.65028	5.3705	9.3622	13.537	17.7362	23.8764	27.9413	34.1913	35.3632	39.6723	42.5531		42.55	0.10566	1.11885	2.69355	2.96211	7.51533	10.8601	20.6257	25.4963	43.8312	43.697	60.5915	75.8747	105.086	111.08		42.6	-0.66745
42.65	0.51864	2.04452	2.47176	4.82162	6.74422	10.7725	11.4744	21.2706	30.3343	69.0001	79.6507	109.283	107.269	146.759		42.5	-0.58662	1.72051	3.66143	4.94317	4.82109	8.87383	13.8665	17.5286	23.8641	27.0501	34.1912	35.6927	38.9519	41.7352		42.6	-0.38267	1.31411	2.14419	2.73012	7.84487	10.9577	20.0397	24.776	43.0377	44.2584	62.4469	75.5084	105.428	110.25		42.65	-0.92385
42.7	1.3121	2.04452	3.29574	4.60799	6.74422	10.1622	11.4439	19.9278	30.5174	69.763	80.6883	110.901	108.429	145.813		42.55	-0.59892	2.0378	3.71017	4.65011	4.36935	9.45968	13.9885	17.4919	23.0583	26.7815	33.7395	36.4738	38.9885	41.198		42.65	-0.62686	1.25302	2.35165	2.99862	8.40634	11.1529	19.7589	24.5684	42.2931	43.9166	64.1925	76.9732	106.063	107.149		42.7	-0.65535
42.75	1.37313	1.70882	3.44833	4.7911	6.89681	9.06356	11.7796	19.2564	30.1207	69.8546	79.5592	111.877	109.772	146.911		42.6	-0.17176	1.78137	3.45373	4.19836	4.36926	9.86242	13.9518	17.4308	23.1071	26.8058	33.2145	37.0231	39.4645	40.5509		42.7	-0.37057	1.55814	2.76664	2.36381	8.38187	11.9707	19.4659	25.0689	42.0733	43.5015	65.4253	79.6954	107.076	103.084		42.75	-0.39906
42.8	2.41073	1.98348	4.21127	4.63851	7.07992	8.42269	11.566	18.2799	29.0221	69.3358	77.2093	112.335	111.511	148.407		42.65	0.34085	1.18314	3.67337	4.10062	4.08841	10.4116	13.2559	17.8946	23.5708	27.0864	33.19	37.7798	39.9282	40.7828		42.75	0.25194	1.25291	3.19383	1.83885	8.12547	12.0439	18.709	25.9111	42.4394	43.2939	65.3642	82.2344	107.198	100.142		42.8	0.01592
42.85	2.22762	1.80038	4.36385	4.97421	7.07992	8.2701	11.3219	18.2493	27.8013	69.2747	74.89	112.03	112.243	151.031		42.7	0.29193	1.90326	3.74652	4.32025	4.55219	10.6557	13.9028	18.1386	23.6806	27.7822	32.9824	38.2314	40.4653	40.9536		42.8	0.9721	1.10638	3.37688	1.44817	7.5639	12.0195	17.769	26.2284	43.2084	42.8056	65.2055	83.5771	107.137	99.6659		42.85	0.04028
42.9	2.80746	2.13607	5.40145	4.45541	7.53768	8.51424	10.681	18.3714	28.1676	69.5189	72.9979	111.542	111.694	152.801		42.75	0.71909	2.37925	3.38022	4.7352	4.95493	10.1918	14.2567	17.7479	23.5585	28.1361	33.3119	37.8163	40.4408	41.0633		42.85	0.74011	1.5946	3.02283	1.38708	6.86804	12.3856	17.1464	26.3749	43.6112	42.3173	65.7548	84.1508	107.222	100.472		42.9	-1.02179
42.95	2.44125	2.014	5.27938	4.51644	6.86629	9.46029	10.8641	17.9137	28.5338	69.0916	71.3499	112.274	110.443	153.076		42.8	0.24293	2.17164	3.74635	4.21021	5.29664	10.0574	14.1101	18.2239	22.8748	28.3313	33.4216	37.511	40.2454	41.7224		42.9	0.82551	1.53352	3.01057	2.14387	7.08772	12.349	16.5848	26.3016	43.6844	41.5848	66.7069	83.6258	106.404	102.986		42.95	-1.15612
43	1.34261	2.5328	5.61507	4.11971	6.98836	10.2232	10.9862	17.5169	29.1746	68.5423	70.587	113.708	109.68	153.229		42.85	0.45036	1.89079	3.48991	4.13688	5.736	9.32487	14.4152	18.5168	22.484	28.7585	32.8722	36.8517	40.05	41.8566		42.95	0.61794	2.25368	2.88844	2.52223	7.06325	11.9461	17.0364	25.6912	43.9163	41.1697	67.659	82.5271	104.402	108.089		43	-1.1928
43.05	1.25106	2.25814	5.00472	4.73006	6.59164	10.0401	11.1693	17.8221	30.3038	67.8099	70.6785	115.539	108.764	153.076		42.9	0.03523	1.40242	3.50203	3.81941	5.61385	9.37361	14.4151	18.5045	22.8624	28.7706	32.7013	36.4732	39.0001	42.2593		43	0.78878	2.18038	2.83956	2.29025	6.85568	11.5676	18.135	24.507	44.2214	41.194	68.3669	80.6716	102.705	111.995		43.05	-1.20506
43.1	0.70174	2.28866	4.57748	5.00472	6.80526	10.0706	11.3524	18.2799	31.0972	67.2606	70.1292	116.913	108.551	153.045		42.95	-0.02589	1.63427	3.73388	4.45409	6.22411	9.41014	14.9765	18.5044	23.2529	29.271	32.3716	36.9614	37.7427	42.8208		43.05	0.9108	1.99722	3.40103	2.18033	7.28287	11.2257	19.026	24.1286	43.965	41.9508	68.1959	78.8649	103.071	113.862		43.1	-0.52153
43.15	1.37313	2.04452	4.51644	5.03524	7.07992	9.33822	11.505	17.7306	31.4329	67.1995	69.3358	117.615	108.124	153.534		43	0.14492	1.51211	3.45303	3.86806	6.11416	9.10488	15.1107	18.2357	23.7777	29.454	31.7978	36.9003	36.9125	42.9061		43.1	0.20274	2.07041	3.41319	1.38682	7.33164	10.8229	18.7818	24.7633	43.1105	43.2447	66.6578	77.5831	103.901	114.729		43.15	-0.32627
43.2	0.73226	1.83089	3.7535	5.06576	7.29354	8.72787	11.2608	17.1507	31.494	66.8028	69.1832	116.821	106.659	153.595		43.05	-0.39228	1.92706	3.63604	3.78253	5.88214	9.33673	14.6712	18.4188	23.6678	28.7581	31.8221	37.3519	36.2899	43.5164		43.15	0.27593	1.76518	3.42534	1.19145	6.79448	11.0914	18.2081	25.8375	42.7808	44.2212	65.1075	77.3023	104.133	115.596		43.2	-0.03336
43.25	1.12899	1.64779	4.39437	5.3099	7.50716	9.15511	11.566	16.1131	30.8531	66.8028	68.7559	115.143	105.163	152.405		43.1	-0.58768	2.09787	3.69699	3.74582	6.07736	9.22678	14.5246	18.4065	22.7766	28.2453	31.2849	37.9499	36.5217	44.0412		43.2	0.20263	1.77734	3.30322	1.30126	6.70898	10.835	17.4756	26.9727	41.6455	44.6484	65.144	77.6318	102.766	118.049		43.25	0.08866
43.3	0.85433	2.04452	3.93661	5.92025	7.20199	9.15511	11.8712	14.984	30.0902	66.7723	68.2677	112.823	105.56	151.398		43.15	-0.83191	1.92688	4.14856	4.08753	5.51575	9.28772	13.9264	17.8815	22.4347	27.7203	31.1261	37.9376	36.8146	44.1998		43.25	0.21479	1.69184	2.98578	1.17914	6.80658	10.4199	16.4624	27.6196	39.7656	44.5874	66.3403	77.6806	100.813	121.357		43.3	-0.16775
43.35	1.03744	2.59383	4.15023	5.18783	6.74422	9.55184	11.505	13.7938	30.0902	66.7418	68.1151	109.314	106.323	150.146		43.2	-0.30709	2.30521	4.16068	4.30717	5.38138	9.37308	13.7798	17.979	21.9829	27.3296	31.6631	38.1817	36.6436	44.4439		43.3	0.20253	1.31337	3.16883	1.7162	6.37928	10.432	16.328	27.3998	37.8856	44.1967	67.2679	77.8881	97.9076	124.714		43.35	-0.24105
43.4	0.91537	2.96004	3.90609	5.06576	6.5306	8.54476	11.627	14.0379	31.0362	66.4061	68.0235	107.117	106.262	148.59		43.25	0.32759	2.36616	3.63569	4.27046	5.0395	9.17768	13.9628	18.1254	21.8608	27.5859	31.9072	37.9741	36.6069	44.3339		43.35	-0.12712	1.30111	2.88802	2.57064	6.78206	10.0657	16.1693	26.5208	36.8846	43.5863	67.6463	78.0223	94.1356	126.68		43.4	0.23497
43.45	0.91537	3.7535	3.81454	4.24178	6.65267	8.88045	11.0777	14.4041	31.7381	66.1925	67.4437	106.048	105.835	147.4		43.3	0.38853	2.81773	3.74547	4.28258	5.35679	9.44615	13.5721	18.4549	22.3124	27.4393	32.5785	36.9608	35.9232	43.9798		43.4	0.10476	0.89822	2.96121	2.97342	7.20926	10.1145	16.0716	25.8738	36.7259	43.0247	67.927	78.4739	90.0462	127.204		43.45	0.2105
43.5	1.58675	3.47884	3.99764	4.21127	7.07992	8.2701	11.566	14.5872	32.6842	66.0704	67.993	105.743	105.011	146.82		43.35	0.79128	2.61012	3.52565	3.89186	6.07692	9.09206	13.865	18.9187	22.5564	27.1096	32.5784	36.6067	35.6179	43.8699		43.45	0.0803	0.89817	3.35178	3.0344	6.96506	10.6516	16.1081	25.3611	37.1531	42.8171	67.9148	77.2287	87.4338	127.461		43.5	0.45459
43.55	1.43417	3.63143	3.29574	4.33334	6.86629	8.94149	11.3524	15.2891	32.6842	65.0328	68.878	104.828	104.919	147.522		43.4	0.69353	2.30486	3.59881	4.6242	5.60076	8.799	13.9382	18.5524	23.1423	27.256	31.9069	36.1916	36.3991	43.4425		43.5	0.3488	1.16667	3.03434	2.87565	6.7697	10.737	16.1081	24.4699	37.6413	42.6828	67.4631	74.7751	86.9943	126.606		43.55	0.77191
43.6	1.15951	2.83797	4.02816	4.39437	7.59872	8.97201	11.4134	15.4417	32.8368	63.9036	69.702	104.37	105.804	149.536		43.45	0.83993	2.51229	4.16024	4.66073	5.25887	9.09188	13.3888	18.0396	23.1544	27.5123	31.6016	36.1549	37.0094	43.003		43.55	0.62951	1.23986	2.8756	2.46056	6.72082	10.7247	15.9982	23.5665	37.0187	42.1334	66.2301	72.5655	87.3238	126.484		43.6	0.41785
43.65	0.21346	2.65487	4.21127	5.03524	7.35458	9.8265	11.3524	15.1976	33.5081	62.805	71.1058	104.278	106.994	151.459		43.5	0.69336	2.30468	3.91601	4.5874	4.7705	9.16504	13.3032	17.5024	22.5928	27.9761	31.9067	36.8017	37.3389	43.1006		43.6	0.42193	1.7525	2.71686	2.80231	6.28131	11.0665	15.5709	23.2125	36.3594	41.2056	65.2535	70.8077	88.5567	127.827		43.65	0.14924
43.7	0.70174	2.28866	5.27938	4.63851	7.78182	9.46029	10.9557	14.7398	34.3016	62.2252	71.7772	104.156	108.276	152.801		43.55	0.0585	2.54874	3.64737	4.06241	4.77042	9.57999	12.8637	17.4169	22.8856	28.4765	32.3217	36.4843	37.3998	42.8197		43.65	0.6294	2.08204	1.98438	3.2295	6.36671	10.8833	15.2778	23.6641	36.1641	40.3999	65.0947	69.709	89.2036	131.538		43.7	-0.11937
43.75	0.91537	2.56332	4.85213	5.06576	7.20199	10.3148	11.7186	14.3126	35.2171	61.2486	71.6551	104.065	109.924	154.785		43.6	0.11945	2.31671	3.09796	3.56183	5.30744	10.1536	12.5828	18.1126	23.4837	28.4154	33.2737	35.5809	37.1922	42.9417		43.7	0.64156	2.30171	2.19185	3.48579	6.4399	10.6879	15.3388	24.7382	36.5302	40.1557	64.9726	69.0375	90.3632	135.737		43.75	-0.43681
43.8	1.73934	2.41073	4.7911	5.3099	7.17147	10.7725	11.4439	14.1295	35.3392	59.9669	71.6246	104.217	111.481	156.799		43.65	0.11936	1.59641	3.15891	3.94016	5.07542	10.3977	13.01	19.1013	23.508	28.7693	33.9573	35.3122	37.1921	43.4787		43.75	0.16543	2.32607	2.86318	3.30263	6.58633	11.1518	15.9491	25.8978	36.6278	40.1679	65.0824	68.891	90.6439	139.619		43.8	-0.37583
43.85	1.61727	2.47176	4.51644	5.40145	7.62923	11.0777	11.4439	14.2515	35.3697	59.265	72.5706	105.804	112.03	157.715		43.7	0.11927	1.19349	3.53724	4.11097	5.39271	10.837	13.1198	19.4796	23.5934	28.9401	33.6032	35.2389	38.2784	43.5275		43.8	0.01889	1.89877	3.327	2.77768	7.30649	11.2127	16.0955	26.5448	36.701	40.5584	65.412	70.8075	90.7782	141.718		43.85	-0.35147
43.9	1.80038	2.014	4.21127	5.43197	7.29354	11.0472	10.8946	14.0379	35.6444	58.6546	73.5472	108.002	110.992	158.386		43.75	0.29008	1.03471	3.50053	4.74565	5.5269	10.6417	13.608	20.1021	23.1538	28.94	33.8838	35.5318	38.7056	44.3331		43.85	-0.20089	1.74003	3.82743	3.2537	7.4163	10.8221	16.303	26.9964	36.9207	40.9856	65.1067	73.8226	91.0711	143.403		43.9	-0.40036
43.95	1.52572	1.92245	4.76058	4.91317	7.99544	10.8946	11.4439	14.4957	35.858	58.3189	74.3101	109.741	108.703	159.179		43.8	0.58296	1.64497	4.02535	4.61128	5.53902	10.0556	13.498	21.0297	22.3359	29.4648	33.9448	35.8247	38.3759	45.3462		43.9	0.16527	2.04515	3.64427	3.6931	7.31859	10.822	16.6081	27.3137	36.3225	41.4128	63.9348	75.3728	90.9245	144.599		43.95	-0.30276
44	1.25106	1.83089	4.51644	5.12679	7.53768	11.2913	11.627	14.221	36.0106	57.3729	74.7679	109.1	106.232	160.339		43.85	1.10778	2.15758	4.13512	4.72106	5.89293	9.94567	13.2172	21.7132	22.7386	29.3548	33.6883	35.7147	37.9608	45.8588		43.95	0.18963	2.3869	3.30242	3.32684	7.48944	11.4811	17.1208	27.7043	35.297	42.0964	64.008	75.3239	90.1066	145.795		44	-0.21736
44.05	0.9764	2.16659	5.06576	4.66903	7.96493	10.4674	11.8407	14.2821	36.743	56.1827	73.8218	106.628	105.011	161.712		43.9	0.65603	2.18191	4.02517	4.26931	5.67312	9.44509	13.449	22.4578	22.8362	28.9397	33.8836	35.2874	38.0095	46.2127		44	-0.05456	2.60657	3.05823	2.94837	7.22083	11.3712	17.6945	27.8019	34.5524	43.0729	63.7272	73.5538	88.6295	145.99		44.05	-0.29066
44.1	1.34261	2.34969	4.21127	5.43197	7.47665	10.9557	11.1998	13.8548	36.6209	55.1756	72.418	104.736	105.255	163.086		43.95	0.35077	2.29168	4.08612	4.20819	5.6242	9.17645	13.5099	22.8849	22.8483	29.2204	33.798	35.1896	38.571	45.944		44.05	0.21394	2.80183	3.18025	3.04597	6.5738	11.1637	17.7554	27.3624	34.4669	44.3424	63.6173	73.1998	87.9337	145.392		44.1	-0.07099
44.15	1.46468	2.68539	4.63851	5.64559	7.65975	10.7725	9.94857	14.4957	36.3463	54.3822	70.7396	103.729	105.987	163.177		44	0.42392	1.7789	3.91513	5.12363	5.61191	9.38388	13.0582	23.0924	22.8238	29.5865	33.7125	35.2017	38.9981	44.4669		44.1	0.14064	3.0093	3.74172	2.78957	6.51271	11.1392	17.7676	26.8008	34.6499	44.9649	63.6416	73.0899	87.4697	144.074		44.15	0.12426
44.2	1.43417	2.74642	4.33334	6.19491	7.32406	11.1082	10.1317	14.6483	35.2782	53.4971	69.4273	103.241	106.415	163.299		44.05	0.30176	1.36377	4.13477	4.76953	5.13575	9.49366	13.1069	23.8613	22.6162	29.3545	33.627	36.1782	39.2056	43.1606		44.15	0.40914	3.26559	4.31539	2.69186	6.63473	10.9438	18.3413	26.7275	35.5044	45.4287	62.6528	74.0298	87.0791	142.475		44.2	0.05097
44.25	1.34261	2.65487	4.57748	5.95077	6.62215	10.4674	9.70443	15.3502	35.2782	51.9713	68.5423	103.393	107.971	163.177		44.1	0.63126	1.71769	4.08585	4.75724	5.19669	9.67667	13.1557	23.8368	22.2377	28.8783	33.0776	37.4111	39.5595	42.6112		44.2	1.06827	2.83829	4.10782	2.42325	6.45157	10.5287	19.269	27.1181	37.018	46.1733	61.6762	74.8964	86.1513	140.009		44.25	-0.1322
44.3	2.10555	2.34969	3.93661	6.25594	6.95785	9.3077	10.3758	14.8619	36.1937	51.3304	69.2137	104.065	110.016	161.926		44.15	1.16828	1.7176	3.52424	4.24446	5.41633	9.82307	13.241	23.7513	22.4696	28.5731	31.8201	37.118	39.3885	42.4769		44.25	1.19029	2.2523	3.66832	1.8983	6.70787	10.7972	19.6351	27.472	38.6415	46.4051	59.43	76.2635	86.7738	136.505		44.3	-0.20549
44.35	2.28866	2.28866	4.2723	5.92025	6.86629	9.33822	9.97909	15.045	37.2923	50.2013	71.2279	104.339	112.732	159.942		44.2	1.09495	2.09593	3.31663	3.81712	5.18431	9.32249	13.2898	24.3494	22.8723	28.2068	31.1731	36.2512	38.3996	42.2571		44.3	1.50762	2.20342	3.19219	1.97149	7.3792	11.2732	20.0257	27.826	39.5936	45.8069	57.4769	77.1546	90.1673	133.221		44.35	-0.36424
44.4	1.80038	2.16659	4.15023	6.65267	7.32406	8.75838	11.0472	14.6483	37.689	49.9876	73.12	103.393	115.478	158.752		44.25	1.43666	2.10805	3.65834	3.2433	5.57485	9.27358	12.7282	24.984	23.0919	28.2067	30.7946	35.9215	38.2165	41.2926		44.35	1.2146	1.99585	2.53296	2.20337	7.57446	11.4441	20.636	28.5706	39.7888	45.7092	55.2917	78.3752	93.6951	130.524		44.4	-0.43754
44.45	0.94588	1.4952	4.42489	6.80526	6.77474	9.46029	10.9557	15.2281	36.6209	50.7811	74.4017	102.02	117.401	158.844		44.3	1.16802	1.44878	4.06109	2.48638	5.68462	9.38335	12.606	24.9473	23.9341	27.8404	30.5992	35.6041	38.7046	40.0718		44.4	0.71406	2.09345	2.41083	2.22773	7.92841	11.7126	21.173	29.071	40.0573	45.0622	52.7404	78.6071	97.1496	128.046		44.45	-0.23008
44.5	0.70174	1.80038	4.39437	7.17147	6.98836	9.21615	10.62	15.3807	35.919	52.2154	74.127	99.9754	118.011	159.881		44.35	0.97262	1.58297	4.26852	2.71822	5.57467	9.07809	13.3383	24.2636	24.2514	27.0835	31.0752	35.1401	39.1684	39.3882		44.45	0.50648	2.04457	2.30092	2.31312	8.70961	11.6881	21.0021	29.3639	40.3136	44.9157	51.2999	79.6813	99.8717	124.591		44.5	-0.42545
44.55	0.61019	1.86141	4.7911	6.22543	6.28646	9.73495	10.4063	16.1131	35.7664	53.6192	72.4486	98.1749	118.103	162.079		44.4	0.9115	1.80261	3.60925	2.95007	5.76989	9.67614	13.4847	22.1761	24.0926	26.6683	31.7953	35.4696	39.4491	39.3026		44.5	0.20125	1.47079	2.22762	2.52059	8.80721	11.1754	20.3673	29.3638	40.6187	46.0142	50.7506	81.732	102.069	121.527		44.55	-0.73068
44.6	0.9764	2.59383	4.36385	5.8287	6.83578	9.70443	10.1927	16.1742	36.3463	53.5277	71.1363	97.1983	118.744	163.208		44.45	0.61844	1.87576	3.12088	3.38943	5.39139	10.1277	13.5213	19.8567	23.8728	27.1931	32.5765	35.7259	39.6443	38.8753		44.55	-0.25046	1.4219	2.72806	2.53274	8.34329	10.7237	19.9278	29.4615	40.6553	46.9053	50.9214	84.6861	102.081	119.159		44.6	-0.4988
44.65	2.014	2.28866	4.24178	5.3099	6.62215	9.85702	11.3829	15.7469	37.9027	54.6568	71.6856	97.1068	119.14	163.818		44.5	0.92353	2.16864	3.29169	3.81659	5.31806	9.83466	13.509	19.1486	23.5798	27.4372	33.7971	35.4694	39.3757	38.7775		44.6	-0.01858	1.73923	3.0698	2.39841	7.78171	10.9311	19.6347	29.1318	40.6797	48.2114	50.9824	85.7236	100.995	117.669		44.65	-0.5721
44.7	2.19711	2.50228	3.81454	5.76766	7.07992	10.4368	11.6881	15.7469	39.2149	55.7249	71.8992	97.534	120.148	163.482		44.55	1.14316	2.2418	3.15732	3.90195	5.65977	9.82236	13.5211	19.2828	23.0304	26.9977	34.3463	35.3473	39.2535	39.6808		44.65	-0.07967	1.70256	3.3383	2.32512	7.03703	11.0409	19.9887	29.1806	40.3256	48.9194	51.6904	85.5282	97.8573	116.827		44.7	-1.03602
44.75	2.47176	1.67831	3.81454	5.43197	6.10335	10.742	12.7562	15.3502	40.5882	57.8001	72.357	99.5482	121.521	162.628		44.6	0.92335	2.41261	3.53565	4.35353	5.6963	9.89552	13.6187	19.8809	22.8594	26.2041	33.565	34.9321	39.6563	40.4009		44.7	-0.55579	1.84899	3.14294	2.47155	6.8905	10.8334	20.9774	29.974	40.057	50.7504	52.1176	83.9901	95.4769	117.962		44.75	-1.13374
44.8	1.40365	1.95296	3.5704	5.8287	6.25594	11.2913	12.6341	15.5028	40.0999	58.3494	71.6551	101.684	122.589	160.858		44.65	1.39934	2.64445	3.87736	4.21916	5.684	9.90764	13.6064	20.1615	22.6274	25.2519	32.393	34.2729	39.351	40.8402		44.75	-0.72674	2.10529	2.52033	2.84992	7.43976	10.5648	21.8196	31.0482	39.0682	51.7391	52.7034	83.3675	93.8899	121.319		44.8	-0.84082
44.85	1.3121	1.46468	4.2723	6.07284	6.10335	11.1387	13.214	14.5567	39.6422	58.9293	71.7161	102.722	123.199	159.027		44.7	1.60677	2.7054	3.90169	4.02376	5.52522	10.4202	12.9837	20.4056	22.139	24.7635	31.1844	33.9676	38.6063	40.6326		44.8	-0.62914	1.95875	1.72682	3.32594	8.14771	10.8821	21.3801	31.8049	37.8963	52.8987	51.7024	83.0867	92.8401	124.749		44.85	-0.62115
44.9	0.9764	2.34969	4.21127	6.3475	5.95077	11.8101	13.6107	14.5872	37.5365	57.7086	70.9532	103.912	123.718	158.996		44.75	1.10619	2.52221	3.95043	3.99926	5.13451	10.3469	12.5564	20.4177	22.0657	24.6535	30.0247	34.0041	38.0813	39.8391		44.85	0.04219	1.99532	2.37374	3.08174	9.16084	11.5534	20.4646	32.1955	37.7131	53.3015	50.4206	83.2331	91.8391	127.618		44.9	-0.54797
44.95	1.67831	2.65487	4.45541	6.13387	5.52352	11.9017	13.8548	14.1295	37.1092	57.3424	71.0142	103.943	124.695	159.485		44.8	1.13052	2.3146	3.46206	3.64516	4.97573	9.6144	12.4953	20.1247	21.736	25.2516	30.049	34.1017	38.069	39.131		44.9	0.82339	2.08071	3.16714	2.59341	9.88101	12.1637	19.7077	32.7814	37.3468	53.1427	49.4684	81.8903	91.0578	128.057		44.95	-0.52361
45	1.43417	2.92953	4.15023	5.98128	5.67611	12.3595	13.8243	14.7704	35.4307	56.1522	71.0142	104.217	124.817	159.424		44.85	1.11822	1.67974	2.6441	4.02349	5.12213	9.11383	12.3121	19.8804	21.4429	25.9107	30.9644	34.7974	38.0201	39.5704		44.95	0.48154	1.58017	3.31357	2.72763	10.0274	12.2613	19.317	33.0865	38.0792	52.0196	49.8224	80.6695	89.9835	128.692		45	-0.95091
45.05	1.61727	2.62435	4.02816	5.61507	5.27938	11.627	13.3665	15.2891	34.6373	56.5184	71.8687	103.271	124.878	157.44		44.9	0.91061	1.94821	2.53415	4.13327	4.75583	8.74753	12.1655	19.3799	21.7602	26.6552	31.9165	35.2368	37.9345	40.1196		45	0.1641	1.53129	3.35014	2.32475	9.71	11.6631	18.8653	33.709	38.9214	50.8843	50.5547	79.1924	88.0791	128.668		45.05	-0.67021
45.1	1.3121	2.74642	3.93661	5.73714	5.79818	11.2608	13.336	15.7164	32.8978	57.1898	72.1739	101.135	124.664	154.297		44.95	1.15467	2.33875	2.54627	4.01111	5.04871	8.39344	12.6293	19.1967	22.3827	27.2167	32.0385	34.8339	37.8368	39.7899		45.05	0.22509	1.73876	3.27684	1.812	9.40477	11.2602	18.3769	33.9043	40.313	49.5537	51.0063	78.3379	85.7109	128.692		45.1	-0.23081
45.15	1.58675	2.65487	3.96712	5.52352	6.0118	10.1317	13.0308	15.8385	31.2193	57.8917	73.2115	98.5106	124.939	151.367		45	0.6785	2.30204	2.54618	4.52372	5.61014	8.33231	13.0808	19.3919	22.3582	27.0213	32.075	34.3333	37.5071	39.7288		45.1	-0.19001	1.33587	3.14251	2.45892	9.92962	11.3701	18.5356	33.3061	40.5693	49.5048	51.873	76.9828	82.4516	128.118		45.15	-0.15762
45.2	1.37313	2.38021	4.21127	5.79818	6.50008	9.46029	13.3665	15.4723	30.6395	57.4339	73.8524	96.1607	125.854	149.017		45.05	-0.07842	2.22871	3.09541	4.2917	5.8542	8.34443	13.1174	19.2453	21.7966	26.4597	32.3923	33.9792	37.4704	40.3391		45.15	-0.45861	1.06727	3.31336	3.17908	10.1371	11.8461	18.8041	32.4637	40.4838	49.4681	52.9105	75.7011	79.5341	128.692		45.2	-0.48727
45.25	1.3121	2.19711	3.84505	5.24886	6.19491	8.72787	14.1905	16.1131	30.4869	55.7555	75.5308	95.825	126.892	147.552		45.1	-0.42031	1.74034	3.02208	4.26719	5.89073	8.2711	13.1539	18.8668	21.6866	26.2276	32.1725	34.0523	37.7877	40.7174		45.2	-0.29998	1.18928	3.59407	3.61848	9.8929	11.8094	18.5599	30.9989	39.495	49.5902	54.3265	74.1507	76.6898	131.829		45.25	-0.69485
45.3	1.43417	2.014	4.36385	5.37093	6.3475	9.24667	15.5333	15.8385	30.609	54.962	76.3853	95.8861	127.38	146.942		45.15	-0.56688	1.83791	3.02199	4.02297	5.34133	8.73488	12.9219	18.9888	21.125	26.667	31.6353	33.6983	37.5191	41.0225		45.25	-0.71507	1.11599	3.3865	3.5696	9.44118	11.8338	18.3645	30.8401	39.263	48.1741	55.2786	73.9553	76.5188	135.247		45.3	-0.71932
45.35	1.15951	2.04452	3.96712	4.45541	5.70663	9.18563	16.1131	15.4112	29.6934	53.7718	78.3079	96.8016	128.113	147.857		45.2	-0.32283	2.3261	3.0219	3.74212	5.1093	9.00335	13.2026	18.9154	21.2714	27.0209	31.2079	33.1855	37.1161	41.6572		45.3	-1.32547	1.32345	3.4841	2.98361	9.11154	11.9558	17.8151	31.072	39.3972	46.9411	56.6457	73.6379	77.3366	137.249		45.35	-0.65834
45.4	1.06796	1.67831	4.42489	5.06576	6.37801	9.36874	16.5709	14.3431	29.8155	55.2061	78.3995	96.8321	129.12	150.36		45.25	-0.00553	2.39925	2.83871	4.48666	5.0848	9.23519	13.8861	18.4393	21.9793	27.4603	31.0736	32.5994	37.2869	41.6204		45.35	-1.47201	1.50651	3.77701	2.61735	8.51334	11.9069	16.8263	31.2306	40.0319	45.4518	57.2316	73.589	79.7536	135.881		45.4	-0.47529
45.45	0.7933	2.28866	3.7535	5.52352	6.10335	8.91097	15.991	14.1295	29.5103	56.6405	78.2164	98.358	131.317	154.175		45.3	-0.29859	2.4602	2.77758	4.93823	5.2312	9.60132	13.9714	18.4148	22.1623	27.509	30.9514	32.3552	37.5676	40.8879		45.4	-1.56972	1.22569	3.65489	2.2877	8.25694	11.4918	16.753	31.2794	39.983	45.0856	57.5123	72.3805	82.3048	133.33		45.45	-0.43872
45.5	0.7933	2.59383	3.84505	6.5306	6.89681	9.42977	15.045	13.7633	30.4259	58.9903	76.4769	99.182	133.026	159.271		45.35	-0.55502	3.00943	3.21695	5.2067	5.49966	9.35709	13.7272	18.1095	22.1867	27.6432	30.9513	32.9167	38.2755	40.3629		45.45	-1.52094	1.39654	2.98345	2.14117	8.24468	11.8336	16.399	31.1573	40.0318	44.1089	57.1216	71.4405	84.3921	130.217		45.5	-0.63409
45.55	0.2745	2.65487	3.11263	6.37801	6.68319	9.52132	13.9159	13.7938	30.8836	59.8448	75.8665	100.433	134.155	163.269		45.4	-0.22552	3.14362	3.58307	4.74274	6.32965	8.99079	13.605	17.8775	23.2974	27.5943	31.0245	33.6612	39.6793	40.6314		45.5	-1.59424	1.64063	2.77588	1.97021	8.24463	12.4194	16.3013	31.499	39.5801	43.9502	56.8042	70.9644	85.6372	129.302		45.55	-0.95153
45.6	0.57967	2.25814	3.69247	6.31698	7.01888	9.73495	13.275	13.4886	32.1043	61.1571	74.89	99.4871	134.247	164.947		45.45	-0.31106	2.87498	3.49753	3.90037	6.42722	8.73435	13.2998	17.9873	24.8232	27.643	31.1831	33.8442	40.6557	40.79		45.55	-1.76519	1.31098	2.69038	1.84809	8.23237	12.041	16.5698	31.621	39.6899	42.7661	55.8886	72.6	86.6137	130.046		45.6	-0.6342
45.65	0.88485	2.41073	3.7535	4.97421	6.19491	9.58236	13.0919	13.3055	32.7757	61.3096	74.127	98.0223	134.308	163.605		45.5	-0.14025	2.96034	3.412	3.31434	6.20741	8.57557	12.4086	18.4999	25.3725	27.6429	31.7323	33.4169	41.0585	40.8021		45.6	-1.87511	1.16445	2.55605	1.81142	8.037	11.6625	16.643	31.8529	39.6288	42.4975	54.3383	75.8959	88.5302	128.899		45.65	-0.80516
45.7	1.86141	2.83797	4.51644	4.69955	6.65267	9.67391	13.7938	13.9464	33.9354	61.6453	73.7303	96.1607	134.064	161.926		45.55	-0.00606	2.41093	2.93583	3.00908	5.97539	8.14824	12.1766	18.4998	25.1771	27.472	32.2083	33.7098	40.3992	40.9851		45.65	-1.6066	1.48177	3.0809	1.66488	7.97592	11.992	17.0213	31.096	40.0682	42.119	52.9222	78.8988	90.4588	124.431		45.7	-1.22025
45.75	2.41073	3.0516	4.94369	5.34042	6.59164	10.1012	13.8548	14.4041	34.3931	61.9505	72.7843	94.9705	134.918	161.743		45.6	-0.20146	2.20332	2.63057	2.63057	5.53584	8.17256	12.5915	18.2067	24.9084	27.3986	32.2326	33.8684	39.447	40.5456		45.7	-1.863	1.53055	3.82547	1.2742	7.97586	12.1995	16.8137	31.1204	39.2991	42.302	51.616	80.1194	92.7781	117.009		45.75	-0.86631
45.8	2.014	3.20419	5.12679	6.0118	6.92733	10.5894	13.6107	15.1366	35.0645	63.0186	73.303	95.4588	134.552	162.201		45.65	0.01818	2.44738	2.74035	3.1798	5.37707	8.67296	12.8111	18.3653	24.3712	26.8492	31.7565	33.5753	38.7633	39.8863		45.75	-1.69216	1.46946	4.09397	1.68919	7.93919	12.9441	17.0822	30.7785	38.8718	42.5339	50.8591	79.2893	94.6579	110.637		45.8	-1.00064
45.85	1.34261	2.74642	5.15731	6.13387	6.56112	11.627	13.1529	15.5333	34.8814	64.1783	73.6388	95.703	133.056	162.781		45.7	0.44534	2.71584	3.00881	3.74123	5.87746	8.78274	12.8111	18.353	23.7119	26.5073	31.6953	33.3433	38.3848	39.4956		45.8	-1.24055	1.81121	3.60564	2.39714	8.46404	13.2004	16.3864	31.0959	37.8952	43.0466	49.5407	78.4836	97.8317	106.364		45.85	-0.86642
45.9	0.57967	2.74642	4.82162	5.21835	5.79818	11.627	13.0003	16.2657	34.3931	66.4671	75.2867	97.1983	129.822	162.659		45.75	0.40863	2.75238	2.38617	3.81439	6.32904	8.59954	12.9208	18.0722	23.1747	26.141	31.4877	33.5629	38.3359	39.581		45.85	-1.15516	1.90881	3.50793	2.36047	9.3673	13.1027	16.5572	30.6319	37.9928	42.7413	49.3453	76.8111	101.555	105.376		45.9	-0.51247
45.95	0.88485	2.47176	5.09628	5.15731	5.79818	11.6576	13.4276	16.2657	33.0504	68.2982	76.0496	97.1068	127.685	163.391		45.8	-0.06754	3.17953	2.05649	4.14389	5.9017	8.70932	13.055	17.6571	23.1136	25.848	31.2313	33.7582	38.2137	39.4588		45.9	-1.22845	1.85993	3.2027	1.51813	9.4527	13.3101	16.5206	30.2779	37.9073	42.668	49.5406	76.3716	104.448	107.634		45.95	-0.31722
46	1.03744	2.44125	4.33334	4.66903	6.43905	10.8031	13.4276	16.4793	32.2569	68.878	78.0028	97.8697	126.617	163.605		45.85	-0.17749	3.24048	2.2273	3.91187	5.63306	8.59937	13.0305	16.9734	22.906	25.7747	31.7195	33.9534	37.9329	39.4099		45.95	-1.30175	1.83546	3.21486	0.95655	9.52589	12.8218	17.2529	29.7163	38.2124	42.3262	51.1397	76.811	106.499	110.417		46	-0.26844
46.05	1.37313	2.07503	4.21127	5.12679	7.65975	11.2913	14.0074	16.5709	31.4635	67.2606	79.315	97.2899	127.014	164.032		45.9	-0.42172	2.69108	2.65446	3.69205	5.92594	8.465	13.2379	16.7536	22.6374	26.2507	32.4274	34.1242	37.8839	39.8127		46	-1.93656	1.94527	3.56881	1.13961	9.19625	12.7973	17.0209	29.9116	37.5166	42.8022	51.6401	79.1059	107.207	112.602		46.05	-0.6103
46.1	1.09847	2.014	3.69247	4.76058	7.59872	11.3219	14.2515	17.7916	31.4635	65.7042	81.909	97.8087	127.746	163.971		45.95	-0.27532	2.31257	2.93513	3.85066	6.0113	8.45271	13.1768	17.0343	22.9303	26.9708	32.5372	33.6846	37.8961	40.1788		46.05	-2.21738	1.95743	3.45889	1.57901	9.23282	12.4677	16.8866	29.9481	37.9316	42.7045	52.3969	82.4628	107.536	114.274		46.1	-1.11084
46.15	0.94588	2.04452	3.78402	5.12679	7.41561	12.2984	15.106	18.5545	31.6161	63.9036	82.6109	97.4425	126.983	164.642		46	0.02977	1.90965	2.77635	3.75291	5.96239	8.5991	12.603	17.7178	23.0522	27.4834	32.1099	33.6113	37.5542	40.2275		46.1	-1.91226	1.63999	3.05601	2.11606	9.37925	12.9071	16.0077	29.8382	38.5418	43.4124	53.9105	85.4168	106.73	115.641		46.15	-1.00103
46.2	1.03744	2.44125	3.60091	5.12679	6.5306	11.7796	14.5262	19.287	32.5926	63.5985	82.5499	98.4801	126.678	165.771		46.05	0.01747	1.81191	2.4955	3.69179	5.90126	8.69667	12.4809	17.9252	23.4428	27.5321	32.0243	33.7333	37.1268	40.3495		46.15	-1.93672	1.49345	2.50664	2.57988	8.87871	12.8948	15.8733	29.9725	39.9822	44.6697	56.0223	88.5418	105.742	115.825		46.2	-1.0255
46.25	1.34261	2.7159	4.0892	5.37093	6.56112	11.5965	14.8619	18.9513	33.9964	63.1712	81.0545	99.2125	125.58	166.534		46.1	-0.23896	2.23906	2.88604	4.11895	5.51055	8.69658	13.1277	17.742	24.0286	27.7029	31.8655	33.8553	36.8948	40.1053		46.2	-2.13209	1.04174	2.57983	2.27465	8.91527	13.1755	15.5681	30.2532	40.5315	46.3298	58.5369	90.678	106.51	114.738		46.25	-0.94011
46.3	2.44125	2.31918	4.76058	5.55404	6.46957	11.0777	14.0379	18.8597	35.1866	62.805	80.7799	100.494	125.732	167.755		46.15	-0.09257	2.40987	3.38644	4.31417	5.2297	8.68429	13.1154	17.9738	24.529	28.0202	31.7556	33.611	37.5051	39.9953		46.25	-2.30304	0.85858	2.4577	2.38446	8.41473	12.9069	16.4226	30.9245	41.2394	47.4284	60.1481	92.3625	108.122	115.141		46.3	-1.48948
46.35	2.5328	2.07503	4.76058	5.67611	6.89681	11.6576	14.7398	18.3714	36.5599	61.6453	80.4442	102.264	124.389	168.823		46.2	0.16369	1.77502	3.60608	4.58264	5.58361	8.28137	12.7491	18.2667	24.4313	27.8492	30.9987	33.7941	38.4571	39.7023		46.3	-1.88805	1.1637	2.27454	2.59193	8.76868	13.0534	16.7277	31.1442	41.4591	47.7091	61.5275	93.1559	109.916	117.79		46.35	-1.14774
46.4	2.22762	0.7933	4.39437	6.0118	6.89681	12.1153	14.6788	18.6766	37.0482	61.1265	81.024	105.53	123.627	171.203		46.25	0.06595	1.64066	3.60599	4.16751	5.40042	8.03714	12.5782	18.0957	23.8453	27.1167	30.73	34.0381	39.2017	39.8853		46.35	-1.88811	1.44441	2.40877	3.06795	8.7076	12.9679	17.3135	30.9732	42.5333	47.7579	61.6373	93.4122	110.71	121.11		46.4	-1.16001
46.45	1.52572	0.61019	3.60091	5.55404	6.92733	12.5731	14.7704	18.3409	37.3839	59.7838	80.9325	108.551	121.521	172.546		46.3	0.49311	1.76264	3.64252	3.42279	5.04633	8.43988	12.6879	17.5341	23.6499	26.1767	30.9496	33.8305	39.5434	40.1904		46.4	-1.85154	1.13918	2.7261	3.27541	9.00051	13.2852	17.2647	30.082	42.9727	46.9766	61.6616	93.1802	110.722	123.734		46.45	-0.56192
46.5	1.12899	1.34261	3.78402	5.27938	7.01888	12.8477	14.2821	18.1578	36.1632	59.0819	81.8175	109.894	120.575	174.499		46.35	0.6395	1.23765	3.63023	3.60581	5.00962	8.6229	12.7855	17.2899	23.6376	26.1278	30.8153	33.2933	39.8363	40.3612		46.45	-1.74173	1.10251	2.60397	2.61618	8.97604	12.9189	18.1069	29.2763	42.6919	47.062	60.917	92.1548	109.928	124.992		46.5	-0.6108
46.55	1.3121	2.04452	3.66195	4.69955	6.68319	13.0003	14.16	18.0052	35.5528	58.1358	82.1837	108.917	119.873	174.194		46.4	0.72486	0.94459	3.67897	3.99635	5.21705	8.30543	13.0296	17.4729	23.5154	26.4939	30.9006	32.8171	39.7385	40.9104		46.5	-1.72957	1.21232	2.49406	2.40861	8.87833	12.2597	18.9613	28.8979	41.7275	46.7323	59.9404	90.5312	108.439	125.736		46.55	-0.39113
46.6	0.7933	2.99056	3.72298	5.15731	6.86629	13.1224	14.7093	17.8221	34.2406	57.8917	82.9161	108.124	120.178	174.53		46.45	0.96892	1.49382	4.03288	4.25261	5.03386	8.30534	13.3957	17.5949	23.6618	26.7502	31.2423	33.0856	40.068	41.8625		46.55	-1.42445	1.11461	2.51842	2.07897	8.7318	11.6249	20.0599	29.1542	40.8241	46.2196	59.5375	88.5169	107.365	126.041		46.6	-0.19588
46.65	0.85433	3.02108	3.60091	5.24886	7.07992	12.7562	15.1366	17.578	33.4471	57.3424	81.2376	108.002	120.453	173.614		46.5	1.4449	2.15291	4.13045	4.37459	4.92391	8.61043	13.3712	17.2164	23.8936	26.6036	31.3643	33.1099	40.4464	42.8389		46.6	-1.13154	0.93145	2.56719	2.37188	8.78057	11.2098	21.1951	29.4593	40.1771	45.4871	58.7928	87.6746	105.192	127.286		46.65	-0.02503
46.7	0.67123	3.20419	3.5704	5.61507	7.26302	12.7867	16.0826	16.9066	31.7686	57.0982	79.8338	109.802	121.368	173.553		46.55	1.73778	2.1162	3.75194	4.08153	5.22899	8.62255	13.1636	17.1308	23.7104	27.0674	31.0835	33.0488	40.9468	43.0342		46.65	-1.20483	1.09009	3.11646	1.92017	8.76831	11.0999	22.9651	28.9221	39.6399	45.0232	59.3909	87.7966	103.177	129.923		46.7	0.02374
46.75	1.00692	2.83797	3.72298	5.92025	6.86629	12.5731	15.93	17.1507	30.4564	56.7931	78.2469	111.389	121.277	173.767		46.6	1.59121	2.40908	3.45889	3.4833	5.42422	8.40273	12.9804	17.2528	23.3197	27.1405	31.3642	32.8778	41.0688	43.3393		46.7	-1.55889	1.49287	2.79902	1.96894	9.40303	10.9777	23.2458	28.2629	40.1647	44.6569	60.758	88.6267	101.81	132.926		46.75	-0.15942
46.8	1.06796	2.31918	3.5704	6.04232	6.98836	12.9088	15.93	17.1812	30.4869	57.0982	77.0872	112.915	121.094	174.835		46.65	1.26153	2.0794	3.15362	3.30011	5.60724	8.73224	13.0413	17.1185	23.3563	27.0184	31.9622	33.3782	41.2274	44.0228		46.75	-1.27818	1.24868	2.8478	1.76137	9.56166	11.0875	22.5377	27.1032	39.5787	44.0343	62.6378	89.9083	100.907	134.818		46.8	0.17011
46.85	0.18295	1.92245	3.90609	6.16439	6.74422	13.0003	15.106	17.7306	30.7005	57.8917	75.8055	112.427	121.063	175.445		46.7	0.87082	2.25021	2.89719	3.2634	5.93674	8.98849	12.6506	16.9841	23.759	27.0183	32.1818	33.6833	41.0197	44.572		46.8	-0.82657	1.07772	3.22616	2.38388	9.80575	10.9288	20.9874	26.6637	39.7008	43.961	64.0172	90.2379	100.98	134.647		46.85	-0.72106
46.9	0.39657	1.37313	3.60091	5.64559	7.23251	12.6951	15.9605	17.2117	31.5855	59.0819	75.4698	112.427	121.643	174.377		46.75	0.73645	2.70179	2.68958	2.95813	6.00989	8.37806	12.5773	16.7399	23.6246	26.8229	32.4137	33.9518	40.1652	44.9259		46.85	-0.44821	1.50492	3.25052	2.28617	9.59818	11.1607	20.6333	26.0166	39.3711	43.6802	64.1392	90.2745	100.187	134.647		46.9	-0.62346
46.95	0.36605	2.04452	4.02816	5.493	7.44613	11.8101	16.4488	16.6014	32.0738	60.3026	76.3243	111.572	121.704	172.943		46.8	0.71195	2.61625	2.95805	3.28764	5.26517	8.439	12.98	16.8008	23.3316	27.2256	32.7798	34.2203	39.8233	45.1089		46.9	-0.54592	1.65135	3.33592	2.74998	10.2207	10.9531	20.3159	26.0654	39.2856	44.2539	64.542	90.1523	99.5273	134.586		46.95	-1.02635
47	0.61019	1.95296	4.0892	4.88265	7.23251	11.3524	17.1202	16.2047	33.7523	61.4012	77.8807	111.328	121.887	170.502		46.85	0.56538	1.9936	3.23872	3.78803	4.92329	9.04927	13.1997	16.8129	22.892	27.5307	32.5478	34.0493	38.5781	44.5351		46.95	-0.58259	1.67571	2.18841	2.45696	9.93987	10.831	20.6821	25.6747	39.5541	44.6078	64.9936	90.6283	98.8925	133.475		47	-0.64799
47.05	0.7933	1.98348	4.02816	4.82162	7.07992	11.1693	17.639	16.4183	34.1185	63.7511	79.9254	110.931	120.666	168.487		46.9	0.16246	1.82262	3.26304	3.95885	4.70347	9.0858	13.0043	17.3744	22.1717	27.4086	32.0716	34.3421	37.6991	44.5472		47	-0.90003	1.578	2.21277	2.84753	9.5614	10.2084	20.1937	26.2362	40.3353	44.7543	67.1175	91.7513	97.2201	132.657		47.05	-0.55039
47.1	1.19003	2.5328	4.2723	4.88265	6.43905	10.8336	17.8221	17.1202	34.6678	64.9412	79.8338	110.962	120.392	166.961		46.95	-0.16722	2.31081	3.25075	4.14186	4.32497	8.82936	12.9797	17.2278	22.428	27.9456	31.3513	34.0735	36.9544	44.2908		47.05	-1.14422	1.33381	1.98078	2.67658	8.67023	10.2083	20.7796	26.7733	41.2752	44.5345	69.2415	91.8123	95.4378	131.937		47.1	-0.06216
47.15	1.55624	2.77694	3.47884	4.24178	6.50008	11.1082	17.7306	17.0592	34.4847	66.2535	79.7728	110.504	118.988	166.87		47	0.00359	2.4572	3.62908	4.08074	4.54461	8.57293	12.4426	17.5085	22.8918	28.2018	30.9606	34.5861	36.6613	43.6925		47.1	-0.55834	1.49245	2.2859	3.07936	8.65797	9.65895	20.5842	27.1272	40.5427	43.9851	70.9505	92.8743	93.3626	131.412		47.15	0.09647
47.2	0.7933	3.38729	3.35677	4.97421	6.40853	11.5965	17.0897	16.754	34.8204	66.1314	79.1929	110.504	118.561	168.06		47.05	0.3453	2.48153	3.58016	3.92196	5.04501	8.02352	12.9307	17.7769	23.1114	28.336	30.2891	34.8668	36.7345	43.8512		47.15	-0.25321	1.27267	2.42013	2.56661	8.6213	9.91525	20.9016	27.1272	39.2854	44.1804	72.5861	94.6565	90.7746	131.119		47.2	-0.07448
47.25	0.76278	2.7159	3.2347	5.37093	6.3475	12.2984	17.4254	15.991	35.4613	66.1619	79.8338	111.481	117.309	169.372		47.1	0.72363	2.45703	3.54345	4.43457	4.89843	8.08447	12.9673	17.1543	23.148	28.458	30.2158	34.7446	35.8555	43.8633		47.2	-0.07016	1.10172	3.21353	2.4567	8.7067	9.89078	20.4499	26.7365	37.5275	44.4367	72.8913	96.6217	87.7106	131.046		47.25	-0.12337
47.3	1.00692	2.19711	3.50936	5.98128	5.92025	12.2374	16.8761	16.0521	34.9425	65.399	79.5592	113.647	117.004	169.8		47.15	1.26065	2.40811	3.47012	4.22696	5.00821	7.96231	13.0526	17.0443	22.4887	27.6522	30.6796	34.6225	35.7211	44.2538		47.25	0.1251	0.91856	2.88389	2.59092	8.40147	10.5499	20.1202	26.9806	36.9903	44.9859	73.3185	99.0875	84.5978	131.815		47.3	-0.80702
47.35	1.22054	2.07503	3.84505	5.37093	6.0118	11.9932	16.7845	16.2657	34.2406	64.6055	78.8267	117.767	116.15	169.189		47.2	1.57795	1.63898	2.81086	4.16584	4.72736	8.07209	13.2723	16.2752	22.4642	27.2493	30.533	34.4881	35.2571	43.5945		47.3	-0.24116	1.05278	3.27446	2.66411	8.13286	10.2325	19.5464	26.2969	37.0147	45.1568	73.4649	100.845	83.5723	131.851		47.35	-0.55073
47.4	1.92245	2.13607	3.81454	4.91317	6.56112	11.8407	16.2352	16.754	32.5621	64.2393	77.3924	120.575	116.882	167.938		47.25	1.41917	1.66331	2.60325	4.48313	4.97141	8.426	13.2478	16.0676	22.1955	26.2361	30.9236	34.2073	35.5866	43.3747		47.35	-1.13233	1.21142	2.89599	3.15234	8.03515	10.7329	19.2656	26.0527	36.6362	44.8516	74.478	101.419	83.1206	130.472		47.4	-0.46533
47.45	2.10555	2.34969	4.33334	4.66903	6.40853	11.1998	15.8995	17.4559	32.7452	64.1478	75.7445	122.07	117.767	165.283		47.3	1.23597	1.90736	2.63978	4.60511	5.45961	8.38929	13.7848	15.213	22.5739	26.2116	30.9845	33.3527	35.4767	42.63		47.4	-1.62066	1.18695	2.57855	2.92035	7.79096	10.4399	19.4609	25.5522	36.5751	45.8891	76.1503	99.4413	82.3271	131.021		47.45	0.29145
47.5	2.04452	1.86141	3.99764	4.24178	6.07284	11.627	16.3878	17.7611	32.5316	63.9952	75.8665	121.643	118.347	163.849		47.35	1.01616	1.72417	2.67631	4.22661	5.56938	8.69438	13.3086	15.6402	22.1832	25.9185	31.9244	33.084	36.9048	43.0206		47.45	-2.30431	1.23573	2.01698	2.89588	7.58338	10.7084	19.0214	25.3568	36.392	47.244	77.8837	96.7557	82.7421	133.584		47.5	0.05946
47.55	1.43417	1.92245	3.96712	4.54696	5.73714	11.505	16.1131	18.1273	32.8062	62.9576	76.1412	121.155	118.133	162.353		47.4	0.54	2.40767	3.21334	3.35982	6.42378	8.60884	13.3452	15.9575	22.2197	26.4799	31.7778	32.3759	37.5761	42.6665		47.5	-2.37761	1.22347	2.06575	2.27327	7.13167	10.6595	19.3387	25.5643	36.453	48.7943	78.5306	94.5951	83.5111	134.744		47.55	0.04719
47.6	0.94588	1.73934	3.90609	4.21127	6.10335	11.2608	16.6014	17.4559	32.8368	62.1031	77.606	119.171	116.943	162.048		47.45	0.64977	3.01793	3.06676	3.56725	6.4359	9.18248	12.4051	16.3602	21.951	26.3334	31.7777	32.5467	38.4305	42.4466		47.55	-1.99924	1.18679	2.5906	2.19998	7.08279	11.2942	19.4851	25.906	36.4529	49.783	75.9671	92.4588	85.7327	134.768		47.6	-0.25804
47.65	1.03744	1.80038	3.93661	4.91317	6.50008	11.0472	16.7235	17.7	32.7147	60.4552	77.3314	117.126	116.821	161.255		47.5	1.0281	3.39626	3.04226	3.57937	6.57009	9.0115	12.6126	16.4822	22.2928	26.968	31.2039	32.6809	38.0154	42.2268		47.6	-1.70633	1.44309	3.07883	2.10227	6.75315	10.7815	20.5959	26.382	36.9533	49.905	73.0007	92.3977	89.1384	133.926		47.65	0.34005
47.7	1.09847	2.31918	3.96712	5.76766	6.56112	10.5589	17.3338	17.7	33.203	59.6312	76.9347	115.356	115.631	161.682		47.55	1.12567	3.4328	2.84686	4.1408	5.36151	9.21893	12.6857	16.5432	22.1218	27.1999	31.216	33.2424	37.6979	43.0202		47.65	-0.76644	1.23552	3.75016	2.88347	6.65544	10.8424	20.9621	25.7472	38.4914	50.2956	71.2306	93.4963	92.3976	133.071		47.7	0.02261
47.75	0.88485	2.44125	3.41781	6.07284	7.11044	10.8641	16.9676	17.0897	33.1114	59.5091	75.6529	114.044	115.57	161.682		47.6	1.63828	3.05429	3.31064	3.9454	5.12949	9.08456	13.3326	16.36	22.6588	28.0177	30.984	33.4254	36.4894	43.4962		47.7	-0.54676	1.56505	3.49376	2.82238	6.47228	11.1232	21.3893	25.2833	39.5045	50.2833	69.8146	93.8868	95.1197	131.851		47.75	-0.52676
47.8	1.34261	2.10555	3.44833	6.16439	7.23251	11.5965	16.2657	16.3573	33.9049	60.211	74.8594	112.884	115.814	162.475		47.65	1.34522	2.99317	3.81104	3.79883	5.04395	9.16993	13.3691	16.4209	22.3657	28.6157	31.4844	34.0967	36.2817	44.3384		47.75	0.05133	1.41852	3.67682	2.59039	6.11822	10.6104	21.6456	24.9903	40.6153	50.1856	69.7413	93.5816	95.7789	129.299		47.8	-0.99069
47.85	1.37313	1.76986	3.41781	4.91317	7.81234	13.0308	15.5638	15.869	34.3931	61.0655	74.5848	110.901	117.218	163.635		47.7	1.24747	2.27286	4.04288	3.43253	5.67863	8.98673	13.1615	15.957	22.8295	28.9452	31.5087	34.5483	35.8178	44.0697		47.8	0.03907	1.57715	3.46924	2.13868	5.91065	10.3296	21.3525	25.0024	40.7739	49.7705	70.7544	92.3486	94.6314	127.029		47.85	-1.02736
47.9	1.64779	1.22054	3.02108	4.91317	7.65975	13.7022	14.0684	15.869	35.3087	61.0045	74.1881	109.222	117.645	166.199		47.75	0.52717	2.3094	3.56672	3.78645	5.54426	8.76692	13.0028	16.3719	22.9881	27.6878	31.5941	34.6336	35.72	43.6302		47.85	0.64937	1.25972	3.68892	2.65132	5.9106	9.82905	20.6811	25.7104	40.7128	49.9658	71.3159	91.7993	92.7026	127.126		47.9	-1.02742
47.95	1.43417	1.19003	3.08211	4.76058	7.0494	13.6107	14.099	15.5638	36.0716	60.5772	74.7984	108.368	118.5	169.433		47.8	0.5637	2.16283	3.31029	3.72533	6.31322	8.69359	13.2712	16.8601	23.5129	26.9431	31.0813	33.9255	35.2683	42.5071		47.9	0.2831	1.45498	3.53017	3.00527	6.09365	10.2929	19.2894	25.6371	41.079	51.9433	71.267	92.2387	91.1767	129.128		47.95	-0.9054
48	1.22054	1.52572	3.32626	4.33334	7.17147	13.3971	14.2821	15.6248	36.1937	59.6312	74.7679	108.856	119.415	172.363		47.85	0.51479	2.69985	3.06606	4.09145	6.27651	8.80336	13.5641	17.5192	23.0734	26.6256	30.3854	32.9367	35.3781	41.9699		47.95	0.12436	1.02768	4.09164	3.53012	6.16684	10.2684	18.7401	25.9666	40.786	53.0907	70.0096	90.847	91.3475	132.363		48	-0.52704
48.05	1.89193	0.94588	3.96712	4.51644	6.71371	12.4205	15.1366	16.5404	37.2008	59.0208	75.836	109.863	120.514	174.469		47.9	0.69781	2.56548	3.51763	3.87163	6.17876	9.58452	13.564	17.5801	23.3541	27.1138	30.3731	32.3751	35.6343	41.6402		48	-0.10763	1.34501	4.00614	3.02958	6.5452	10.4759	17.9466	25.6126	41.2986	54.1404	68.6424	88.7718	91.8357	134.255		48.05	-0.63696
48.1	1.58675	1.25106	4.39437	4.76058	6.83578	12.5121	15.7774	17.0897	37.9332	58.9903	76.6905	111.511	122.253	175.201		47.95	0.88082	2.95602	3.56637	3.7983	5.43404	9.48678	13.6616	17.8852	23.1831	27.0039	30.8857	32.3627	36.0859	42.1894		48.05	0.12425	1.7722	4.11595	3.24925	6.20335	9.86546	17.8611	25.7346	41.2986	54.6409	67.2019	86.8064	92.1653	133.864		48.1	-0.58819
48.15	1.03744	1.3121	3.72298	4.97421	6.31698	12.3289	15.3197	17.7916	39.0623	59.2039	78.2469	113.464	123.566	176.056		48	1.12487	2.74841	3.65173	3.55407	5.11657	9.682	13.0756	17.4457	23.2074	27.3578	31.4105	32.6068	35.8295	42.4213		48.1	-0.14436	1.96746	4.07928	2.82195	6.56951	10.4391	18.2028	26.0641	41.1276	54.7751	65.7614	85.2438	93.8986	133.047		48.15	-0.78356
48.2	1.00692	1.37313	3.17367	4.94369	5.88973	12.451	15.7164	17.5169	39.5811	60.3941	80.2305	114.99	126.068	176.636		48.05	0.94168	2.95584	3.00467	3.59061	5.43387	9.40115	13.3562	17.5799	22.5237	27.9314	31.2517	32.5945	35.6097	42.6531		48.15	-0.44958	1.83313	3.76184	2.79749	6.13001	10.9274	18.5201	25.9664	40.7736	55.0192	64.4674	84.3649	96.7794	131.02		48.2	-0.82024
48.25	0.70174	1.55624	2.59383	4.82162	6.22543	12.5426	14.8619	16.5709	39.5506	61.2181	82.5499	116.669	127.014	177.978		48.1	1.22235	2.38202	3.22431	3.19989	5.55585	9.8039	13.1852	17.1647	22.0231	28.9933	30.7756	32.9851	35.5241	42.0427		48.2	-0.71819	1.60114	2.96833	2.19929	6.52058	11.2081	18.9107	26.1495	40.3829	54.7628	62.9293	83.6812	99.4649	128.249		48.25	-1.38182
48.3	0.51864	1.12899	2.38021	5.06576	5.73714	12.3289	14.8314	16.0216	39.9779	61.3707	84.9608	117.92	128.296	177.917		48.15	1.03916	2.29649	3.17539	3.3585	6.32481	9.35215	13.8199	17.421	21.0953	28.8224	30.0064	33.2413	36.2198	41.9693		48.25	-1.47508	2.10158	2.52883	1.99172	6.44728	11.2813	18.3491	25.3438	40.7857	54.6773	61.3789	83.8032	102.236	125.588		48.3	-1.21097
48.35	0.64071	1.06796	2.83797	5.15731	6.16439	12.6341	14.221	15.2586	39.8863	61.4012	85.7847	119.201	129.577	177.185		48.2	1.36866	2.04005	3.78566	3.334	6.31251	9.54737	13.8443	17.0669	20.9121	28.1387	29.4448	34.0835	36.7813	41.8106		48.3	-1.46293	1.77194	2.44332	1.54	6.81344	11.0371	18.1904	24.9775	40.8833	54.8847	59.8164	84.0595	105.178	124.953		48.35	-1.13779
48.4	1.06796	1.12899	3.0516	5.12679	6.46957	11.8712	13.4276	16.0216	40.0084	61.3402	86.4256	120.148	131.195	175.751		48.25	1.27092	2.02775	4.00529	3.54143	6.86174	9.2177	14.0151	17.2011	20.5336	27.3451	29.4203	34.7182	37.123	42.2621		48.35	-1.90243	1.58878	2.46768	2.12589	7.13077	10.8661	18.1659	24.8798	40.8344	55.0678	58.2416	83.9496	107.314	126.821		48.4	-0.62515
48.45	1.37313	1.61727	3.47884	5.27938	6.59164	11.6576	13.5802	16.3267	40.161	61.859	86.3951	120.91	133.24	175.201		48.3	1.52718	2.05208	4.21272	3.4803	6.51985	9.41292	13.8929	16.8592	20.8631	26.9056	29.9207	35.7069	36.5858	42.3719		48.4	-1.71938	1.12486	2.4066	2.10142	7.32603	10.0238	18.3001	25.3192	40.8954	55.495	57.558	83.5345	108.132	128.444		48.45	-0.53976
48.5	1.00692	2.38021	3.99764	4.73006	6.62215	11.9627	14.0379	16.5709	39.4591	61.7674	86.6697	121.551	134.643	175.232		48.35	0.90453	2.03979	3.99291	3.77318	6.33666	9.44945	14.1125	17.2009	21.095	26.3806	30.4944	36.488	36.781	42.5915		48.45	-2.15889	1.47881	2.43096	2.82158	7.37481	10.7561	18.9227	26.369	41.1272	55.3606	58.1683	83.6565	108.217	126.821		48.5	-0.22243
48.55	0.24398	2.99056	3.84505	5.00472	6.65267	11.9932	15.106	16.9676	38.9708	61.5538	86.6087	121.551	137.054	174.774		48.4	0.72134	2.36929	3.84634	3.74868	5.48208	9.24185	13.4533	16.4928	22.0714	26.4171	30.6652	37.1837	36.5612	42.4938		48.5	-1.70728	1.58862	2.36987	2.95581	7.35034	11.4275	19.0569	26.5154	41.53	54.3108	58.8518	84.1936	108.29	123.464		48.55	-0.2469
48.6	0.33553	2.31918	4.18075	5.21835	6.77474	12.39	15.3807	16.3878	38.3299	61.4928	85.2049	122.833	138.977	174.255		48.45	0.37945	1.96637	3.55328	4.16363	5.35992	9.21734	13.2212	16.566	22.108	26.3682	31.2999	37.5254	37.0616	42.9454		48.55	-1.41436	2.61396	2.54072	3.43183	7.49677	12.0744	19.0568	27.2722	41.4811	53.7736	59.6208	85.3166	109.108	120.778		48.6	-0.27137
48.65	0.51864	2.13607	3.99764	4.91317	6.65267	12.2374	14.8314	16.5404	38.2078	60.8519	84.564	123.443	140.747	173.034		48.5	0.66013	1.75876	3.07712	3.82175	5.34763	9.18063	12.8305	16.5903	22.2422	26.893	31.2265	36.7075	36.7929	43.0551		48.6	-0.87731	2.4308	2.58949	3.1266	6.81312	12.2208	18.1901	27.6017	41.1393	52.7848	60.5241	86.3663	109.926	118.813		48.65	-0.34467
48.7	0.64071	2.04452	3.69247	5.00472	6.25594	12.4815	14.7398	16.5099	38.513	60.7603	84.5335	124.206	139.679	172.882		48.55	0.78211	1.12391	3.05262	4.05359	5.33533	8.94861	13.4652	17.5179	21.5219	27.3324	31.7758	36.2557	37.1347	43.4945		48.65	-0.48673	2.21102	2.63827	2.95565	6.39803	11.8912	17.3233	26.9058	41.4444	52.4185	61.4395	86.6837	110.67	118.434		48.7	-0.38135
48.75	1.06796	1.61727	3.84505	4.82162	6.83578	12.6951	15.3197	16.7235	37.9942	59.9974	85.9984	124.664	136.841	172.577		48.6	1.13602	1.25809	3.0037	3.73612	5.06669	8.86308	13.4529	17.2615	21.3143	28.0647	31.4095	35.9871	36.6463	42.8108		48.7	-0.53562	1.42972	2.28421	2.90677	5.67776	11.9766	16.8716	26.5152	41.5054	52.3819	62.5381	87.0254	112.477	120.131		48.75	0.42426
48.8	1.19003	2.04452	3.66195	4.94369	7.62923	11.9932	16.2962	16.9981	37.7196	59.4786	88.043	124.115	133.636	170.929		48.65	1.14814	1.14814	3.28437	4.21211	5.12764	8.58222	13.404	17.6887	20.777	27.5642	31.8244	36.8903	36.0358	41.9807		48.75	-0.7554	1.12449	2.07664	2.91892	5.75095	11.9155	16.7861	25.7827	41.4565	52.4062	62.5869	86.4638	113.234	122.194		48.8	0.26551
48.85	1.06796	1.70882	3.20419	4.82162	7.47665	11.3219	17.1812	16.754	36.7125	58.9598	89.8741	122.894	131.225	169.739		48.7	0.97716	2.02696	3.34532	3.88243	5.49376	8.70421	12.5738	17.4444	21.1554	27.3077	31.2994	36.6583	34.9005	41.0162		48.8	-0.96297	0.75822	1.68596	2.95549	6.03166	12.5868	18.141	24.9403	40.9194	53.0409	61.9887	84.9013	112.684	123.537		48.85	0.02132
48.9	1.09847	1.34261	3.5704	4.02816	7.35458	11.7186	16.6624	16.7235	36.1326	58.9293	91.6136	119.324	130.737	169.555		48.75	1.08693	2.12453	4.04103	4.27297	6.14064	8.82619	12.7447	17.7007	21.8389	26.2334	31.1773	36.585	34.0581	40.0274		48.85	-0.47474	1.29528	2.12536	2.93102	6.21471	12.6844	19.4838	24.7572	39.6131	53.6146	61.3905	82.2523	111.427	123.866		48.9	-0.71116
48.95	1.03744	0.94588	3.35677	3.93661	7.0494	11.9932	16.6319	16.4488	36.1021	59.5091	92.3765	116.333	129.12	170.471		48.8	1.14788	2.747	4.1386	4.18743	6.226	9.24114	12.5859	17.7128	22.4247	25.6718	30.7011	36.1698	34.4975	39.4169		48.9	-0.51141	1.25861	1.78351	3.06525	6.42218	12.5501	20.7899	24.3543	38.8441	53.9686	59.8157	79.4446	109.547	124.183		48.95	-0.88212
49	0.4576	0.36605	3.32626	3.81454	7.41561	12.5731	16.3878	16.0521	35.4307	58.8682	93.4141	114.532	128.387	170.776		48.85	1.74594	2.58822	4.52914	4.99301	6.57992	9.35091	12.9886	17.8348	22.7542	25.3665	30.6644	36.243	35.0833	38.6234		48.95	-0.18188	1.39283	2.52808	2.28394	6.16578	12.3181	21.6809	24.7693	38.2581	54.2249	58.4607	78.3215	108.143	124.33		49	-1.35825
49.05	0.64071	-0.09171	3.47884	3.84505	7.65975	12.5121	15.8079	15.991	34.8814	58.3494	94.5738	115.051	128.57	170.532		48.9	1.24536	2.20971	4.07739	5.07837	6.45776	9.72925	13.0007	17.9934	22.4123	24.9758	30.5666	36.304	35.9744	38.9529		49	-0.34062	0.95332	2.62569	1.97871	6.44649	12.0129	21.6809	25.0622	38.4533	53.9685	58.1066	78.8464	107.594	124.904		49.05	-1.26065
49.1	0.76278	0.33553	3.17367	4.42489	7.26302	12.0848	15.7774	15.8995	34.21	57.0372	94.055	116.699	129.364	168.793		48.95	1.20865	1.83121	4.21158	5.29801	6.61636	9.21646	13.5744	17.6759	22.1193	25.2321	29.9928	36.1452	35.8034	39.1359		49.05	0.1354	1.1852	3.34585	1.51479	6.22671	12.4523	22.1691	25.2086	38.4411	54.2003	57.484	80.1403	106.959	126.283		49.1	-0.52828
49.15	0.70174	0.64071	3.41781	4.82162	7.29354	12.3289	15.5638	15.5333	34.3931	55.3282	93.5667	116.699	129.333	166.107		49	0.53717	2.28278	3.72321	5.38337	5.89606	9.32624	13.44	17.8101	21.6797	25.1343	29.8218	36.5357	36.3282	39.5142		49.1	0.03769	1.42929	2.97959	2.4913	6.91025	12.2081	21.9005	25.6114	37.672	55.3722	56.0924	82.0811	106.617	127.357		49.15	-0.22316
49.2	0.7933	0.76278	3.44833	4.85213	6.83578	12.1458	16.2047	16.1742	35.7664	54.8399	92.7122	116.455	128.479	164.764		49.05	1.12302	2.124	3.69871	5.10252	5.74949	8.83787	13.562	17.4072	22.4365	25.4516	29.1504	36.0229	36.56	39.1357		49.15	0.19633	1.8809	2.79643	2.97953	7.10551	12.2203	21.4976	25.5015	36.8663	56.6783	54.6763	84.1441	105.702	127.503		49.2	0.04534
49.25	0.33553	1.15951	2.96004	5.18783	6.46957	12.2374	16.0521	16.0216	36.743	54.5958	92.1934	115.204	128.326	164.703		49.1	0.95204	2.4413	2.94178	4.82167	4.94374	9.03309	13.8305	17.7367	22.3754	25.122	29.724	35.9618	36.9872	39.2943		49.2	-0.24318	1.92967	2.18602	3.46776	7.38622	11.9394	21.29	25.6846	36.2803	58.1186	53.6997	85.0473	103.468	127.662		49.25	-0.63831
49.3	0.39657	1.15951	2.86849	4.97421	6.89681	12.2984	14.8314	16.4793	37.5059	55.8775	92.4681	113.83	128.387	165.069		49.15	1.79423	2.55107	3.13701	4.32109	5.09013	8.76445	14.1478	17.053	22.0823	25.5857	29.6751	35.0462	36.7918	39.5018		49.25	-0.26764	1.7221	2.08831	3.30902	7.41058	12.0493	20.6552	26.0385	36.207	59.4003	54.0048	85.2182	100.318	127.015		49.3	-0.13788
49.35	1.00692	1.40365	2.83797	4.69955	7.44613	12.6646	14.3736	17.0592	38.2994	57.7696	92.0409	112.396	129.181	164.215		49.2	2.11153	2.91719	3.16133	4.52852	5.10225	9.38692	14.3674	16.7111	21.9968	25.6955	29.4797	34.6555	36.0593	39.3918		49.3	-0.7926	1.6366	2.18592	2.93055	6.72693	12.7328	20.6063	26.3314	36.6708	59.8275	54.0292	85.4745	98.5726	125.587		49.35	0.15503
49.4	1.83089	1.43417	3.53988	4.57748	7.69027	12.7867	13.9464	17.639	38.7877	58.8072	92.285	111.145	130.401	163.544		49.25	2.64855	3.05138	3.35656	4.17443	5.859	8.97179	13.7692	16.1251	22.4606	25.7321	29.4064	34.4845	35.8761	40.1241		49.35	-0.76824	1.42903	1.92952	2.97932	6.61702	13.0013	20.2279	26.7708	36.7928	60.4622	53.8948	85.6331	99.6224	124.207		49.4	0.31367
49.45	2.014	1.22054	4.39437	3.99764	7.78182	11.8407	14.0379	18.4325	38.6961	59.4786	92.3155	111.328	130.951	164.123		49.3	1.91604	2.99026	3.12454	4.55276	5.95657	8.53225	13.9888	15.9908	23.3394	26.1958	29.3086	34.6553	35.4121	39.9532		49.4	-0.86595	1.28249	2.32009	2.63747	6.3362	13.929	20.1912	26.8562	36.6585	60.8162	53.9558	85.1814	101.649	123.182		49.45	0.24037
49.5	2.28866	1.12899	4.48592	3.99764	7.62923	10.2843	14.7093	18.2799	38.0247	60.15	91.3389	112.732	131.744	165.161		49.35	1.75726	2.55072	3.42962	4.19867	6.46917	8.80072	13.4516	16.6987	23.6689	25.8539	30.0654	35.4609	35.4731	39.9408		49.45	-0.95145	0.73312	2.49093	2.83273	6.45822	14.1364	21.0578	26.6242	37.1101	60.7429	53.5285	83.9973	104.188	123.475		49.5	-0.33342
49.55	2.014	1.46468	4.15023	4.36385	7.72079	9.76546	15.106	17.639	36.682	60.7908	90.7591	114.288	132.11	166.687		49.4	1.00034	2.95346	3.51499	4.16196	6.1395	8.87387	13.3172	16.784	23.7909	26.1957	29.8089	35.3997	35.3265	39.1961		49.5	-0.70736	0.81852	3.07682	2.14908	6.07975	14.2951	21.9855	26.1603	37.0246	60.4743	52.7716	82.7399	107.642	124.11		49.55	-0.28465
49.6	1.25106	1.83089	4.2723	4.36385	7.7513	10.2538	14.7704	17.3338	36.2852	61.7064	89.9962	115.814	131.622	166.809		49.45	0.92701	3.06324	3.698	3.94214	6.1272	9.10572	12.5481	17.3699	22.9607	25.8782	30.0408	35.5706	35.3142	39.1106		49.55	-1.17128	0.72081	2.39317	2.75938	5.98204	14.295	22.3883	25.6964	37.0245	60.3277	52.2223	81.5436	110.401	124.549		49.6	-0.82181
49.65	1.3121	2.16659	3.84505	4.60799	7.11044	10.7725	14.5872	17.1507	35.6444	61.5538	90.0877	116.699	131.409	167.511		49.5	0.96354	3.44157	3.53922	3.61246	5.69987	8.50748	12.3893	17.2721	22.2282	25.9758	29.8698	34.7648	35.2531	39.4401		49.6	-1.13471	1.6729	2.39312	2.80816	6.66558	14.1241	22.0464	25.6841	37.6837	60.5108	51.6119	80.0176	112.513	124.671		49.65	-0.99277
49.7	0.94588	2.31918	3.29574	5.06576	7.07992	11.7796	13.6412	17.3033	35.6138	61.1265	89.8436	117.554	131.378	167.908		49.55	1.23201	2.9654	3.14851	3.60017	5.7364	8.5196	12.5357	17.3331	22.1549	25.9635	29.8697	33.9224	34.7769	39.3057		49.65	-1.56201	1.62402	1.96582	2.85693	6.64111	14.5146	21.1675	25.7085	38.1475	61.3652	50.8306	78.1987	114.026	123.755		49.7	-1.50552
49.75	0.9764	2.10555	3.47884	5.09628	7.01888	11.8101	13.3055	17.5475	36.1021	61.035	89.2027	118.042	132.507	167.999		49.6	1.12205	3.08739	3.44139	3.60008	5.87059	7.94578	13.146	17.333	21.7764	25.8047	30.1992	33.1899	34.3984	39.3423		49.7	-1.0982	1.58735	2.41743	2.69819	6.76313	14.2216	21.0331	25.0737	38.8554	62.0732	50.4399	77.1245	113.965	121.863		49.75	-1.2004
49.8	1.25106	1.34261	3.17367	4.91317	6.95785	11.9017	12.8477	17.3643	36.4989	60.7908	89.2943	117.462	133.636	168.03		49.65	0.79238	2.51357	3.53896	4.39345	5.65077	8.42177	14.098	17.5282	21.6786	25.6825	30.4066	32.5673	33.7758	39.098		49.75	-0.79308	1.12343	2.74696	2.39296	6.04286	13.9896	20.9598	24.8661	39.4779	62.0121	49.7685	76.2211	113.245	120.008		49.8	-0.39479
49.85	1.3121	1.09847	3.32626	4.76058	7.07992	12.3289	12.0543	17.639	37.5365	61.0045	89.9351	117.218	133.575	167.877		49.7	1.06084	2.48907	3.74639	4.68633	5.91924	8.40948	14.3299	17.5892	21.2757	25.1087	30.9803	32.9578	34.0564	39.5252		49.8	-0.03629	1.12338	2.5516	2.61263	6.16488	13.3548	20.4715	24.2313	40.0028	61.4383	48.6209	75.1956	113.721	117.981		49.85	-0.29719
49.9	0.73226	1.15951	3.72298	4.2723	6.95785	12.3289	11.9627	18.3714	38.8182	60.1195	90.4844	116.73	132.812	168.396		49.75	0.95089	2.63546	3.31906	5.35763	5.61398	8.92208	14.1955	16.9543	21.7639	25.719	31.0656	32.9333	34.3982	40.2819		49.85	-0.25607	1.29422	2.4783	2.18533	6.42117	12.3538	20.3738	23.3767	40.6863	60.8035	48.5476	73.9138	115.235	115.723		49.9	-0.3827
49.95	1.06796	1.19003	4.15023	4.45541	6.77474	12.5731	11.7796	18.5545	39.6727	58.38	90.515	116.913	129.974	169.006		49.8	1.56115	2.64758	3.23352	4.91809	5.71155	9.16614	13.2921	16.527	21.9957	25.9996	31.2975	33.1285	34.4469	40.6481		49.9	0.07346	1.62376	1.89231	2.18528	6.83616	11.6457	20.2029	23.1814	41.3698	61.0964	49.3777	73.3767	116.199	115.198		49.95	-1.07855
50	0.82381	1.52572	4.24178	4.7911	6.65267	12.4205	11.627	19.1954	40.5882	57.0982	89.7215	117.401	127.441	169.983		49.85	1.29251	2.69632	2.94046	4.73489	5.24759	8.78763	13.2432	15.9898	22.1421	26.1338	31.0044	33.2627	35.0694	40.9287		49.95	-0.03645	1.7946	2.07536	1.98992	7.40984	10.9987	20.7399	23.1569	41.5285	62.3415	50.8058	72.8273	116.443	117.371		50	-1.24951
50.05	0.57967	2.19711	4.54696	4.57748	6.59164	11.9017	11.8407	19.1649	41.9005	56.5184	88.3177	117.309	125.488	170.532		49.9	1.18256	2.34223	3.17231	3.99018	5.65033	8.83637	13.5239	15.9042	22.5205	26.329	30.6259	33.0063	35.1913	40.1474		50	0.17102	1.22082	1.68469	2.33166	6.93371	10.9742	21.5821	23.5231	41.1866	63.0983	52.2584	71.692	115.747	121.094		50.05	-1.06646
50.1	0.39657	2.28866	4.42489	4.63851	6.98836	11.3219	11.627	18.463	42.5719	56.6099	87.036	117.431	124.298	170.746		49.95	0.66978	2.56187	3.44077	4.02671	5.47935	8.40903	13.6825	16.0018	22.264	26.0238	31.0897	32.9696	35.9603	39.9154		50.05	0.17096	1.12311	1.78229	2.52692	7.67829	11.3404	21.8262	24.4996	40.4664	63.44	53.2349	71.0206	114.014	124.67		50.1	-0.93224
50.15	0.03036	2.96004	4.66903	4.73006	7.99544	11.4439	11.0472	18.1578	43.64	57.5865	85.0218	117.035	124.756	172.485		50	1.30445	2.13453	4.19752	3.8191	5.56471	8.93385	13.8899	15.9651	22.3616	26.0115	30.9797	32.3836	36.7659	39.7322		50.1	-0.1953	1.03761	1.61134	2.62452	8.32521	11.1328	21.4844	25.2686	39.4287	63.4155	53.9429	71.2158	112.451	126.672		50.15	-0.27312
50.2	0.88485	2.92953	5.27938	5.06576	8.45321	11.3524	11.2913	17.9442	44.1283	58.3189	84.1063	116.028	124.512	174.957		50.05	2.07341	2.21989	4.51482	4.51482	5.39372	8.59196	13.2673	16.8927	21.8854	25.7917	30.7843	32.6032	37.2785	39.4757		50.15	-0.31742	1.33052	1.70894	2.96627	8.60592	10.6811	20.813	25.2685	39.0991	63.1103	54.8706	72.2412	112.158	128.784		50.2	-0.26097
50.25	0.67123	2.28866	4.63851	5.3099	8.20907	11.9627	11.4744	17.7916	43.9146	58.1969	84.3504	115.021	123.627	177.337		50.1	2.18318	1.8658	4.00203	4.22176	5.41805	8.68953	13.316	17.0635	22.0074	25.5108	30.4058	32.7862	38.5235	40.7818		50.2	-0.36631	1.06192	1.84317	2.85635	8.91104	10.205	20.1781	25.183	39.6728	62.3168	56.0302	73.9013	112.561	130.701		50.25	-0.10233
50.3	1.19003	2.19711	3.69247	5.95077	8.33114	12.6646	11.2913	18.463	44.6471	57.7696	84.8692	114.685	122.345	180.084		50.15	2.25634	1.89013	3.44042	4.33153	6.23583	9.04345	13.2305	16.8437	22.6055	25.7305	29.6733	32.6274	38.9263	42.1001		50.25	0.18296	0.97641	1.45249	2.8685	8.72788	9.86313	20.1781	25.0365	39.7459	61.1449	55.6517	76.2572	112.292	132.153		50.3	-0.13901
50.35	1.25106	1.46468	3.20419	6.0118	8.11751	12.4205	11.4134	19.2564	45.1964	56.3658	85.449	115.448	120.636	182.403		50.2	1.70693	1.86563	2.70791	3.59902	5.84512	9.29971	13.1205	16.5507	22.6176	25.3519	29.6854	32.6884	38.9628	43.2108		50.3	-0.58614	1.0374	1.94072	2.52665	8.59355	10.1805	20.0804	25.1219	39.221	59.6067	53.9671	77.9905	111.096	133.948		50.35	-0.725
50.4	2.19711	1.46468	3.41781	5.73714	7.7513	12.0543	11.3219	19.4701	45.5015	55.1451	85.0218	117.096	119.537	184.357		50.25	1.90216	2.03644	2.78106	3.84308	5.67413	9.76349	12.8763	15.7938	22.8738	25.2786	29.4534	32.3953	37.8763	44.0286		50.35	-1.2942	0.73217	2.20922	2.28246	8.19066	10.4001	20.0681	25.2317	38.4397	57.7756	52.3557	78.7595	109.521	135.888		50.4	-0.89596
50.45	2.28866	1.4952	3.47884	4.85213	7.65975	11.8712	11.6576	20.0499	45.6236	53.7718	83.8316	118.713	120.178	186.645		50.3	1.48703	2.45139	3.13498	3.90402	5.05148	9.61691	12.5222	15.8425	22.4587	25.0588	29.7219	32.2365	36.216	44.4192		50.4	-1.83136	0.82977	2.56317	2.38006	7.72674	10.9982	20.4831	25.0363	37.7438	56.506	51.2814	78.613	107.727	137.072		50.45	-1.57961
50.5	2.68539	1.95296	3.87557	4.66903	7.07992	11.7186	12.39	20.4771	45.5931	52.3375	82.794	119.812	121.185	187.897		50.35	1.62122	2.69544	3.83069	4.31897	5.22229	9.70227	13.3156	15.879	22.3121	25.1442	29.9537	31.9801	35.6544	45.1759		50.45	-1.4652	0.85413	2.44105	2.17249	7.93421	11.2789	20.6051	24.9752	37.402	55.0045	51.4157	77.2457	106.372	138.037		50.5	-1.39656
50.55	1.92245	2.34969	4.05868	5.24886	6.28646	10.7115	12.9393	20.7823	45.7152	51.6661	81.909	122.04	122.833	188.904		50.4	1.52348	2.90287	4.05033	3.57426	5.23441	9.3848	13.2666	16.1841	22.3243	25.437	30.1368	31.687	35.9595	44.5899		50.5	-1.00139	1.89168	2.36775	2.70955	7.61677	10.7906	20.7149	25.0972	37.7315	52.9415	52.6363	76.1226	106.75	138.989		50.55	-0.77405
50.6	1.46468	2.16659	3.96712	6.04232	6.28646	10.1317	13.4581	21.179	45.9898	51.2388	80.9935	123.901	124.603	189.88		50.45	1.80415	2.14595	3.91597	3.47651	5.50288	9.12837	13.4985	16.9165	21.8115	25.0463	30.8325	32.5659	37.2412	43.4912		50.55	-0.81834	2.39211	2.69729	2.7095	7.50686	10.9004	21.2642	25.1948	38.1953	51.1836	54.0034	76.1958	108.032	138.305		50.6	-0.44452
50.65	0.51864	2.56332	4.0892	5.79818	7.23251	9.73495	14.099	21.1485	46.295	51.3914	80.6578	124.878	125.946	190.246		50.5	2.31676	2.01158	3.45201	3.59849	5.91783	8.83531	13.6449	17.0629	21.5062	25.0218	30.9056	32.8465	38.1566	42.2338		50.6	-0.4888	2.51413	2.18454	2.47751	7.53122	10.9614	21.6547	25.9394	38.9765	50.0971	54.4184	77.7339	109.13	136.083		50.65	-0.04175
50.7	0.61019	1.98348	3.38729	5.43197	7.72079	9.8265	14.1905	20.9349	46.5391	51.8797	80.5052	124.969	127.136	192.016		50.55	1.99929	1.82839	2.68288	4.13552	5.60036	8.59108	13.4251	17.4656	21.0423	25.156	30.6004	33.1394	38.0955	40.9031		50.65	-0.84286	2.5507	1.89152	2.46525	7.65324	11.0834	22.0941	26.8183	39.6234	49.3158	53.8935	79.9921	110.131	134.497		50.7	-0.5545
50.75	0.36605	2.59383	3.90609	5.98128	7.90389	10.2232	13.9159	20.6602	47.9124	52.307	80.9019	123.779	127.563	192.871		50.6	1.88933	2.02361	2.97576	4.23308	5.6491	8.99383	13.5226	17.319	21.1642	25.3268	30.4294	34.0549	38.2419	40.4513		50.7	-0.8307	1.87926	1.47643	2.35533	8.14147	11.4374	22.3749	26.9281	39.2694	49.4867	52.9291	82.8729	111.12	133.874		50.75	-0.76207
50.8	0.82381	2.44125	3.0516	5.61507	7.53768	10.2232	14.0074	20.6602	48.004	51.8492	82.7025	122.558	128.448	192.627		50.65	1.108	2.42636	3.34188	4.0743	5.27059	9.09139	12.5582	17.1969	22.0431	25.7052	29.6236	34.0181	37.9976	40.085		50.75	-1.4289	1.5252	1.42754	2.72149	7.82403	11.1443	22.5701	27.0379	38.5735	51.0247	52.8314	85.2899	111.401	134.582		50.8	-0.49357
50.85	0.48812	2.56332	3.20419	5.3099	7.41561	9.91805	13.6412	20.8739	47.2105	51.422	84.4115	121.643	129.883	191.894		50.7	1.18115	2.34082	3.74463	3.83008	5.27051	8.89599	12.5703	16.9526	22.3848	25.5342	29.5747	34.4209	37.7168	39.6455		50.8	-1.02612	0.64624	1.98902	2.50171	7.29907	11.364	22.9485	27.1111	38.5979	53.2585	53.0022	86.8157	109.863	135.937		50.85	-0.60349
50.9	0.39657	2.07503	2.83797	4.66903	7.20199	9.67391	13.3971	21.3011	46.295	50.7811	85.8763	120.941	130.035	191.711		50.75	1.14444	2.45059	3.79337	3.5004	5.31925	8.65176	12.5702	16.5863	23.0072	25.5097	30.1606	34.4818	37.7411	39.6576		50.85	-0.83086	0.59736	2.19648	2.2209	7.00605	11.9133	23.0095	26.8669	38.3049	54.9431	53.6735	87.4138	107.726	137.45		50.9	-0.04203
50.95	0.64071	2.34969	3.66195	4.48592	7.84286	9.39925	13.7022	21.6978	46.234	50.2318	86.9444	120.666	129.791	191.803		50.8	1.42511	1.73029	3.51252	4.08625	5.0384	8.27326	12.4481	17.1478	23.5931	25.7293	30.3924	33.9691	37.1429	39.6453		50.9	-0.57457	0.87807	2.75795	2.1476	6.52993	11.9132	22.5944	26.8546	36.901	56.1271	54.4059	87.8287	106.481	137.987		50.95	0.05557
51	0.51864	2.19711	3.44833	4.76058	7.99544	8.97201	13.4886	20.8739	46.6917	50.4759	87.7989	120.819	129.211	192.23		50.85	1.70579	2.05979	3.87864	4.02512	5.41673	8.52952	12.7776	17.2942	23.2146	25.8757	31.0759	33.676	36.74	40.1701		50.95	-0.3671	1.20761	2.90438	1.69589	6.79843	11.9986	22.3136	27.0865	35.3629	56.5909	54.3814	89.1837	106.469	136.51		51	-0.152
51.05	1.15951	1.67831	4.02816	3.99764	8.17855	9.42977	13.1529	19.8973	47.8819	51.0252	87.3106	119.659	128.326	192.718		50.9	1.52259	2.08412	3.48793	4.11049	5.3434	8.55384	12.692	16.9645	22.8483	26.193	31.1124	32.9313	36.276	40.7438		51	-0.81881	1.75687	3.05082	1.91556	6.95707	11.9497	22.6919	27.001	33.8858	55.9561	54.003	90.9659	107.763	133.605		51.05	-0.43282
51.1	0.94588	2.04452	3.96712	4.39437	8.75838	9.85702	13.7022	18.8902	48.3702	51.8797	85.5711	117.126	127.289	193.42		50.95	1.18071	2.27934	3.40239	3.81743	5.40434	8.627	13.2168	16.8301	21.9571	26.1197	31.2832	32.6993	35.6778	40.8536		51.05	-0.67238	1.31736	3.16063	1.92772	7.64061	11.3515	22.643	26.4761	33.0556	55.3945	53.2339	91.7471	110.119	130.102		51.1	-0.84792
51.15	1.46468	1.61727	4.2723	4.0892	8.69735	9.76546	14.8619	17.7916	47.5462	51.9408	83.618	113.617	126.282	193.847		51	0.35054	2.84078	3.43892	3.96382	5.17232	8.76119	13.5952	16.5859	21.4809	25.436	31.5395	32.7114	36.5444	41.2563		51.1	-1.08747	1.25628	2.90423	2.03753	8.20208	11.6811	22.7529	26.5981	33.4706	55.0527	52.3671	91.1489	111.937	127.184		51.15	-0.67707
51.2	1.70882	2.38021	4.02816	4.94369	9.18563	10.1927	14.8619	16.8761	46.2645	51.2999	82.5194	110.26	124.908	193.512		51.05	0.04528	2.92614	3.52428	3.58532	5.1112	8.50475	13.4242	16.6224	21.493	25.2894	31.2709	32.162	37.3744	41.3295		51.15	-0.81897	0.96325	2.89197	2.50134	8.00671	11.9496	23.0458	26.7689	33.9955	54.3568	51.1952	90.3187	113.402	127.025		51.2	-0.07899
51.25	1.73934	2.10555	4.60799	4.69955	8.72787	10.7725	14.6178	17.1202	44.9522	49.2247	83.4959	109.1	124.542	192.657		51.1	-0.05247	3.45095	3.74392	3.49978	5.59939	8.83425	13.6072	16.8054	21.4685	25.4358	31.2342	32.0642	37.4842	41.0486		51.2	-0.81903	1.19513	2.19611	2.68439	7.79914	11.9007	22.9969	27.66	34.7401	53.6609	50.951	89.4642	115.013	128.978		51.25	0.00641
51.3	1.98348	3.08211	4.39437	5.06576	8.72787	10.4979	14.7093	17.2423	43.762	47.4852	84.8692	109.314	124.481	190.155		51.15	0.09393	2.82831	3.60956	3.63397	5.73358	8.90741	13.3386	16.9152	22.0422	25.9606	31.0998	32.1008	37.4474	40.9265		51.25	-0.52611	1.50026	1.90309	2.782	7.78688	12.2302	23.241	28.844	35.2283	52.9773	51.2561	89.2932	116.283	131.127		51.3	-0.12793
51.35	1.46468	3.41781	4.15023	4.45541	8.66683	10.5894	14.7093	16.815	42.6329	47.3021	86.3951	110.351	124.176	186.584		51.2	0.7164	2.30332	3.76816	3.73154	6.23398	9.24912	13.0577	17.6475	22.6524	26.9005	30.6969	31.4659	36.7394	40.2428		51.3	-0.01347	1.18282	2.17159	2.41573	7.45724	12.1569	23.2776	29.7839	35.4357	52.0251	52.6599	89.0612	117.394	132.897		51.35	-0.59185
51.4	1.86141	3.69247	3.66195	4.88265	8.66683	11.505	15.2891	16.6929	42.4193	47.3326	86.9139	111.694	124.115	183.899		51.25	0.94825	1.88819	3.48731	3.93897	6.39258	9.66407	13.2651	17.9526	22.5669	26.6929	30.7334	31.124	35.8481	39.9741		51.35	-0.23325	1.4147	1.82974	2.02505	7.3107	11.4855	23.2409	30.0524	34.923	51.0241	55.4552	87.1447	117.687	131.163		51.4	-0.71398
51.45	1.64779	3.44833	3.14315	4.2723	8.75838	11.9627	16.3878	16.6624	42.5413	47.0579	86.5477	113.128	124.451	182.22		51.3	1.24113	1.92472	3.0966	3.73136	6.11173	9.40763	13.4848	17.5375	22.4936	25.9726	30.6112	31.0019	35.6894	40.1694		51.4	-0.07461	1.13389	2.025	2.41563	7.24961	11.1314	23.2286	30.0768	35.1183	50.4381	57.8111	84.2638	117.613	127.416		51.45	-0.05485
51.5	2.07503	2.59383	3.41781	4.88265	8.48373	12.4815	17.0592	16.4793	42.816	46.1119	85.2354	114.38	124.939	181.061		51.35	0.77717	2.37629	2.96223	3.76789	6.68538	9.45637	13.7654	17.1224	21.9808	25.3865	29.9764	31.1239	35.8968	40.0472		51.45	-0.45308	1.46342	2.17143	2.50102	6.70024	10.9727	23.7657	29.1246	36.5586	50.2671	58.2627	82.4082	116.918	124.864		51.5	-0.10374
51.55	1.43417	3.02108	3.53988	5.12679	8.84994	12.0238	16.8455	15.8385	43.5789	45.4405	84.9303	114.349	125.915	179.23		51.4	0.4597	2.05882	2.5349	3.45042	6.44115	9.19994	13.7043	16.3288	21.6999	24.4953	29.9153	31.5998	36.1042	40.1448		51.5	-0.13575	1.78075	2.63525	2.48876	6.99316	10.7285	23.6191	27.7207	38.7559	49.9497	57.6035	82.1518	116.051	124.608		51.55	-0.42118
51.6	1.22054	2.5328	4.24178	5.52352	8.81942	11.3219	16.9981	15.991	43.6095	44.6471	85.266	112.243	127.106	175.476		51.45	0.80141	2.27846	2.92543	3.81655	6.14809	8.83364	13.5456	15.8649	21.9318	24.3366	30.0495	31.734	36.1652	40.4376		51.55	0.07172	1.52435	3.23334	2.75726	7.90863	11.3022	23.3383	26.8051	41.0751	49.559	58.0185	82.3715	116.197	126.915		51.6	-0.66537
51.65	0.57967	3.14315	3.93661	5.98128	9.64339	10.3758	16.2047	15.7469	43.5179	44.525	85.327	108.673	127.716	171.387		51.5	0.64263	2.53472	2.86431	4.02398	5.70855	8.83355	13.7774	16.1578	21.773	24.6783	30.2325	32.1856	35.6402	40.2178		51.6	-0.01378	1.43885	3.19666	2.75721	8.54334	11.827	23.265	26.6708	42.3812	49.2904	58.7875	81.9076	116.661	129.32		51.65	-0.90957
51.7	0.7933	2.47176	4.45541	5.92025	9.24667	9.3077	15.4112	14.9535	42.3582	44.3724	85.0828	105.438	128.723	169.098		51.55	0.80123	2.51022	3.20602	4.45114	5.11032	8.63815	13.4843	15.6694	21.4677	24.8125	30.5131	32.9546	35.4448	40.0102		51.65	0.01058	1.34114	3.06233	2.97688	8.98274	11.9246	23.3748	26.6097	42.2347	48.8021	59.7396	81.2117	117.271	132.249		51.7	-0.64107
51.75	1.19003	2.41073	4.69955	6.10335	8.91097	10.0706	15.045	14.0074	41.6258	43.9451	84.3199	102.569	130.157	167.45		51.6	0.56921	2.85193	3.70642	4.42663	5.31775	8.69909	13.3133	15.5595	21.6996	25.3129	30.1713	33.1009	35.1273	39.9857		51.7	-0.40452	1.48757	2.59841	2.87918	8.32351	11.9734	23.3015	26.6341	40.9773	47.9964	59.9715	81.114	117.369	133.262		51.75	-0.67775
51.8	1.46468	2.96004	4.0892	5.37093	8.6058	10.4063	14.4957	12.8477	40.8324	44.3419	83.557	100.464	132.568	165.924		51.65	0.5203	2.42459	3.62088	4.06033	5.40311	8.60135	13.24	15.8401	21.5774	25.6424	29.9637	33.0032	34.2361	39.4119		51.75	-0.20926	1.38986	1.92697	2.69602	7.60324	11.9734	23.094	27.049	40.4646	47.5202	59.4221	81.6511	116.331	133.47		51.8	-1.06843
51.85	1.52572	3.2347	4.24178	5.76766	8.39217	10.8946	14.8314	12.2069	40.222	44.8302	82.7635	98.9378	136.2	165.283		51.7	0.64228	2.19257	3.88935	4.03583	5.7204	8.24726	12.5197	16.2429	21.6017	25.508	29.9758	33.1618	33.9553	38.8137		51.8	0.20573	0.98698	1.86589	2.9401	7.98161	12.1076	22.5812	27.7814	40.3302	47.3127	58.2624	81.8952	114.354	130.577		51.85	-0.7389
51.9	1.52572	3.53988	4.39437	5.3099	8.66683	10.1927	14.5567	12.6341	40.0694	45.1353	82.0616	99.5177	139.526	164.581		51.75	0.41026	2.18028	3.9625	3.76719	6.01328	8.68662	12.0313	16.5602	21.8214	25.7154	29.9513	32.942	34.6876	38.7769		51.85	0.71837	1.24327	1.79259	2.70812	8.15245	12.5104	21.7999	28.4283	39.9762	46.7023	56.8463	80.9918	112.999	126.17		51.9	-0.55585
51.95	1.37313	2.86849	5.12679	5.92025	8.36166	10.1622	14.5567	13.3971	39.7032	44.8607	81.0545	101.166	141.907	163.94		51.8	0.83741	2.00929	3.77931	4.02345	5.64698	9.11378	11.6162	16.7066	21.7114	25.52	29.9146	32.3682	35.5908	38.7891		51.9	1.40191	1.3775	2.08551	2.91558	8.05474	12.4981	21.5923	28.9044	39.793	45.9332	56.3458	79.0264	111.314	122.044		51.95	-0.87329
52	0.48812	2.99056	4.85213	6.04232	9.33822	10.0401	14.3736	12.9393	39.5811	44.4945	80.1085	102.997	143.127	162.872		51.85	0.66643	2.5219	3.84026	3.79143	6.03752	9.07707	11.5429	16.3647	21.9799	25.1293	30.183	31.7944	36.1889	39.3627		51.95	0.76709	1.67041	2.76905	3.7212	8.07911	12.2783	21.4336	28.8555	40.3911	45.9209	56.5654	77.6714	110.423	120.494		52	-1.09307
52.05	0.70174	2.41073	4.76058	5.40145	8.66683	10.1317	14.5262	12.9088	39.8863	43.6705	79.5286	105.072	144.226	160.888		51.9	0.30013	2.1678	3.24202	3.7181	5.95198	9.6263	12.4217	15.9862	21.8822	25.4954	30.3294	31.2938	36.4207	39.8753		52	0.20552	2.32954	2.65913	3.85542	7.6396	12.1562	20.9697	28.2817	41.3188	46.3237	56.3456	76.7802	109.422	121.665		52.05	-1.33727
52.1	0.88485	2.96004	4.0892	5.24886	9.36874	9.91805	14.6788	12.7257	39.9779	43.0907	78.8572	106.293	143.616	158.325		51.95	0.67846	1.71606	3.01	4.0476	5.41479	9.18676	13.0564	15.5588	21.4426	25.886	30.842	31.3547	35.969	39.9363		52.05	-0.0875	2.36611	2.8788	3.9164	7.16347	11.5336	20.518	28.4281	41.7094	45.9208	55.8329	75.6693	108.042	123.765		52.1	-1.19084
52.15	1.64779	2.41073	3.90609	4.60799	9.49081	9.85702	14.7704	13.1834	39.276	42.5719	79.0709	106.293	141.846	157.44		52	0.73941	2.04556	2.97329	3.70571	5.06069	8.83267	13.0807	15.1803	21.4059	25.8859	31.5377	31.7819	35.5416	39.9972		52.1	-0.57584	2.18295	3.00082	3.81869	7.1268	11.1429	20.3958	29.1727	42.4051	45.6156	55.8695	75.6082	106.223	126.609		52.15	-0.28757
52.2	1.52572	3.08211	3.84505	5.46249	9.39925	9.88753	15.4417	13.9464	39.4286	42.6939	78.7352	105.896	140.198	157.745		52.05	1.03229	1.9234	2.59479	3.93756	4.90192	8.84479	12.7144	15.6197	21.2593	26.3008	31.2813	31.8184	35.2242	39.9605		52.15	-0.44161	1.75565	2.80546	3.17167	6.94364	11.448	19.9319	29.6487	43.8455	45.7254	55.137	76.011	104.417	128.245		52.2	-0.17777
52.25	2.04452	2.83797	4.33334	5.493	9.46029	9.76546	15.6248	14.5567	39.8253	43.6095	77.3619	106.72	138.916	158.02		52.1	0.81247	2.15524	2.93649	3.37595	5.3779	8.1611	11.7622	16.291	21.0761	26.3008	30.5	32.0747	35.041	39.5698		52.2	-0.71022	1.16966	3.01292	3.03734	6.68724	11.802	19.2239	29.7341	45.7741	46.6775	53.9529	77.1218	102.598	128.88		52.25	-0.51962
52.3	1.34261	2.86849	4.97421	6.5306	9.15511	9.8265	16.0826	15.8079	39.7032	44.9522	75.4698	108.093	139.099	159.668		52.15	0.3241	2.0575	2.9242	3.36365	5.98816	8.08777	11.3348	16.7792	21.076	25.9344	29.7186	32.6727	35.4926	39.1425		52.25	-0.96662	1.18182	3.14715	3.25701	7.10223	11.9606	18.7721	29.2824	47.5319	47.654	53.8307	79.5754	101.157	127.244		52.3	-0.34878
52.35	1.19003	2.07503	4.88265	7.01888	9.42977	9.36874	15.1671	15.9605	39.5811	46.295	74.1576	110.26	140.655	162.506		52.2	0.18974	1.5203	3.13163	3.63212	5.69511	8.14872	11.9695	16.7669	21.1614	25.6048	28.9495	32.7581	35.993	38.5686		52.3	-1.1864	1.27942	3.46448	3.18372	6.797	12.9127	18.8087	28.6964	49.0333	48.3253	54.8073	82.3585	100.108	125.339		52.35	-0.48311
52.4	0.39657	2.65487	5.15731	6.77474	8.45321	10.1927	14.6483	17.1812	39.2454	47.2716	73.8524	113.495	141.937	165.375		52.25	-0.13994	1.50801	3.70527	3.46113	5.56074	7.90449	12.2136	16.2541	20.8073	24.9333	28.4733	32.8312	36.4201	37.8728		52.35	-1.4306	1.54792	3.89167	3.14704	6.50397	13.6085	19.1871	27.9639	49.3018	48.7403	56.2354	85.7886	99.2164	123.984		52.4	-0.76393
52.45	0.85433	2.38021	4.91317	5.88973	8.84994	10.2232	14.221	16.9066	39.4591	48.3397	73.6082	117.004	141.968	167.358		52.3	-0.12782	1.39806	3.27794	3.46104	5.51183	8.22179	12.128	15.7291	20.9903	24.3351	28.3512	32.8556	37.1769	37.1158		52.4	-0.89354	1.6089	3.57423	2.76857	6.85793	13.5474	19.4312	27.6587	49.1919	49.3628	58.7988	87.7173	98.3252	122.532		52.45	-0.91047
52.5	0.7933	2.68539	4.73006	5.15731	8.6058	10.5284	13.7938	17.1202	39.8253	49.7435	73.8829	119.812	141.754	168.579		52.35	0.4092	1.53225	3.39992	3.30226	4.86476	8.38039	11.8838	15.5703	21.1367	24.7134	28.2779	32.0498	37.5674	36.5298		52.45	-0.47855	1.26705	3.02487	2.15817	7.05319	13.9868	19.8706	27.6709	50.144	50.0341	61.4599	88.4985	97.6538	120.664		52.5	-0.84949
52.55	0.82381	2.44125	4.21127	5.3099	8.88045	10.5589	13.7633	15.9605	39.6116	50.8726	75.3172	120.727	140.93	169.159		52.4	0.5678	2.04485	3.72942	4.07122	4.7304	8.52679	11.5419	15.6801	21.0756	24.5668	28.6196	31.1708	36.9325	35.9316		52.5	-0.4664	1.42569	2.93936	2.17032	7.11417	14.9511	19.7851	27.7074	52.5121	50.8886	64.3285	88.12	96.5673	119.37		52.55	-0.48334
52.6	0.61019	2.25814	4.94369	5.40145	9.36874	9.97909	14.0379	16.5709	39.398	52.4596	77.7281	119.903	139.953	169.861		52.45	1.10482	2.14242	3.65609	4.3641	4.22982	8.90512	11.8592	15.5579	21.0145	23.9686	29.2909	31.4393	36.6639	35.8338		52.55	-0.58852	1.55992	3.11021	2.14585	7.98081	15.2928	19.0404	27.8295	54.7093	51.6332	67.3558	89.0111	96.7381	121.323		52.6	0.00489
52.65	0.48812	1.3121	4.73006	6.04232	9.33822	9.8265	14.8314	16.2047	37.8416	53.5887	79.315	118.5	138.733	170.959		52.5	1.61743	2.20337	3.70483	4.26636	4.14429	8.78296	12.3352	16.0217	20.929	23.407	29.7913	31.3416	37.1155	35.7239		52.6	-1.01582	1.66973	3.43975	2.4998	8.77422	15.2439	18.7596	28.3299	55.2098	51.5232	69.7361	90.3416	96.8602	125.071		52.65	0.06587
52.7	1.15951	1.4952	4.76058	5.95077	9.70443	9.12459	14.16	16.754	37.0482	53.4666	80.4747	118.255	138.305	171.844		52.55	1.44644	2.10562	3.50943	3.96109	5.10855	8.61197	12.2008	16.2658	20.526	23.175	30.4015	31.195	37.2985	35.5163		52.65	-0.41773	2.19458	3.40307	3.50073	8.99389	14.8288	19.3332	28.6594	55.1975	51.45	72.0188	91.5989	97.9831	128.122		52.7	-0.1173
52.75	1.00692	1.46468	4.02816	6.3475	8.94149	9.46029	14.2821	17.2117	35.919	53.8939	81.6343	118.378	138.855	172.607		52.6	1.1778	1.76374	3.31403	3.44831	5.46247	9.60065	12.0421	15.692	20.355	23.3458	30.7676	31.5977	37.6768	35.6871		52.7	0.15595	2.35321	3.20771	3.90351	9.20136	14.2429	20.3464	28.1101	55.4904	50.7663	72.9465	90.1462	98.2028	130.149		52.75	-0.25163
52.8	1.52572	2.28866	4.36385	5.88973	9.36874	8.72787	13.214	18.2188	36.2547	54.6873	82.8551	118.439	139.892	172.027		52.65	0.66502	2.30076	3.33836	4.00974	5.07176	10.1865	11.9077	15.4721	20.355	24.1269	30.8774	32.269	37.8354	36.5903		52.75	-0.49108	2.19447	3.47621	3.25648	9.20131	13.5226	20.9811	27.0724	55.7711	49.9972	73.9352	88.6081	97.507	131.955		52.8	-0.65452
52.85	1.43417	2.28866	4.05868	6.22543	9.21615	8.97201	13.1834	18.9818	35.9495	56.3963	84.6861	117.981	141.205	170.074		52.7	0.17665	2.47157	3.15516	4.14393	4.7787	10.0277	11.5658	15.7162	20.1962	25.1278	30.7797	32.5619	37.1395	37.0663		52.8	-0.94279	2.24324	3.36629	2.79256	9.21346	13.254	21.4083	25.7052	55.7589	49.4845	73.8253	86.2276	94.858	132.92		52.85	-0.81327
52.9	1.34261	2.65487	4.02816	6.07284	10.0096	8.72787	13.0308	19.5006	36.3463	57.617	86.7308	118.103	140.991	167.938		52.75	0.67705	2.06865	2.78886	4.11943	4.46123	9.63701	11.8953	15.8138	20.7698	25.3841	30.6941	32.6839	36.2117	37.4935		52.85	-1.12595	2.24319	2.71927	2.56057	9.09134	13.2661	20.9688	25.0581	56.3203	48.6299	73.5689	84.7627	92.9781	132.126		52.9	-0.66684
52.95	0.36605	2.47176	3.63143	5.8287	9.21615	9.18563	13.3665	20.0194	36.2547	58.2579	88.043	118.866	139.557	167.938		52.8	0.54268	2.23946	2.84981	4.03389	4.54659	9.13643	12.4689	15.8503	21.3801	25.4206	30.0715	32.5007	35.7356	38.0915		52.9	-1.00393	2.38962	2.70701	2.82908	8.66404	13.3393	20.334	24.521	56.247	47.9951	72.4824	83.5298	91.2568	130.026		52.95	-0.52041
53	0.39657	2.16659	4.21127	4.91317	8.97201	9.42977	13.9159	19.7142	37.8111	58.8682	89.0196	119.781	137.634	168.732		52.85	0.34728	2.30041	3.20373	3.59435	4.92492	8.61144	12.4933	15.899	21.4655	25.2862	29.0704	32.2443	35.1617	38.0548		52.95	-0.63777	2.53605	2.65812	3.39055	7.94377	13.8886	19.7358	24.0815	55.4657	47.0551	71.9574	83.4443	90.8173	128.61		53	-0.67916
53.05	0.91537	1.92245	4.82162	5.46249	7.62923	9.76546	14.2821	20.1109	38.3299	59.387	88.6839	120.941	136.81	168.67		52.9	0.92092	2.38577	3.91165	3.86282	4.81497	8.62356	12.542	15.1055	21.0625	24.7491	29.0459	32.5371	34.9541	37.5664		53	-0.7721	1.77917	2.41393	3.2196	7.26012	14.1815	20.2728	24.1058	54.8187	47.0795	71.701	82.8827	90.4388	129.99		53.05	-0.76466
53.1	2.16659	1.67831	4.97421	5.03524	7.23251	10.0706	15.1976	19.9888	39.2149	60.4246	88.4703	121.643	136.322	167.358		52.95	1.04291	2.91058	4.11908	3.61859	4.59515	8.92865	12.5175	14.5195	20.9282	24.0898	29.8149	32.7568	35.6987	37.8227		53.05	-0.95526	1.33966	2.67023	2.54816	6.91827	13.9739	21.2615	24.7649	54.074	46.9573	72.3235	82.0159	90.1092	131.674		53.1	-1.16755
53.15	2.22762	2.04452	5.12679	5.79818	6.68319	10.1622	14.5872	21.2096	38.6351	61.92	87.982	122.558	136.474	164.642		53	0.94516	2.91049	3.32553	3.04477	4.41196	9.0018	12.2245	14.617	20.7938	24.1385	29.7782	33.013	35.8207	38.5184		53.1	-1.34594	1.09547	3.02418	2.1941	6.94263	13.7786	22.0061	25.2044	53.5979	47.4822	72.0427	80.0139	88.9739	134.177		53.15	-1.3263
53.2	2.04452	1.76986	4.54696	6.07284	7.44613	9.49081	14.8314	21.2096	38.3604	63.0491	87.2801	123.932	137.634	161.316		53.05	1.07935	2.54419	3.02027	3.16675	4.35084	9.40455	12.0901	14.8001	20.6106	24.5291	29.3508	33.0251	35.5398	38.97		53.15	-1.95634	0.81465	3.12178	2.01094	7.06465	13.9372	22.0183	25.8147	52.4382	47.9216	72.4211	78.4636	88.5466	134.75		53.2	-0.75262
53.25	1.37313	1.89193	4.36385	6.68319	7.78182	8.94149	14.5567	21.4842	36.9871	63.69	85.7847	124.176	137.817	158.294		53.1	0.87174	1.92155	2.98356	3.23991	5.25407	9.39225	12.4806	14.8976	21.0744	24.6266	29.1188	32.9762	35.2101	39.7878		53.2	-2.06626	1.35171	3.35366	2.21841	7.28433	13.5099	22.1769	26.0465	50.3873	49.1911	73.6662	77.4259	88.046	134.982		53.25	-0.15454
53.3	0.91537	1.03744	3.5704	6.19491	8.42269	9.06356	15.3807	20.9349	35.4918	64.3919	83.8316	123.84	137.359	157.318		53.15	0.68855	1.17683	2.91023	3.58162	5.93757	9.05037	12.2486	15.4468	21.4405	25.127	28.7647	32.8419	34.9903	40.3614		53.25	-1.80997	1.69345	3.40244	2.80429	7.62607	12.8141	22.4576	25.7413	48.2755	49.6427	75.7413	77.3038	87.8629	133.725		53.3	0.04072
53.35	0.70174	1.52572	3.32626	6.28646	7.93441	10.0401	15.0145	21.118	34.3016	66.1009	82.0311	123.352	136.81	157.379		53.2	0.62743	0.96922	3.33739	3.69139	5.65672	8.53758	11.8091	16.2158	21.2817	25.4931	28.3252	32.4023	34.5264	40.3247		53.3	-1.74898	1.27836	3.40238	3.15824	7.40629	12.5088	22.8238	25.5459	46.2857	50.0088	75.7657	76.4737	87.4356	131.979		53.35	0.12611
53.4	0.94588	1.61727	2.99056	5.92025	8.087	10.681	15.8385	21.3927	32.7147	67.3521	80.4137	122.619	135.895	158.752		53.25	0.20009	1.22548	3.77675	3.19081	5.40029	8.09804	12.0531	16.4232	20.9642	25.432	28.2274	32.1825	34.4652	39.8485		53.35	-1.46828	0.79003	3.67088	2.93846	7.62596	12.3623	23.2143	25.6558	45.248	50.2163	74.9844	75.9853	86.6787	128.744		53.4	0.77303
53.45	1.22054	2.59383	3.47884	6.28646	7.69027	10.9251	15.2891	21.7283	32.3485	68.5728	79.0709	122.345	134.491	160.37		53.3	0.12676	1.34746	3.69121	3.26397	5.51006	8.23223	12.1751	16.5208	20.9398	25.1878	28.2274	31.7796	35.1731	39.4334		53.4	-1.55378	0.98529	3.51214	3.14593	7.47943	12.7895	23.0312	25.0453	43.7831	51.144	73.3486	76.0707	85.2748	127.816		53.45	0.79739
[truncated: 11,941 more rows]
[truncated: 28 more columns]

## Sheet: Panel_B
wild type												slo-2(lf)											adr-1(zw96)													slo-2(lf);adr-1(zw96)											adr-1(zw96) rescue
[truncated: 15 more rows]
[truncated: 9 more columns]

## Sheet: Panel_C
wild type		slo-2(lf)		adr-1		slo-2(lf);adr-1		adr-1 rescue
[truncated: 8 more rows]

## Sheet: Panel_D
time(ms)	wild type	slo-2(lf)	adr-1(zw96)	slo-2(lf);adr-1(zw96)	adr-1(zw96) rescue
[truncated: 120,028 more rows]

[truncated: 1 more sheets: Panel_E]
